# Supplementary material for: Rhythmic transcription of Bmal1 stabilizes the circadian timekeeping system in mammals
Source: Nat Commun. 2022 Aug 23;13:4652. doi: 10.1038/s41467-022-32326-9 (PMC9399252; doi:10.1038/s41467-022-32326-9)
Supplement: Supplementary file 5 — Dataset 2 [file 41467_2022_32326_MOESM5_ESM.xlsx]

## Sheet: Total Proteome
Protein FDR Confidence: Combined	Accession	Gene_name	Description	Sum PEP Score	Coverage [%]	# Peptides	# PSMs	# Unique Peptides	# AAs	MW [kDa]	calc. pI	WT1-CT2	WT1-CT6	WT1-CT10	WT1-CT14	WT1-CT18	WT1-CT22	WT2-CT6	WT2-CT10	WT2-CT14	WT2-CT18	WT2-CT22	WT3-CT2	WT3-CT6	WT3-CT10	WT3-CT14	WT3-CT18	WT3-CT22	ΔRRE1-CT2	ΔRRE1-CT6	ΔRRE1-CT10	ΔRRE1-CT14	ΔRRE1-CT18	ΔRRE1-CT22	ΔRRE2-CT2	ΔRRE2-CT6	ΔRRE2-CT10	ΔRRE2-CT14	ΔRRE2-CT18	ΔRRE2-CT22	Ratio (ΔRRE/WT)	TTEST (ΔRRE vs WT)	UP or DOWN (in ΔRRE)
High	Q8C196	Cps1	Carbamoyl-phosphate synthase [ammonia], mitochondrial [OS=Mus musculus]	2838.38	82	128	49809	125	1500	164.5	6.92	90.5	108.3	107	106.9	111.8	101.2	104.3	100.8	110.2	103.7	111.6	87.4	91.1	90.4	97.9	88	91.8	83.7	111.8	106.4	93.3	86.4	89	107.7	94.1	131.9	99.8	100.3	105	1.00612	0.881321
High	Q5SX40	Myh1	Myosin-1 [OS=Mus musculus]	2627.53	62	158	593	48	1942	223.2	5.76	24.2	22.6	25.4	25.9	53.2	30.3	27.2	29.2	43.3	24.8	27.6	62.1	23.6	28	25.6	28.4	29.6	72	23.3	22.7	28.8	24.6	25.2	24.2	25	29	29.3	31.3	32.6	0.981795	0.901488
High	A2ASS6	Ttn	Titin [OS=Mus musculus]	2074.78	13	248	317	248	35213	3904.1	6.2	29.1	32	15.4	23.7	30.2	39.2	20.3	30.4	21.3	29.8	50.2	41.4	37.8	23.9	37.2	39.4	21.3	30.9	32.6	24.5	29.9	18.3	25.2	29.2	31.1	26.6	27.5	26.5	22.2	0.879656	0.204913
High	P19096	Fasn	Fatty acid synthase [OS=Mus musculus]	1763.4	65	122	5788	122	2504	272.3	6.58	113.2	104.9	98.5	95.4	105.3	114.4	136.4	96.7	81.5	132.2	86.6	115.8	122.3	116.6	68.8	104.3	81.1	145.2	108.8	63.5	89.2	98.7	102.6	137.2	85.5	52.8	84.3	75	72.8	0.890887	0.193058
High	Q5SX39	Myh4	Myosin-4 [OS=Mus musculus]	1564.51	49	111	353	13	1939	222.7	5.74	2.9	14.2	11.9	13.4	29.3	0	12.1	10.7	7.4	16.8	5.8	14.1	24	49.3	40.6	13.5	18.9	25.3	18.3	20.7	23.6	0	33.5	2.2	27.1	10	14.6	21.7	1.3	0.986048	0.95959
High	Q8R0Y6	Aldh1l1 Fthfd	Cytosolic 10-formyltetrahydrofolate dehydrogenase [OS=Mus musculus]	1439.74	85	76	7439	76	902	98.6	5.91	113	95.5	110.3	95.7	98.5	99.3	109.7	96.1	107.3	103.1	107.4	101.7	90	96.8	102.8	90.9	93.4	104.7	86.9	83	98.5	90.9	95.4	127.8	107.7	94	96.5	104.5	106.6	0.990384	0.783665
High	P13542	Myh8 Myhsp	Myosin-8 [OS=Mus musculus]	1375.19	42	98	320	7	1937	222.6	5.83	4.7	7.7	0	6.9	0	6.1	0	3	4.1	2.2	0	12.9	0	0	0	0	1.3	4.7	5.9	0	0	0	0	8	0	8.4	0	3	0	0.869121	0.783565
High	P07724	Alb Alb-1 Alb1	Serum albumin [OS=Mus musculus]	1306.48	81	61	11918	61	608	68.6	6.07	96.8	73	91.6	95.2	92.9	88.9	77.3	84.6	96.9	88	101.7	110.5	110.4	95.8	96.1	112.1	132.9	84	90.2	96.3	125.8	128	119.5	72	113.4	90.8	127.6	125.3	93.2	1.09056	0.17582
High	Q8VDD5	Myh9	Myosin-9 [OS=Mus musculus]	1050.1	51	90	1919	89	1960	226.2	5.66	96	95.6	82.4	88.7	78.4	97.5	102.6	100	84.1	97.2	88.4	118.5	93.2	113.5	61.4	128.5	104.4	116.1	133.9	92.3	90.2	121.4	81.1	115.6	126.3	125.8	88.7	90.1	102.7	1.11585	0.0898826
High	P63038-1	Hspd1 Hsp60	60 kDa heat shock protein, mitochondrial [OS=Mus musculus]	1017.84	81	53	5649	53	573	60.9	6.18	101.5	106.3	102	100.1	108.1	94.3	104.6	109	108.4	104.4	96	92.4	96.9	106.7	99.5	98.3	97.4	91.4	100	103	93.4	87.4	101.4	91.2	108	108.6	101.7	97.5	95.1	0.96751	0.148232
High	Q9R0H0-1	Acox1 Acox Paox	Peroxisomal acyl-coenzyme A oxidase 1 [OS=Mus musculus]	966.875	90	55	3797	5	661	74.6	8.48	90.6	120.7	100	101.6	89.9	117.9	112.5	96.8	90.4	116.3	102.7	129.1	115	106.7	82.8	95.2	94.5	95.3	102.2	84.8	88.9	105.5	103.4	133.5	112.4	75.8	90.4	86.1	79.5	0.930514	0.193718
High	P26039	Tln1 Tln	Talin-1 [OS=Mus musculus]	966.656	48	67	1427	62	2541	269.7	6.18	85.7	108	96.6	99.3	86.6	88.4	97.1	108.2	88.4	79.3	90.2	110.8	121.1	106.3	93.5	99.3	102.1	101.7	114.7	96.6	109.4	109.8	102.9	100.8	102.7	105.9	93.9	105.4	102	1.06261	0.0868017
High	Q05920	Pc Pcx	pyruvate carboxylase, mitochondrial [OS=Mus musculus]	954.779	63	55	4293	55	1178	129.6	6.71	107.9	105.3	106.8	121.2	103.4	103.4	110.4	107.3	109.5	107.5	111.5	93.8	84.9	96.9	95.4	96.6	91.5	94.2	99.1	96.7	96.2	94.2	86.3	92.9	96.8	92.8	92.1	106.7	109.7	0.935422	0.0349939
High	Q8BWT1	Acaa2	3-ketoacyl-CoA thiolase, mitochondrial [OS=Mus musculus]	943.876	94	40	7187	40	397	41.8	8.09	103.8	118.5	103.7	119.9	105.9	111.3	95.2	107.9	102.3	119.6	97.1	88.4	95.3	104.1	112.4	97.1	93.2	87.3	86.5	101.3	105.1	95.4	103.1	91.8	93.5	83.5	97.2	93.3	96.8	0.905352	0.00465038
High	P24270	Cat Cas-1 Cas1	catalase [OS=Mus musculus]	924.256	71	39	5950	39	527	59.8	7.88	101.3	96.1	99.2	96.1	80.3	99.1	113.2	108.4	101.4	92.8	113.9	108.8	112.1	112.6	95.8	102.7	102.2	110.7	103	86.3	102.4	113.1	101.9	116.6	105.2	77.4	92.7	87.4	92.1	0.970123	0.435312
High	Q9R0H0-2	Acox1 Acox Paox	Isoform 2 of Peroxisomal acyl-coenzyme A oxidase 1 [OS=Mus musculus]	903.643	90	52	3659	2	661	74.7	8.12	196.3	152.9	112.8	92.1	73	83.5	92.8	52.8	59.9	229.8	85.3	165	99.8	84.7	70.9	77.7	103.6	122.3	134.9	105.5	90.8	70.9	41.8	117.2	32.2	55.9	55.1	55	55	0.723907	0.0838022
High	Q91Z83	Myh7	Myosin-7 [OS=Mus musculus]	897.782	46	79	166	46	1935	222.7	5.76	17.2	13.9	15.2	16.7	23.5	18.7	17.3	20.3	13.9	18.4	20.1	26.3	46.4	18.4	20.1	42	20	42	40.3	34.1	40.4	47.9	24.4	20.6	18.6	23.5	14.7	20.3	19.6	1.33207	0.0681491
High	Q8BMS1	Hadha	Trifunctional enzyme subunit alpha, mitochondrial [OS=Mus musculus]	888.508	68	48	4232	48	763	82.6	9.14	94.7	107.6	111.9	106.2	94.3	94.5	98.3	99.4	101.3	108.5	104.5	90.7	106.9	101.3	92.5	101.4	90.6	87.6	97.9	94.8	97.8	104.4	92.9	101.8	91.1	82.8	94.2	100.8	101.8	0.954002	0.0725037
High	Q9DBT9	Dmgdh	Dimethylglycine dehydrogenase, mitochondrial [OS=Mus musculus]	877.435	70	52	3061	52	869	97.2	7.88	95.5	97.2	106.3	93.8	119.5	97.1	103.9	85.9	116.2	90.5	95.5	107.1	98.8	109.2	116.3	118.1	120.4	87.5	80.7	100.7	109.2	91.7	91.5	95.2	105.3	83	104.6	89.5	109.8	0.918718	0.0433723
High	Q921I1	Tf Trf	Serotransferrin [OS=Mus musculus]	876.551	67	52	3365	52	697	76.7	7.18	91.3	68.6	67.3	88.7	77.3	79.3	77.5	66.2	92	75.5	96.2	151.9	117	80.5	91.8	103.9	132.4	97.7	91.5	116.3	120.9	118.1	119.3	98	126.9	109.3	127.3	140.3	102	1.24402	0.00703628
High	P11499	Hsp90ab1 Hsp84 Hsp84-1 Hspcb	Heat shock protein HSP 90-beta [OS=Mus musculus]	867.657	68	55	3743	35	724	83.2	5.03	105.7	86.3	107.6	98.3	116.2	111	110.8	92.3	111.8	111.1	94.9	94.6	91.8	86.4	113.2	91.7	103.6	106.8	104	90.2	86.8	89.6	111.2	93	96.8	98.4	90.5	93.7	100.8	0.952865	0.176294
High	P20029	Hspa5 Grp78	78 kDa glucose-regulated protein [OS=Mus musculus]	852.765	56	41	4104	39	655	72.4	5.16	105.8	94.2	96	95.6	86.9	95.1	96.2	91.1	87.1	83.3	95.9	104.9	105.3	105.6	117.7	119.8	112.2	114.2	108.2	103.9	102.4	110.9	100.6	96.6	97.6	95.9	90.6	103.7	106.2	1.03009	0.396137
High	Q99LB7	Sardh	Sarcosine dehydrogenase, mitochondrial [OS=Mus musculus]	843.705	74	46	4745	46	919	101.6	6.74	114.4	111.3	113.6	100.4	125	99.2	101.4	100.2	109.5	101	92.6	98.2	97.7	109.3	111.6	93.3	100	86.5	89.4	94.5	101.8	85.3	90.7	99	104.3	95.8	96.7	96.6	99.7	0.908205	0.00264006
High	P09103	P4hb Pdia1	Protein disulfide-isomerase [OS=Mus musculus]	811.227	75	45	4116	45	509	57	4.88	99.9	100.7	87.4	91.1	90.7	103.1	108.6	99.3	102.6	79.6	99.4	98.9	107.6	101.6	98.9	112.9	92.2	117.4	108.1	95.7	88.1	103.2	99.8	100.8	118.3	98.7	82.5	105.3	110.2	1.039	0.282663
High	O35490	Bhmt	Betaine--homocysteine S-methyltransferase 1 [OS=Mus musculus]	808.117	81	34	12098	34	407	45	7.9	103.9	101	112.8	88.6	121.1	93.4	87.8	96.2	104.4	93.2	105.2	105.4	101.7	114.7	117.2	107.6	98.6	98.3	75.3	112.3	96.1	77.6	78.2	100.7	120.4	84.8	104.8	92.4	133.1	0.948863	0.31413
High	P34914	Ephx2 Eph2	Bifunctional epoxide hydrolase 2 [OS=Mus musculus]	807.882	79	40	4106	40	554	62.5	6.19	112.5	126.6	110.1	105.1	108.3	103.3	103.3	95.3	96.5	110	103.7	118	93.2	91.5	94.6	103.2	99.9	108.6	79	83.6	92.5	90.7	96	119.8	93.1	68.7	96.1	89.2	88.4	0.882434	0.00634473
High	P11679	Krt8 Krt2-8	Keratin, type II cytoskeletal 8 [OS=Mus musculus]	803.129	81	50	3405	43	490	54.5	5.82	71	92	79.7	79.4	77.7	96.3	77.2	98	75.5	75.5	80.7	105.9	143.2	123.4	99.7	103.2	100.2	112.8	137.4	124.3	106.6	127.5	110.8	96.2	104.7	132.7	92.3	98.6	117.5	1.22175	0.00435442
High	Q01853	Vcp	Transitional endoplasmic reticulum ATPase [OS=Mus musculus]	801.095	75	56	3161	56	806	89.3	5.26	121.5	125.4	98.7	98.8	99.8	116.2	114.2	104.2	87.1	115.3	86.8	98.7	100.4	87.2	102.9	92.1	91.3	95.4	98	91.2	90.6	95.6	96.8	91.4	100.2	106.2	88.4	95.9	96.6	0.932969	0.0765436
High	Q61838	Pzp A2m	Pregnancy zone protein [OS=Mus musculus]	798.157	52	55	1847	55	1495	165.7	6.68	89.6	72.4	85.4	83.7	58.7	70.8	75.4	85.4	75.4	77.8	85	139.6	104.1	96.2	92.1	120.7	156.3	89.2	82.9	137	137.7	131.6	132.4	73.8	143.3	88.1	136.8	123.9	85.1	1.2299	0.0392708
High	P56480	Atp5f1b Atp5b	ATP synthase subunit beta, mitochondrial [OS=Mus musculus]	794.331	75	30	7242	30	529	56.3	5.34	121.4	123.4	116.2	103.6	123.3	107.4	108	104.9	112	122.9	89.4	82.8	84.9	84.8	107.8	80.7	89.3	84.8	97.7	80.4	85.7	83.7	73.5	95	100.2	94.4	87.4	97.8	114	0.879671	0.0231606
High	Q68FD5	Cltc	Clathrin heavy chain 1 [OS=Mus musculus]	792.745	41	50	2093	50	1675	191.4	5.69	105.8	104.3	94.4	101	94.2	98.1	100	102.4	106.3	101.9	97.5	107.8	108.6	107.6	110.2	102.4	90.8	98.8	108.5	91.7	89.3	94.2	102.4	97.9	95	102	89.1	101.7	97.3	0.954552	0.0395751
High	P58252	Eef2	Elongation factor 2 [OS=Mus musculus]	777.942	59	45	4063	44	858	95.3	6.83	119.5	97.8	86.2	92.7	91.4	102	104	94.3	95.8	92	103.3	100.5	108.4	108.9	109.8	108.6	98.1	109.7	105.5	93.3	97.8	103.5	104.4	103.5	96.9	83.9	95.7	100.2	97.9	0.98587	0.6345
High	Q63836	Selenbp2 Lpsb2	Selenium-binding protein 2 [OS=Mus musculus]	775.679	86	38	3849	11	472	52.6	6.18	116.3	110.7	71.3	73.9	77.1	98.3	113.7	115.7	100.1	62.1	147.3	96.8	35	84.3	173.3	156.4	136.9	138.1	32.6	72	146	75.8	86.3	87.5	91.8	40.6	120.9	95.9	117.7	0.884976	0.379364
High	P50247	Ahcy	Adenosylhomocysteinase [OS=Mus musculus]	759.721	76	38	4789	38	432	47.7	6.54	91.3	98.4	92.8	103.4	97.3	95.9	111.3	103.4	110.3	115.3	114.9	102.2	114.7	100.8	101.2	91.3	106.6	103.8	101.6	99.9	93.7	89	98	101	101	97.3	96.5	89.8	105.2	0.952049	0.074421
High	Q9DBM2	Ehhadh	Peroxisomal bifunctional enzyme [OS=Mus musculus]	756.215	71	46	2774	46	718	78.3	9.13	98.7	120.1	108.1	112.9	101.9	110.5	118.4	110.3	107	118.9	110.2	105.3	135.8	101.9	66.9	89.4	90.2	98.1	146.2	69.5	88.1	93.7	94.3	112.1	90.1	86.2	85.5	84.3	65.7	0.873448	0.0530058
High	P16546-2	Sptan1 Spna2 Spta2	Isoform 2 of Spectrin alpha chain, non-erythrocytic 1 [OS=Mus musculus]	746.443	41	61	1147	61	2452	282.2	5.31	89.8	98.1	92.1	102.1	99.7	103.8	100	106	108.2	88.3	100.9	98.2	105.8	115.7	101.2	93.7	98.8	111.7	102.4	91.2	104.3	101.4	108.6	103.4	99.8	91.9	91.6	98.1	99.8	1.00209	0.934941
High	P63017	Hspa8 Hsc70 Hsc73	Heat shock cognate 71 kDa protein [OS=Mus musculus]	729.077	65	42	3157	38	646	70.8	5.52	95.3	100.6	84.2	99.8	106.1	107.6	105.3	100.7	93.7	106.7	96.1	101.8	83.6	92.6	100.2	115.3	102.3	108.9	99.2	101.4	92.2	116.7	121.5	100.7	97.8	82.6	92.1	99.5	108.8	1.02271	0.526161
High	P26443	Glud1 Glud	Glutamate dehydrogenase 1, mitochondrial [OS=Mus musculus]	728.323	71	39	4652	39	558	61.3	8	109.5	106.2	100.2	118.9	128.4	122.4	91.2	98.2	121.9	100.7	86.3	80	94.7	95.7	115.6	100.8	81.9	113.8	82.2	116.5	96.8	92.9	85.1	73.7	88.5	89.9	96.7	105.2	121.8	0.94016	0.273536
High	P47738	Aldh2 Ahd-1 Ahd1	Aldehyde dehydrogenase, mitochondrial [OS=Mus musculus]	713.265	77	43	6503	40	519	56.5	7.62	116.6	107.2	92.4	105	95.4	100.5	102.6	100.7	121.8	102.5	113.8	102.6	119.5	117.2	114.4	92.6	96.8	96.7	94.3	84.2	102.4	98.6	94.5	101.6	94.3	81.3	89.2	85.4	84.2	0.87024	0.000254863
High	Q99KI0	Aco2	Aconitate hydratase, mitochondrial [OS=Mus musculus]	713.219	61	43	2671	43	780	85.4	7.93	100.2	114	111.1	99	115.6	86	91.6	109.9	100.5	115.2	96	90.2	94.9	107.6	108.2	92	96.1	77.1	99.5	89.9	94.6	82.5	76.6	84.7	89.9	91	84.1	89.2	95.8	0.864789	0.000246588
High	P05784	Krt18 Kerd Krt1-18	Keratin, type I cytoskeletal 18 [OS=Mus musculus]	711.16	83	42	2965	39	423	47.5	5.33	69	83	73.9	70.2	77	92.8	81.9	92.3	73.6	66.5	85.2	112	145.6	128.5	98.7	108.8	101.2	111.7	137	113.4	104.6	126.6	117.5	97.3	114.3	142	93.6	99.5	120.7	1.25141	0.00415221
High	P01027-1	C3	Complement C3 [OS=Mus musculus]	709.575	46	58	1694	58	1663	186.4	6.73	88.2	75.4	62.2	90.9	72.6	75.7	82.6	75.8	84.7	69.9	84	92.2	138.1	86.9	83.2	84.9	115.4	91.8	131.8	124.1	102.9	127.3	130.4	83.8	137.4	154.6	116	154.7	114.7	1.42325	3.74301e-05
High	Q9ET01	Pygl	Glycogen phosphorylase, liver form [OS=Mus musculus]	707.103	61	54	2469	49	850	97.4	7.09	102.9	126.8	122.7	117.4	139.4	100.4	113.6	117	120.8	122.2	91.2	123.3	79.9	101.3	112.7	114	90	104.1	67.8	82.2	94.9	80.8	72.2	82.1	69.1	66.5	89.6	101.9	91.9	0.749661	2.11626e-05
High	P24549	Aldh1a1 Ahd-2 Ahd2 Aldh1	Retinal dehydrogenase 1 [OS=Mus musculus]	700.972	65	40	4855	26	501	54.4	7.8	102.6	116.7	122.6	97.7	103	117.2	100.6	102.4	102.2	112.5	109.4	104.7	124.1	115	108.2	104.4	109.7	85	49.9	88.8	92.4	102.7	121.5	95.1	112.4	45.9	91.9	93.7	91.5	0.818654	0.00190717
High	Q922D8	Mthfd1	C-1-tetrahydrofolate synthase, cytoplasmic [OS=Mus musculus]	696.452	65	47	2548	47	935	101.1	7.14	103.9	105.9	100.4	98	102.2	95.8	103.8	113.4	105.5	121.4	107.5	98.8	97.6	102.7	98.3	102.6	102.7	96.2	99.8	89	92.3	98	96.5	108.7	107.5	89.7	96	92.1	96.6	0.935378	0.00841352
High	P08113	Hsp90b1 Grp94 Tra-1 Tra1	Endoplasmin [OS=Mus musculus]	693.317	56	47	2673	45	802	92.4	4.82	121	121.3	92.6	105.2	90.5	96.6	99.4	102.6	87.9	101.2	86.5	102.7	96.1	104.6	115.2	102.8	102.7	102.3	106.1	94.3	89.3	99.3	99.7	87.3	103.7	97.5	90.6	110.7	100.2	0.967716	0.343281
High	Q03265	Atp5f1a Atp5a1	ATP synthase subunit alpha, mitochondrial [OS=Mus musculus]	692.776	69	44	4546	44	553	59.7	9.19	126.1	107	123.6	132.9	124.8	105.7	101.6	92.5	91.7	135.3	85.3	96.4	86.9	97.2	96.3	100.6	81	90	96	91.9	80.1	76.8	67.1	80.4	88.8	102.2	89	89.5	93.4	0.82957	0.00305016
High	P16460	Ass1 Ass	Argininosuccinate synthase [OS=Mus musculus]	681.488	79	35	6179	35	412	46.6	8.22	112.6	97.4	112.2	104.2	117.8	103.5	107.1	88.1	105	88.7	100.1	87.2	86.7	96.3	89.8	89.9	80.1	97.3	139.5	97.9	87.4	88.1	96.7	112.7	95.6	151.1	82.4	102.3	101.6	1.06469	0.293612
High	P10126	Eef1a1 Eef1a	Elongation factor 1-alpha 1 [OS=Mus musculus]	677.125	73	30	4873	20	462	50.1	9.01	86.5	90.2	89.5	99.8	89.3	104.4	103.2	96.5	93.9	96.1	94.2	102.7	104.8	109	107.8	102.9	98.2	116.8	104.3	85.9	113.6	112.2	123.6	117.4	92.8	83.4	97.8	102.1	101.2	1.06195	0.109959
High	Q99K67	Aass Lorsdh	Alpha-aminoadipic semialdehyde synthase, mitochondrial [OS=Mus musculus]	676.908	62	44	2180	44	926	102.9	6.87	93.5	93.2	120.7	99.2	128.4	86.1	93.5	91.3	106.7	91.4	85.8	98.7	115.5	91.1	95.4	75.6	86.4	74.3	118.6	110.7	98.7	86.4	104.2	92.2	106.8	168.3	100.5	92.7	104.5	1.07838	0.273849
High	Q61176	Arg1	Arginase-1 [OS=Mus musculus]	670.52	93	29	4254	29	323	34.8	7.01	113.4	130.7	102.2	86.9	110.4	85.9	106.4	93.1	98.1	130.4	103.6	97	92.7	90.7	103	80.5	62.5	114	132.4	92.3	87.7	69	61.7	135.5	78.2	161.6	79.7	94.8	104.5	1.01698	0.848147
High	P32020	Scp2 Scp-2	Non-specific lipid-transfer protein [OS=Mus musculus]	669.424	65	34	3816	34	547	59.1	7.44	94.8	101.6	72.1	86.4	67.4	92.6	117.2	101	85.9	67.6	111.8	110.5	97.5	101.1	99.1	104.9	97.1	128.6	123.1	97	102.1	115.2	116.3	121.8	105.1	104.7	100	102.9	94.2	1.15458	0.00745711
High	P41216	Acsl1 Acsl2 Facl2	Long-chain-fatty-acid--CoA ligase 1 [OS=Mus musculus]	663.048	65	43	2771	40	699	77.9	7.15	118.2	124.3	112.4	115.1	113.5	130.1	105.8	101.2	106.6	140.9	102.3	110.5	97.4	102.5	103.1	108.1	94.1	103.2	90.2	73.8	87.2	86.9	89.7	88.8	82.5	58.1	85.7	77.3	80	0.753663	1.18198e-06
High	Q9EQ20	Aldh6a1	Methylmalonate-semialdehyde dehydrogenase [acylating], mitochondrial [OS=Mus musculus]	662.066	76	36	3061	36	535	57.9	8.07	102.9	101.3	106.6	114.9	107.6	97.9	102.4	108.9	113.7	100.2	103.6	95.8	94	107	109.4	101	91.5	87.8	98.2	92.9	108.6	101.1	89.2	102.1	98.3	99.9	93.4	89	107.9	0.941169	0.0240258
High	P17182	Eno1 Eno-1	alpha-enolase [OS=Mus musculus]	659.945	77	31	3714	25	434	47.1	6.8	100.2	106.7	96.8	101.7	92	98.4	103.2	108.3	96.6	117.4	96.4	100.4	102.2	110.3	89.7	102.9	97.3	103.9	107.9	98	99.1	102.6	103.6	111.2	90.2	82.2	88.1	92.3	91.1	0.963547	0.212556
High	P38647	Hspa9 Grp75 Hsp74 Hspa9a	Stress-70 protein, mitochondrial [OS=Mus musculus]	659.541	59	36	2452	36	679	73.4	6.07	104.5	104.9	103.3	104.2	114.3	105.3	96.6	103.9	102.2	84.7	95	99.8	86.2	97	91.6	99.4	92.5	107.6	125.9	88.3	95.3	95.7	96	113.9	93.5	112.9	87.7	97.4	101.5	1.02186	0.545005
High	Q99PL5-1	Rrbp1	Ribosome-binding protein 1 [OS=Mus musculus]	656.708	36	50	1901	50	1605	172.8	9.33	100.3	101.2	89.8	103.9	74.9	96.2	111.4	109.1	92.1	80.2	94.7	98.2	102.2	116.6	109.7	116.9	98.6	116	99.6	100.6	101.5	111.2	103.4	107	98.4	90.7	98.4	113.4	98.2	1.03443	0.372133
High	P17563	Selenbp1 Lpsb	Selenium-binding protein 1 [OS=Mus musculus]	651.653	85	34	3299	7	472	52.5	6.29	98.6	98.2	113.9	89.7	100.3	93.5	100.2	109.8	111.7	85.8	95.9	110.3	108.2	104.3	95.4	122.8	102.5	83.5	93.4	78.2	94.3	105	101.2	113.1	115.1	99	98.6	94.3	95	0.952554	0.206466
High	P07901	Hsp90aa1 Hsp86 Hsp86-1 Hspca	Heat shock protein HSP 90-alpha [OS=Mus musculus]	650.788	58	43	2158	25	733	84.7	5.01	135.6	93.5	97.2	118.6	129.3	108.2	112.2	94.2	98.2	103.2	75	101.1	91.3	96.3	104.6	103.4	99.9	113.6	97.9	84.4	102.3	100.2	78.5	91.1	100.4	83.5	84.7	104.2	96	0.914103	0.0783506
High	Q9D0F9	Pgm1 Pgm2	Phosphoglucomutase-1 [OS=Mus musculus]	643.441	80	42	2145	42	562	61.4	6.57	98.6	112.7	90.2	101.7	96.7	95.7	100.4	104.3	97.8	97.6	100	105.7	100.6	111	103	95	101.6	115.2	103.4	88.9	106.3	101.9	100.1	106.5	97.1	82.8	90.5	97.2	97.3	0.982055	0.50336
High	P16858	Gapdh Gapd	glyceraldehyde-3-phosphate dehydrogenase [OS=Mus musculus]	643.105	75	27	5571	27	333	35.8	8.25	92.7	105.3	107.7	105	93.2	107	99.5	103.6	103	109.6	92.7	87.9	88.9	106.1	110	112.3	91.4	103.8	92.6	99.5	88.9	94.5	105.8	115.1	93.9	87.3	100.2	98.2	92.6	0.967947	0.292312
High	P60710	Actb	Actin, cytoplasmic 1 [OS=Mus musculus]	642.247	70	28	6367	12	375	41.7	5.48	126.6	88.6	86	88.5	74	130.1	100.1	91.1	84	128.8	103.3	97.2	107.6	93.2	106.9	99.6	94.9	89.7	130.8	77.6	85.6	90.8	108.4	110.4	134.5	113.6	90.1	101.6	96	1.02395	0.707084
High	P28665	Mug1 Mug-1	Murinoglobulin-1 [OS=Mus musculus]	637.355	46	45	1825	29	1476	165.2	6.42	79.5	84.3	99.6	102.1	71.7	72.4	95.5	111.6	86.4	93.4	104.7	109.7	87.1	87.8	110.5	91.7	127.8	95.2	100.9	122.5	130.1	114.6	100.1	89.7	108.1	92.2	133.9	109.2	103.4	1.1397	0.0242789
High	P49429	Hpd	4-hydroxyphenylpyruvate dioxygenase [OS=Mus musculus]	631.058	77	34	2831	34	393	45	7.06	118.5	107.6	102.6	96.9	161.9	85.5	76.7	89.3	134.4	108.5	92.4	120.6	94.8	89.7	121.1	90.6	92.1	95.3	125	85.2	82.8	85.4	76.8	90.6	89.2	107.4	91.3	90.2	96.9	0.886688	0.0946615
High	P54869	Hmgcs2	Hydroxymethylglutaryl-CoA synthase, mitochondrial [OS=Mus musculus]	627.626	59	27	4217	25	508	56.8	8.41	94.6	114.4	97.1	130.8	106.6	98.7	99.8	115.4	106.7	118.5	89.2	81.7	106.5	101.7	91.3	97.2	106.4	98.2	101.4	103.4	92.5	119	93.7	85.5	97.4	57.2	101.2	101.1	108.1	0.934471	0.186726
High	Q8VCT4	Ces1d Ces1 Ces3	Carboxylesterase 1D [OS=Mus musculus]	614.747	66	35	2828	32	565	61.7	6.61	117.8	135.1	107.4	121.4	101.9	125.3	106	108	108.6	125.1	107.2	95.1	120.3	116.3	96.2	85.3	119.6	101.5	84.5	59.2	87.4	97	93	76.2	88.8	52.5	77.9	95.9	74.6	0.738361	5.58203e-06
High	P68134	Acta1 Acta	Actin, alpha skeletal muscle [OS=Mus musculus]	611.983	74	29	3182	2	377	42	5.39	82.6	77.2	88.2	94.1	102.4	92.6	99.6	97.8	87.9	77.5	98.2	119.2	93.5	110.6	85.6	113.3	101.4	98.8	105	84.8	102.3	104.1	98.3	131.2	91.3	111.8	96.9	96.8	95.4	1.06287	0.188616
High	Q9QXD6	Fbp1 Fbp Fbp3	Fructose-1,6-bisphosphatase 1 [OS=Mus musculus]	610.654	70	26	4462	26	338	36.9	6.57	95.9	102	104.4	95.7	93.6	101.9	88.6	106.4	101.9	109.5	120	100.1	100.4	91.1	90.8	112.9	93.7	96.5	122.7	77.6	83	97.1	97.2	126.3	93.9	105	93	107.6	97	0.992222	0.85342
High	Q91WU0	Ces1f CesML1	Carboxylesterase 1F [OS=Mus musculus]	609.552	68	33	2282	29	561	61.6	6.48	109.6	113.3	106.7	98.8	86.4	112.9	118.7	102.9	104.2	94.6	102	104.4	103.3	99.8	104.3	100.4	90.9	111.5	109.1	77.4	95.3	109.3	104.2	97.4	105.4	76.5	92.8	104.4	88.9	0.947192	0.153438
High	P16331	Pah	phenylalanine-4-hydroxylase [OS=Mus musculus]	608.028	86	33	2558	33	453	51.9	6.3	96.9	94.9	97.4	91	110.3	100.5	97.3	99.6	95.5	90.5	104.8	103.1	84.8	70	108.1	106.2	98.9	100	122.9	82	90.3	83.1	96	112.6	91.3	162.6	98	101.5	102.8	1.06744	0.281105
High	Q3UQ44	Iqgap2	Ras GTPase-activating-like protein IQGAP2 [OS=Mus musculus]	605.041	44	53	1216	52	1575	180.4	5.64	92.1	109.6	93.2	100.8	95.5	100	99.7	99.3	101.5	103	104.4	93	119.5	96.7	96.6	98.4	100.2	99.5	95.6	90.5	95.3	91.5	113.8	99.5	92.3	109.1	100.8	101.5	117.8	1.00393	0.891602
High	P28271	Aco1 Ireb1 Irebp	Cytoplasmic aconitate hydratase [OS=Mus musculus]	596.581	62	43	2728	43	889	98.1	7.5	96.2	116.5	101.6	105.2	107.8	102.1	107.8	102.2	97.7	106.5	99.1	116.5	100.4	108	100.6	106.8	103.9	114.6	95	91.6	90	88.3	85.9	102	96.5	73.2	92.9	97.9	101.1	0.899104	0.00129418
High	Q8VCW8	Acsf2	Acyl-CoA synthetase family member 2, mitochondrial [OS=Mus musculus]	594.599	64	32	1807	32	615	67.9	8.18	115.1	110.5	99.4	102.8	99.8	105.9	110.5	109.6	105.6	91.4	97.3	92.1	92.9	108.6	107.8	101.9	85	103.9	76.2	92.6	106	96.3	100.8	98.5	111.7	78.4	97.8	105.8	97.5	0.950999	0.16483
High	Q8K2B3	Sdha	Succinate dehydrogenase [ubiquinone] flavoprotein subunit, mitochondrial [OS=Mus musculus]	592.993	68	35	2691	35	664	72.5	7.37	103.1	102.5	103.4	101.1	115.3	103.1	102.4	112.1	104.1	106.7	104.6	91.9	91.9	106.8	95.7	90.5	89.1	95.9	116.5	87.5	99.4	91.9	87.9	94.9	98	102.2	95.8	97.5	106.5	0.964546	0.223175
High	P51660	Hsd17b4 Edh17b4	peroxisomal multifunctional enzyme type 2 [OS=Mus musculus]	589.268	59	37	1795	37	735	79.4	8.57	111.3	98.6	92.4	90.9	98.8	109.7	113.8	98.8	106.2	93.6	102.4	109	133.9	113.5	102.1	96.6	92.7	112.8	100.7	92	91.1	92	105.2	100.6	98.5	90.7	95.4	92.1	89.3	0.931758	0.058283
High	Q78PY7	Snd1	staphylococcal nuclease domain-containing protein 1 [OS=Mus musculus]	585.592	58	41	1686	41	910	102	7.43	111	99.9	95.1	97.6	95.3	114.4	107.4	108.7	93.9	93.3	100.7	98.4	96.4	93	108.5	102.1	93.6	101.3	92.4	104.5	97.4	93	101.6	92.9	102.6	94.7	105.2	113.3	102.5	0.995719	0.865523
High	P50544	Acadvl Vlcad	Very long-chain specific acyl-CoA dehydrogenase, mitochondrial [OS=Mus musculus]	585.577	68	40	1981	40	656	70.8	8.75	91.7	100.2	96.8	117.2	101.4	96.2	101.5	114.6	111.2	100.4	94.6	89.4	109.8	103.7	88	93.5	93.9	99.3	110.1	87.2	97.6	100.1	90.3	103.1	94.5	89.5	102.1	104.4	101	0.980302	0.51622
High	P00329	Adh1 Adh-1	Alcohol dehydrogenase 1 [OS=Mus musculus]	582.797	76	27	5310	27	375	39.7	8.1	91.2	120.7	90.1	105	104.6	139.2	108.4	116.3	95.7	119.7	91.1	87.6	107.9	130.3	102.7	101.8	86.9	102.6	102.3	98.3	94.5	109.8	102.1	107.4	77	66.2	89	93.2	86.7	0.889039	0.0386619
High	Q91Y97	Aldob Aldo2	fructose-bisphosphate aldolase B [OS=Mus musculus]	580.559	80	29	7725	28	364	39.5	8.27	99.3	113.6	115	93.2	143	103.3	101	93.8	102.2	124.2	100.5	96.7	104.4	95.9	85.4	112.5	97.2	110.5	110	72.8	84.6	93.3	81.3	97.6	85.6	104.9	87	90.4	94.8	0.885059	0.0193957
High	Q91XD4	Ftcd	formimidoyltransferase-cyclodeaminase [OS=Mus musculus]	574.461	78	36	2048	36	541	58.9	6.11	90.1	110.3	104.6	107.7	108.5	117	113.1	96.2	100.7	102.7	95.4	125.9	70.2	92.3	104.7	97.7	92.4	109	95.3	87.9	85.7	90.3	92.4	117.9	94.8	96	102.6	106.4	86.2	0.953864	0.291534
High	Q8VC30	Tkfc Dak	Triokinase/FMN cyclase [OS=Mus musculus]	573.075	72	31	2220	31	578	59.7	6.92	104.5	124.9	92	94	98.6	106.5	116.6	107.8	94	126.7	93.4	99.3	122.1	102.5	95.5	117.3	95.2	112	74.6	79.9	82	107.7	102.7	102.4	91.2	41.1	86.7	96.1	96.2	0.848465	0.00974054
High	P29758	Oat	Ornithine aminotransferase, mitochondrial [OS=Mus musculus]	562.885	80	27	2305	27	439	48.3	6.62	77.4	82.6	112.8	52.5	107.6	94.5	70.8	63	122.8	51.6	97.8	112.5	113.1	114	84.5	83.6	79.6	104.2	104.3	127.8	94.3	73.3	108.1	133.9	110.4	236.8	114.1	117.7	102.7	1.32994	0.0173841
High	P68033	Actc1 Actc	Actin, alpha cardiac muscle 1 [OS=Mus musculus]	556.401	74	28	3173	1	377	42	5.39	0	0	0	1485.8	0	0	0	0	0	0	0	137.3	0	0	139	0	0	115.4	0	337.3	0	0	0	0	0	0	0	312.4	0	0.615114	0.716158
High	Q64458	Cyp2c29	Cytochrome P450 2C29 [OS=Mus musculus]	554.82	73	35	2230	25	490	55.7	8.29	105.1	122.8	97.3	89.7	112	92.4	117.2	81	97	81.2	97.3	87.3	146.8	113.4	100.9	80.1	82.5	96	69.5	102.5	107.6	95.6	117.4	105.9	113.8	78.1	108.1	107.8	95.5	0.995824	0.946677
High	O88844	Idh1	Isocitrate dehydrogenase [NADP] cytoplasmic [OS=Mus musculus]	553.871	70	28	2778	27	414	46.6	7.17	84.1	98.1	114.5	92	118.1	111	110.1	97.6	130.3	100.2	89.7	124.2	114.8	113.6	94	114.5	101.4	111.3	80	94.1	73.1	95.1	110.5	123.6	83.8	71.4	92.9	97.1	87.1	0.877484	0.0214529
High	P27773	Pdia3 Erp Erp60 Grp58	Protein disulfide-isomerase A3 [OS=Mus musculus]	551.374	63	35	2306	35	505	56.6	6.21	93.8	86.9	84.4	97.3	77.3	94.6	101.4	99.6	92	83.3	110.9	102.3	102.5	105.3	99.9	102.5	102.2	115.2	113.1	96.7	107.6	108.5	109.8	112	117.8	96.8	90.6	106.4	105.5	1.10826	0.00352363
High	P68372	Tubb4b Tubb2c	Tubulin beta-4B chain [OS=Mus musculus]	550.34	72	25	2483	3	445	49.8	4.89	103.6	96.6	91.1	104.1	78.9	102.6	114.5	99.5	94.7	98.6	104.3	103.8	107.4	109.6	114	108.7	84.2	109.2	104.2	99.6	93.8	94.8	92.8	104	93	91	91.2	98.3	99.6	0.967035	0.299197
High	P57780	Actn4	Alpha-actinin-4 [OS=Mus musculus]	547.939	61	46	1357	30	912	104.9	5.41	116	112	106.9	122.8	123.2	118.2	113.1	120.3	107.7	122.2	111.4	73.2	70.1	90.7	70.1	108.9	94.5	99.1	90.5	88.5	82.6	95.6	93.3	108	102.7	109.3	90.5	90.4	108.9	0.92207	0.167307
High	P61922	Abat Gabat	4-aminobutyrate aminotransferase, mitochondrial [OS=Mus musculus]	547.784	72	31	1778	31	500	56.4	8.09	95.7	122.8	102	102.5	134.5	104.1	100.8	98.3	109.6	102.4	102	105.8	89.2	100.7	125.2	88.4	100.1	73.9	82.5	88.6	95.7	74.3	99	97.1	99.5	107.4	105.4	93.9	105.6	0.89164	0.0174327
High	P14824	Anxa6 Anx6	annexin A6 [OS=Mus musculus]	547.498	72	43	1263	43	673	75.8	5.5	122.2	118	109.2	107.4	84.8	110.4	114	114.7	107.9	119.9	104.2	119.7	111.1	93.3	92.1	89.4	79.8	85.2	113.1	69.1	83.4	100.5	86.6	83.8	94.4	104.5	88	96.8	100.1	0.870989	0.00780556
High	P09411	Pgk1 Pgk-1	phosphoglycerate kinase 1 [OS=Mus musculus]	544.412	87	31	2876	31	417	44.5	7.9	122.7	104.3	102.6	111.4	103.7	100.4	104.9	102.4	95.2	124	111.9	95.4	98.8	104.1	102.6	105.5	90.4	98.5	99.6	85	83.3	82.9	82.3	95.2	85.2	88.1	87	96	90	0.853915	2.09291e-05
High	P06801	Me1 Mod-1 Mod1	NADP-dependent malic enzyme [OS=Mus musculus]	540.302	81	34	1365	34	572	63.9	7.44	116.3	190.5	122.2	106.6	110.5	138.8	142	139.4	92.7	219.5	104.9	84.2	97.7	84.7	52.9	110.6	69.5	124.4	53.8	55	52.1	89	84.2	108.6	67.6	48.7	66.1	78.3	67.7	0.63975	0.00379784	DOWN
High	Q91YI0	Asl	argininosuccinate lyase [OS=Mus musculus]	533.104	55	32	3185	32	464	51.7	6.96	95.2	101	91.2	97.9	119	98.1	106.3	102.8	120.3	94.3	109.4	93.5	106.6	90.3	97.7	94.3	87.9	99.3	129.5	93.4	87.3	78.4	84.2	99.4	94.3	151.5	85.9	92.9	119.3	1.00939	0.873174
High	Q8BH00	Aldh8a1 Raldh4	aldehyde dehydrogenase family 8 member A1 [OS=Mus musculus]	533.059	77	30	1896	30	487	53.6	7.55	108.3	115.3	98.7	115.6	110.5	101.4	100.3	94.7	99.2	103.5	98.8	102.8	100.7	101.9	95.8	108.4	103.6	104.2	98.2	100.8	87.5	94.2	93.5	96.9	84.4	90	90.9	97.6	104.4	0.919968	0.00152381
High	Q7TMM9	Tubb2a Tubb2	Tubulin beta-2A chain [OS=Mus musculus]	532.291	72	25	2326	6	445	49.9	4.89	90.8	98.1	92.1	88.6	92.9	93.4	98.9	91.5	91.6	92.4	130.3	115.8	106.9	97.1	98	83.9	83.2	111.2	121	98.4	85.7	85.2	106	106.9	114.7	105.9	100	97.4	107.5	1.06747	0.135878
High	P40142	Tkt	Transketolase [OS=Mus musculus]	532.047	73	31	1953	31	623	67.6	7.5	99.2	123.6	119.8	111.5	104	114.6	105.6	106.9	93.7	115.1	100.3	117.5	100.2	112	91.1	118.3	92.1	107	96.7	80.4	92.6	106.5	84.6	106.7	78.9	72	85.1	90.2	92.7	0.848526	0.000438232
High	P70694	Akr1c6 Hsd17b5	Estradiol 17 beta-dehydrogenase 5 [OS=Mus musculus]	526.742	81	31	3710	26	323	37	8.28	91	101.8	102.9	91.8	95.8	87.5	102.5	107.7	103.3	96.5	114.8	112	112.4	115.1	107.2	105.8	110.7	107.1	86.9	85	113.6	116.7	95.7	103.8	98.3	68.6	97.6	99.4	92.2	0.938296	0.123424
High	Q91X83	Mat1a	S-adenosylmethionine synthase isoform type-1 [OS=Mus musculus]	524.637	74	27	1832	22	396	43.5	5.82	62.2	91	97.8	71.2	139.1	88.1	76	84.5	109.1	112.1	72.1	86.6	173.2	81.2	85.3	82.8	70.2	65.4	196.1	113.9	58.8	68.6	73.8	76.9	114.8	276.9	81.2	107.1	124.4	1.2156	0.257931
High	P37040	Por	NADPH--cytochrome P450 reductase [OS=Mus musculus]	522.959	61	39	1773	39	678	77	5.53	89.6	90	94.2	88.4	115.5	104.7	88.9	94.1	107.7	109.3	109	100.1	171	103.9	102.5	75.5	97.4	87.3	135.1	105.2	72.8	86	90.2	94.3	85.9	152.3	80.9	99.8	109.6	0.975514	0.759186
High	Q8VCH0	Acaa1b Acaa1	3-ketoacyl-CoA thiolase B, peroxisomal [OS=Mus musculus]	519.556	67	24	2288	11	424	44	8.51	94.4	126.5	117.9	88.2	105.8	106.2	112.5	101.3	91.4	136.4	98.5	163.7	136	111.1	72.1	109.9	83.2	98.7	90.6	60.4	90.1	98.4	124	103.6	107.6	57	80.9	79.4	52.6	0.796727	0.0132357
High	Q8QZT1	Acat1	Acetyl-CoA acetyltransferase, mitochondrial [OS=Mus musculus]	517.993	76	27	2686	27	424	44.8	8.51	96.5	103	115.7	104.8	114.3	99.6	111.4	120.3	109.9	115.2	100.9	101.1	94.5	95	101.5	80.8	103.3	88.5	106	87	98	91.9	93.9	90.6	94.9	87.1	96.7	96.1	98.1	0.90459	0.00382668
High	Q8R429	Atp2a1	Sarcoplasmic/endoplasmic reticulum calcium ATPase 1 [OS=Mus musculus]	515.666	49	41	281	29	994	109.4	5.22	70.6	71	23.5	36.1	49.6	46	21	37.2	65.8	36.5	32.1	36.8	44.7	50	40.4	41.1	29.2	26.1	35	32.7	27.1	23	41.9	25.2	47.6	31.9	34.9	21.5	18.1	0.706784	0.0135618
High	P52825	Cpt2 Cpt-2	Carnitine O-palmitoyltransferase 2, mitochondrial [OS=Mus musculus]	514.916	61	34	1428	34	658	73.9	8.37	98.4	104.5	95	93.6	84.8	103.3	112.3	115.7	116.1	77.6	128.4	84.7	100.2	113	94.2	95	95.2	93.6	97.6	92.4	105	97.9	98.9	126.9	99.8	105.4	102.5	105.5	115.4	1.02684	0.550484
High	Q9CPY7-1	Lap3 Lapep	cytosol aminopeptidase [OS=Mus musculus]	509.794	68	29	1788	29	519	56.1	7.72	109.4	116.1	106.9	105.3	95.6	105.4	112.9	106.9	104.2	99.6	106.4	96.9	98.1	103.6	100.9	105.6	89.8	105.3	106.6	71.2	94.9	95.2	61.8	118.2	100.6	98.5	89.6	104.4	102.1	0.922488	0.0651335
High	Q61598	Gdi2 Gdi3	Rab GDP dissociation inhibitor beta [OS=Mus musculus]	508.88	76	31	1338	24	445	50.5	6.25	116.5	114.7	111.9	92.3	110.7	112.2	103.8	98.5	92.1	118.3	99	98.8	110.7	108.9	109.6	110.1	96.1	99.2	101.1	84.9	87.7	84.1	79.8	80.2	91.7	88.2	96	97.9	89.5	0.848257	1.14799e-05
High	P99024	Tubb5	tubulin beta-5 chain [OS=Mus musculus]	507.078	68	23	2248	3	444	49.6	4.89	63.7	121.2	68.7	91.8	50.3	71	97.8	114.2	66.5	108.2	97.4	101.3	102.1	130.1	90.3	114.2	91.6	79.6	142.1	124.2	99.4	115.9	123.1	92.9	112.8	102.4	98.9	130.6	96.4	1.18172	0.0391227
High	Q91V92	Acly	ATP-citrate synthase [OS=Mus musculus]	506.257	51	43	1376	43	1091	119.7	7.44	111.9	91.8	95.4	88.3	85.5	127.2	122.5	90.3	81.3	127.9	99	107.6	105.7	105.5	68.6	93.4	74.4	149	168.3	58.2	73.8	99	114.6	145.4	108.5	79.3	84	68.2	62.7	1.02343	0.822404
High	Q8CHT0	Aldh4a1	Delta-1-pyrroline-5-carboxylate dehydrogenase, mitochondrial [OS=Mus musculus]	503.581	66	25	2782	25	562	61.8	8.24	85.8	82.6	103	105.6	92.1	87.8	96.7	97.5	113.9	90.2	103.4	100.8	95.5	100.5	100.7	90.7	98.4	97.6	122.7	111.7	108.3	113.9	98.8	122	101.2	112.5	104.5	94.6	111.6	1.1189	0.00123579
High	P05202	Got2 Got-2	Aspartate aminotransferase, mitochondrial [OS=Mus musculus]	502.818	71	31	2832	31	430	47.4	9	124.2	108.3	97.2	109.9	124.2	100.9	94.1	95.3	118.5	107.8	92.8	93.9	88	104.6	100.3	91.6	82.4	94.5	100.9	88.7	98.3	89.9	95.6	83.3	98.2	96.8	92.8	91.8	102.2	0.925654	0.0543185
High	P16015	Ca3 Car3	carbonic anhydrase 3 [OS=Mus musculus]	502.65	87	20	5078	20	260	29.3	7.37	109.9	146.7	110.6	97	94.8	102.2	108.4	114.3	96.2	97.5	122.3	120.2	73.4	128.5	116.8	113	121.7	106.5	52.9	49.9	123.7	95.9	104.1	106.9	110.6	19.3	94.1	83	88	0.78255	0.0107813
High	Q99J08	Sec14l2	SEC14-like protein 2 [OS=Mus musculus]	499.405	70	24	2258	24	403	46.3	7.11	106.4	94.8	95.9	99.6	82.7	106.6	112.8	110.2	95.1	114.1	104.5	108.7	103.2	107.2	104.4	95.4	100.8	106.2	98.3	87.1	104.1	111	101.3	119.3	91.8	72.6	106.4	90.7	90.5	0.958836	0.275725
High	Q64374	Rgn Smp30	Regucalcin [OS=Mus musculus]	493.656	83	27	2494	27	299	33.4	5.34	111.9	110.6	102.9	98	106.3	102.8	113.7	97.2	103.8	106.9	88.3	134.3	129.1	112.7	112.2	92.8	100.5	98.8	89.5	88.7	99.3	100.3	69.6	87.4	98.1	67.2	96.1	99.4	98	0.848447	0.00094554
High	G3X982	Aox3 Aoh1	Aldehyde oxidase 3 [OS=Mus musculus]	490.9	43	38	1083	37	1335	146.8	6.46	102.5	102.9	92.2	106.6	63.5	97.2	128.9	98	92.1	101.7	123.6	97.3	98.6	97.4	102.8	109.7	127.3	135.8	55.7	93.7	136.9	93.4	126.1	85.3	95.6	49.9	117.7	104.4	79	0.954175	0.567582
High	P10649	Gstm1	Glutathione S-transferase Mu 1 [OS=Mus musculus]	487.12	67	24	4876	15	218	26	7.94	92.2	92.1	111.7	102.6	104.6	105.6	105.6	94.2	96.4	124	85.2	82.8	118.9	105.7	72.8	90.8	91.5	115.3	124.3	82	109.8	114.8	102	87.6	98.7	107.4	98.3	96.4	98.6	1.04364	0.375627
High	Q921H8	Acaa1a Acaa1	3-ketoacyl-CoA thiolase A, peroxisomal [OS=Mus musculus]	485.924	71	23	2357	10	424	43.9	8.44	98.5	100.4	97.7	99	98.2	106.3	98.9	94.5	76.5	116.6	110.9	157.4	122.4	99.3	85.2	94	91.1	90.8	112.5	68.9	94.2	97.8	107.4	92.3	108.2	81.7	90.6	99.3	79.7	0.911033	0.138347
High	Q91VA0-1	Acsm1 Bucs1 Lae Macs1	Acyl-coenzyme A synthetase ACSM1, mitochondrial [OS=Mus musculus]	477.4	66	25	2357	25	573	64.7	7.17	94.1	106.9	102.1	100.5	100	109.1	117.4	106.8	99.6	89.3	103.2	99.3	89.9	86.8	104.8	84.6	94.3	98	74.6	101	94.1	98.5	118.2	116.3	98.4	91.5	106.1	105.6	116.6	1.02255	0.569877
High	Q91ZJ5-1	Ugp2	UTP--glucose-1-phosphate uridylyltransferase [OS=Mus musculus]	475.313	68	33	1538	33	508	56.9	7.61	84.9	86.5	94.4	103.9	80.5	93	106.2	119.1	111.8	116.8	102.3	91.6	81	109.6	100.9	101	115.5	104.2	85	69.3	106.7	122.4	115	131.9	109.8	65.3	115	88.3	81.6	0.996003	0.949622
High	Q02053	Uba1 Sbx Ube1 Ube1ax Ube1x	Ubiquitin-like modifier-activating enzyme 1 [OS=Mus musculus]	474.554	50	35	1131	35	1058	117.7	5.66	100.5	104.7	88.7	98	85.5	117.9	106.4	96.5	82.4	105.8	97.7	98.2	99.8	101.4	107.8	100.1	99.3	99.3	108.2	93.4	96.6	96.3	98.3	95.5	103.4	89.3	101.3	103.6	92.9	0.98715	0.64842
High	Q05421	Cyp2e1 Cyp2e Cyp2e-1	Cytochrome P450 2E1 [OS=Mus musculus]	470.208	57	36	1725	36	493	56.8	8.4	89.6	94.4	81	94.9	105.7	89.5	84.5	77.3	118.5	147.5	98.6	107	102.8	74.9	134.1	140.6	148.5	81.6	47.6	95.6	103	139.4	104.4	104.3	93.3	63.2	93	96.7	95.1	0.884486	0.182816
High	Q64442	Sord Sdh1	Sorbitol dehydrogenase [OS=Mus musculus]	469.289	66	21	2758	21	357	38.2	7.02	96.1	100.3	102	101.3	84.4	97.6	114.8	106.1	108.3	114.9	109.9	104.7	113.3	107.6	99.1	108	109	109.6	79.3	87.3	109.3	110.9	110.7	100.3	100.8	57.3	94.3	89	101.7	0.917	0.0610436
High	Q9JKR6	Hyou1 Grp170	Hypoxia up-regulated protein 1 [OS=Mus musculus]	468.524	47	35	1168	35	999	111.1	5.19	102.2	111.3	86.3	97	78	98.8	101.4	99.3	79.1	80.5	97	104.9	104.2	107.2	114.5	122.7	105.5	117.9	95.2	102.1	103.2	104	107.8	93.4	99.4	80.1	94.4	108.5	108.5	1.01813	0.678742
High	O08601	Mttp Mtp	microsomal triglyceride transfer protein large subunit [OS=Mus musculus]	466.331	49	40	1313	40	894	99	7.62	93.8	98.7	101.3	113	98	106.1	109.2	99.9	99.4	99.2	100.9	106.9	98.8	87.4	108.3	105.7	92.5	129.6	100.2	90.7	90.9	107	120.6	101.5	95.1	76.7	91.8	101.5	95.6	0.989878	0.793937
High	P97807-1	Fh Fh1	fumarate hydratase, mitochondrial [OS=Mus musculus]	465.816	66	25	2239	25	507	54.3	9.04	109.4	100.2	110.4	88.5	99.8	97.8	98	89.6	91.6	100.5	95.4	91	83.4	83.1	104.7	94.9	89.1	81.9	114.5	99.6	90.1	83.2	104.3	118.4	91.2	152.8	98.6	114.5	106.2	1.09275	0.100381
High	Q9DBF1-2	Aldh7a1 Ald7a1	Isoform 2 of Alpha-aminoadipic semialdehyde dehydrogenase [OS=Mus musculus]	465.761	59	24	2125	24	511	55.6	6.4	97.7	111	116.6	94.7	132.1	96.7	96.6	94	106.1	107.5	85.5	110.8	101.8	103.7	96.5	100.6	105.6	95.4	92.4	116.9	102.9	80.2	79	74.8	93.6	104.3	92.6	97.6	100.2	0.910778	0.0370213
High	Q8CAQ8-5	Immt Mic60	Isoform 5 of MICOS complex subunit Mic60 [OS=Mus musculus]	462.875	49	34	1016	34	790	87.6	7.42	94.8	100.4	93.7	107.2	110.5	101.5	104.3	111	103.5	99.8	90.1	96.8	100.7	112.3	97.2	99.9	92.6	107.7	95	103.5	92.8	95.4	97.5	108.5	94.6	95.1	90.6	97	106	0.977048	0.344697
High	P21614	Gc	vitamin D-binding protein [OS=Mus musculus]	461.976	78	33	1152	33	476	53.6	5.5	99.8	104.4	85.3	96.8	111.5	97.1	91.8	85.9	109.9	96.4	90.8	106.9	101.4	91.8	103.5	123.4	101.3	95.1	85.5	92.7	111.6	111.5	104.5	85.6	97.4	83.5	118.4	121.7	97.8	1.0056	0.895796
High	P00186	Cyp1a2 Cyp1a-2	Cytochrome P450 1A2 [OS=Mus musculus]	461.764	64	27	1490	27	513	58.1	8.76	107.2	105	100.1	116.5	103.4	107.4	108.6	108.8	125.6	86.2	125.6	98.2	66.2	99.7	119.7	108.1	123.6	118.5	40.7	71.6	113.4	105.9	121.4	103.5	98.8	37.2	98.2	95.5	86.4	0.854039	0.061302
High	P53657-1	Pklr	Pyruvate kinase PKLR [OS=Mus musculus]	460.297	54	29	1420	28	574	62.3	7.09	114.3	143.6	118.7	120.1	106.7	118.8	113.9	104.9	78.2	194.3	82.6	99.5	92.6	94.9	74.3	125.4	97.5	112.8	58.6	49.6	90.4	116.9	83.7	113.6	70.5	21	62.8	79.9	85.6	0.712289	0.00595136
High	Q8CGC7	Eprs Qprs	Bifunctional glutamate/proline--tRNA ligase [OS=Mus musculus]	455.512	44	45	903	45	1512	170	7.66	101.9	100.4	84.5	89.2	84.9	95.7	98.9	108.3	96.7	76.9	111.7	94	84.5	100.5	101.8	105.3	95.8	111	113.2	93.4	103.6	103.3	115.6	120.7	104.2	104.6	105.5	104.6	106.4	1.11709	0.00161591
High	Q8CHR6	Dpyd	Dihydropyrimidine dehydrogenase [NADP(+)] [OS=Mus musculus]	454.128	52	37	1093	37	1025	111.2	7.27	83.3	86.2	91.7	83	108	71.5	90.6	98.7	94.2	103.7	72.7	119	103.1	100.1	110.2	115.2	101.6	97.8	106.9	114.6	96.8	88.5	95.8	100.5	112.3	142.2	107	117.1	101.8	1.11169	0.0497658
High	Q9QXX4	Slc25a13 Aralar2	Calcium-binding mitochondrial carrier protein Aralar2 [OS=Mus musculus]	450.597	63	32	1619	25	676	74.4	8.6	115.4	120	95.5	88.2	101.9	107.9	108.8	88	103.3	135	101.4	88.4	107.6	102.7	113.7	102.1	96.8	98.1	82.7	95.8	94.1	90.8	86.4	120.6	84.6	97	83.1	81.7	100.3	0.889214	0.0140848
High	P19157	Gstp1 Gstpib	Glutathione S-transferase P 1 [OS=Mus musculus]	449.235	70	16	4132	7	210	23.6	7.87	144.4	69.6	100.5	102.4	113.8	106.5	96.9	67.1	83.7	59.5	101.1	152.5	68.4	82.6	133.9	147.8	108.8	139	33.7	102	116.8	100.1	62	102.2	65.2	105	93.9	106.7	85.4	0.905624	0.379087
High	O35488	Slc27a2 Acsvl1 Facvl1 Fatp2 Vlacs Vlcs	very long-chain acyl-CoA synthetase [OS=Mus musculus]	446.261	51	36	1677	36	620	70.4	8.9	83.7	99.3	79.5	115.3	100.6	99.2	97.7	99.7	94.3	104.4	113.8	90.7	108.2	105	101.8	106.7	93.9	113.6	119.1	101.6	93.8	106.1	118.1	114.4	91.8	68.9	98.6	99.3	95.1	1.02072	0.640068
High	Q64459	Cyp3a11 Cyp3a-11	cytochrome P450 3A11 [OS=Mus musculus]	445.568	55	34	1650	34	504	57.8	8.82	149	122	141	121.9	109.4	150	120.9	95.1	121.6	121.8	104.7	81.3	90.1	105.1	84.2	97.7	92.5	105.4	78	63.7	94.1	108.5	88.9	72.9	66	61.1	85.2	94.1	83.4	0.743336	0.00047711
High	Q4LDG0	Slc27a5 Acsb Acsvl6 Fatp5 Vlacsr	Bile acyl-CoA synthetase [OS=Mus musculus]	444.044	52	26	1606	26	689	76.2	8.38	114.3	110.6	87.7	102.4	99.7	91	107.6	104.3	103.7	111.5	116.6	94.3	131	105.2	88.2	94.8	88.4	90.7	115.1	86.8	78.3	84.1	93.3	99.1	95.9	110.1	92.1	103.7	99.4	0.929129	0.0982844
High	O70475	Ugdh	UDP-glucose 6-dehydrogenase [OS=Mus musculus]	440.186	73	31	1060	31	493	54.8	7.56	96.9	102.6	100.2	83.6	111.1	117.6	99.8	94.9	105.9	96.3	86.4	90.7	123.9	109.7	79.9	110.1	78.1	153.4	101.9	85.8	92.2	96.9	130.2	91.1	103.1	116.1	83.1	87.7	98	1.04044	0.525606
High	P06151	Ldha Ldh-1 Ldh1	L-lactate dehydrogenase A chain [OS=Mus musculus]	439.675	83	30	1871	29	332	36.5	7.74	82.5	88.6	82.8	98.6	83	91.3	95.3	94.4	86.3	85.1	107.2	100.5	120.9	124.1	92.6	104.6	96.3	114.4	140.3	111.4	101.2	113.2	103.9	101	105.3	91.8	89.5	103.6	102.5	1.10804	0.0386768
High	Q80X90	Flnb	Filamin-B [OS=Mus musculus]	439.432	30	46	726	44	2602	277.7	5.71	93	93.9	89.5	94.8	87.6	102.1	99.5	111.3	89.4	93.8	96.6	99.8	104.1	106.1	94	128.9	112.3	97.2	112.7	82.9	103.1	108.9	112.3	99.9	94.1	107.3	93.7	102.2	105.1	1.01814	0.626967
High	Q9CZ13	Uqcrc1	Cytochrome b-c1 complex subunit 1, mitochondrial [OS=Mus musculus]	439.097	54	21	1710	20	480	52.8	6.21	129	117.9	111.3	103.3	116	111.6	107.6	110.4	96.5	105.9	84	83.2	89.3	98.2	99.8	103.9	88.4	85.1	102.2	72.5	93.5	86.8	76.5	95.4	88.1	112.5	83.2	97.6	98.9	0.881071	0.0116609
High	O35945	Aldh1a7 Aldh-pb	Aldehyde dehydrogenase, cytosolic 1 [OS=Mus musculus]	436.595	63	29	2398	15	501	54.6	7.71	94.2	118.7	113.7	90.7	94.3	124	103.7	110.1	84.7	128.5	71.1	102.7	108.5	121.9	80.5	98.2	97.3	109.9	107.3	100.1	95.5	107.3	103.5	85	106	89	94.7	94.7	99.3	0.969183	0.533984
High	Q99JY0	Hadhb	Trifunctional enzyme subunit beta, mitochondrial [OS=Mus musculus]	434.685	70	30	1745	30	475	51.4	9.38	96.1	84.5	99	108	91.4	103.2	105.4	103.1	104.1	112.9	101.2	86.7	117.5	109.1	107.4	90.2	90.7	91.4	107.5	96.1	107.4	106.4	95.4	103	91.9	91.2	106.7	93	100.3	0.985828	0.657815
High	Q9JLJ2	Aldh9a1	4-trimethylaminobutyraldehyde dehydrogenase [OS=Mus musculus]	433.946	83	32	1424	32	494	53.5	6.98	137.2	108.6	114.7	109.9	96.1	93.1	96.2	104.4	106.7	120.1	96.3	89.7	89.8	104.2	109.2	82.7	104.8	95.3	90.7	91.8	102.3	94.7	91.4	91.5	106.2	70.3	103.4	92.5	95.6	0.904202	0.031177
High	Q8VDN2	Atp1a1	Sodium/potassium-transporting ATPase subunit alpha-1 [OS=Mus musculus]	433.867	44	33	1389	21	1023	112.9	5.45	100	98.1	106.3	116.9	104.8	111.1	92.5	107.4	107.9	90.8	94.8	90.8	112.5	109.3	90.9	105	93.9	105.1	111.6	93.6	100	87.9	80.4	92.5	79.6	123.4	81.7	100.5	100.7	0.945807	0.182913
High	Q99LC5	Etfa	Electron transfer flavoprotein subunit alpha, mitochondrial [OS=Mus musculus]	425.319	74	21	2175	21	333	35	8.38	101.5	115.3	121.8	123.6	107.1	92.6	105.4	104.4	118.8	108.6	99.1	89.8	89.7	91.1	101	93.8	101.7	85.3	99.1	77.3	94.7	92.7	85.7	93.4	100.8	100.4	93.9	95.2	105.2	0.901778	0.0102839
High	P97872	Fmo5	Dimethylaniline monooxygenase [N-oxide-forming] 5 [OS=Mus musculus]	425.234	69	31	1900	31	533	60	8.73	100	97.8	98	103.2	135.5	112.9	123.3	87.3	118.2	86.8	101.7	112.2	106.2	88	102.1	87.3	87.4	105.9	114.5	90.9	75.8	87.3	96.1	81.8	88	143.2	77.8	92.4	123.7	0.954278	0.466127
High	P08003	Pdia4 Cai Erp72	Protein disulfide-isomerase A4 [OS=Mus musculus]	424.507	50	33	1110	33	638	71.9	5.31	83.4	87.2	87.4	103.2	62.2	105.3	93.6	92.4	77.1	89.3	97.1	108.2	117.4	104.8	103	106.4	104.6	118.1	126.6	106.8	93.9	105.1	114.4	100.7	110.3	110.7	92.8	116.1	104.1	1.13466	0.00928816
High	P55096	Abcd3 Pmp70 Pxmp1	ATP-binding cassette sub-family D member 3 [OS=Mus musculus]	423.974	44	27	1331	27	659	75.4	9.26	94.1	123.8	93.7	113.2	113.1	121.2	114.4	116.5	102.7	112.5	101.4	104.7	105.5	104.3	88.5	97.5	92.8	110.9	85.6	88.4	99.6	96.1	108.5	100.8	89.8	62.3	91	92	96.5	0.882711	0.00726342
High	Q9Z2V4	Pck1 Pepck	phosphoenolpyruvate carboxykinase, cytosolic [GTP] [OS=Mus musculus]	423.075	69	35	1355	35	622	69.3	6.6	102.3	74.2	65.5	109.7	108.3	124.7	66.7	84.7	120.9	89.1	109.2	61.1	78.1	55.8	155.4	127.7	79	57.2	69.5	121.3	108.9	96.3	77.1	89.9	60.8	239.7	128.8	140.1	122.9	1.15317	0.321388
High	P11725	Otc	Ornithine carbamoyltransferase, mitochondrial [OS=Mus musculus]	422.427	73	24	2567	24	354	39.7	8.73	139.4	105.5	108.3	105.8	110.4	116.8	105	103.2	107.1	121	88.1	94.6	79.8	84.4	113.7	94.6	86.5	93.4	92.3	98.2	99.1	86	77.2	90.3	93.1	108.7	95	97.3	106.5	0.9131	0.0708068
High	Q9EQF5	Dpys	dihydropyrimidinase [OS=Mus musculus]	420.943	59	25	1246	25	519	56.7	7.2	116.6	132.7	110.3	112	107.8	97.1	110.5	115.5	115.7	124.9	105.4	90.3	116.1	98.8	85	77.2	91.4	95.8	110.9	64.9	77.9	110.6	76.2	119.3	88.6	86.4	82.3	85	95.7	0.857227	0.0133727
High	Q571F8	Gls2 Kiaa4146	Glutaminase liver isoform, mitochondrial [OS=Mus musculus]	416.708	65	30	1337	30	602	66.3	7.66	105.2	78.7	123.5	107.9	137.2	139.9	131	90.3	128.2	95.9	127.1	96.7	75.8	91.4	88	76.8	68.7	71.8	145.9	88.7	82	81.7	72.1	85.1	72.3	167.1	84.1	114.9	111.9	0.946642	0.587804
High	Q9QXE0	Hacl1 Hpcl Phyh2	2-hydroxyacyl-CoA lyase 1 [OS=Mus musculus]	416.512	57	24	1429	24	581	63.6	6.27	98.1	106.9	93.4	91	81.4	102.9	125.2	105.2	99.1	88.3	114.3	90.3	150.7	105.4	69	65.8	83.6	118.2	129.5	93.8	90.2	97.2	109	120.3	100.9	113.7	85.7	107.5	93.2	1.0678	0.331367
High	Q921G7	Etfdh	Electron transfer flavoprotein-ubiquinone oxidoreductase, mitochondrial [OS=Mus musculus]	416.393	60	31	2010	31	616	68	7.58	95.2	91.8	97	96.6	96.2	96.9	99.7	109.3	102.3	94.6	109.3	99.3	99.5	105	91.9	91.7	92.8	102.5	98.2	96.8	106	103.7	110.7	117.2	99.2	102.5	104.7	104.8	108.7	1.06519	0.00548128
High	P28474	Adh5 Adh-2 Adh2	alcohol dehydrogenase class-3 [OS=Mus musculus]	415.774	71	25	2022	25	374	39.5	7.25	104	113.6	95.9	104	87.1	100.3	122.5	94.3	95	125.8	111.3	97.7	94.6	103.2	92.7	94.8	100.6	99.7	83.9	89.5	113.4	102.2	103.7	115.8	92.1	79.7	97	93	90.2	0.946021	0.184336
High	P35700	Prdx1 Msp23 Paga Tdpx2	peroxiredoxin-1 [OS=Mus musculus]	415.02	77	25	2847	23	199	22.2	8.12	98.9	103	93.9	101.4	98.8	98.7	89.6	95.5	109.6	102.3	84.7	97.6	122.7	101.5	105	97.2	98.7	121.5	112.5	98.5	90.2	104.2	100.2	96.5	94.2	89.9	95.2	100.5	98.6	1.0022	0.94624
High	Q8CIM7	Cyp2d26 Cyp2d-26	Cytochrome P450 2D26 [OS=Mus musculus]	414.767	66	27	1402	22	500	56.9	6.64	91.2	137.4	116.6	96.7	140.6	107.6	104.2	94.8	117	103.2	93.1	118.5	98.7	94.3	97	100.5	117.7	93.2	66.2	96.1	87.2	93.2	91.3	76.3	98.4	79.7	90.5	98	91.1	0.821916	0.000594773
High	Q8JZR0	Acsl5 Facl5	Long-chain-fatty-acid--CoA ligase 5 [OS=Mus musculus]	414.158	57	30	1134	27	683	76.2	7.09	117.3	136.3	109	106.5	106.4	111	105.2	97.9	86.4	126.2	76.5	110	138.6	122.3	88.6	86.2	77.3	109.9	150.4	76.7	88.1	89.2	77.1	79.4	94.9	73.4	81	90.9	81.1	0.858712	0.0554126
High	P24456	Cyp2d10 Cyp2d-10	Cytochrome P450 2D10 [OS=Mus musculus]	411.54	67	29	1675	18	504	57.2	6.61	98.6	114.8	81.6	100.7	110.5	120.5	98.7	109.8	108.2	109.9	120	95.4	108.4	105.2	121.3	91.7	99.5	112.4	84.9	73.4	92.3	100.7	112.5	94.1	97.3	69	82.6	93.4	101	0.878984	0.00890047
High	Q91W43	Gldc	Glycine dehydrogenase (Decarboxylating), mitochondrial [OS=Mus musculus]	411.213	42	27	883	27	1025	113.2	7.56	101	93.2	115.6	137	122.4	128.8	128.8	90.4	111.5	94.4	98.9	83	71.2	85.8	107.5	74.4	87	95.9	117.5	92.6	95	76.8	80.8	104.8	70.8	146.1	103.9	96.9	106.5	0.971999	0.705548
High	Q9CZS1	Aldh1b1 Aldhx	Aldehyde dehydrogenase X, mitochondrial [OS=Mus musculus]	410.591	62	28	1369	26	519	57.5	7.02	107.9	74.2	88.5	77.6	95.9	112.9	77.2	77.6	84.8	56.5	61.4	103.6	84	97.6	112	67	90.7	93.2	211.7	104.7	113.2	88.1	84.5	92.6	112.1	259.2	98.4	98.5	120.9	1.42409	0.0144408
High	Q8CAY6	Acat2	Acetyl-CoA acetyltransferase, cytosolic [OS=Mus musculus]	407.609	68	19	1571	19	397	41.3	7.5	123.6	114.2	112.4	105.7	87.1	105.2	99.2	99.3	94	118.8	100.6	96.2	106.9	112.3	94.9	105.1	85.2	98.8	108.6	81.2	89.8	101.2	90.3	99.2	97.4	89	94.3	87.2	87.6	0.904858	0.010383
High	Q9D379	Ephx1	epoxide hydrolase 1 [OS=Mus musculus]	406.521	71	31	1482	31	455	52.5	8.35	101.9	109.5	103.7	95.5	126.3	128.9	103.6	96.6	114.9	105.7	95.1	90.2	135.6	92.3	76.7	99.9	80.7	134.3	112.1	77	84.3	98.5	97.5	85.7	90.5	97.6	84.1	100.2	97.5	0.934689	0.263342
High	Q99PG0	Aadac Aada	Arylacetamide deacetylase [OS=Mus musculus]	406.313	52	21	1461	21	398	45.2	7.49	112.4	108	119.7	111.7	86.5	107.9	118.5	105.1	112.3	112.3	108.6	89	93.5	93.3	95.8	80.7	102.9	127.5	91.2	67.2	89.9	90.3	120.6	110.2	98	66.7	80.8	98	81.4	0.903888	0.0906658
High	Q99MR8	Mccc1 Mcca	Methylcrotonoyl-CoA carboxylase subunit alpha, mitochondrial [OS=Mus musculus]	406.1	63	32	876	32	717	79.3	7.83	123.5	98.5	103.9	99.7	115.7	104.8	99.3	108.6	101.8	115.7	93.2	90.5	80	94.4	117	92.2	89.5	87.3	103.9	98	98.5	87.1	78.7	87.6	108.7	111.7	102.4	98.9	103.3	0.955838	0.286312
High	Q8VDJ3	Hdlbp	Vigilin [OS=Mus musculus]	406.003	42	42	1096	42	1268	141.7	6.87	95.6	85.1	88.6	92.1	80.6	96.1	107.4	100.8	92.8	97.3	92.5	101.6	109.2	109.8	117.5	115	102.8	113	101.3	103	111.2	111.1	105.1	99.4	103.2	91.7	97.3	106.8	98.1	1.04366	0.209739
High	P07310	Ckm Ckmm	Creatine kinase M-type [OS=Mus musculus]	404.825	75	24	144	24	381	43	7.06	0.2	2.6	1	1.1	1.8	2.1	1.5	3	0.4	1.7	0.2	2.9	0.1	2.3	0.9	0.3	2.4	3.2	0.2	0.1	0.6	1	3.5	3.9	0.9	0.2	3.4	0.5	2.1	1.13333	0.67959
High	Q9QXF8	Gnmt	Glycine N-methyltransferase [OS=Mus musculus]	404.224	78	19	2474	19	293	32.7	7.44	118.2	109.6	117.1	118.7	172	134.9	84	91.5	78.2	118.3	72.5	112.9	92.1	88.8	91.9	109.3	68.5	100.9	102.5	98.1	81.3	99.2	67.7	92.2	94.8	121.4	79.3	88.5	111.6	0.906077	0.242063
High	Q91X77-1	Cyp2c50	Cytochrome P450 2C50 [OS=Mus musculus]	401.531	66	32	1775	7	490	55.7	7.88	106.3	92.9	94.1	103.2	75	96.8	108.1	108.1	107.7	113.5	122.4	88.1	153.4	109.3	99	84	122	97.9	62.2	96.4	107.3	101.1	116.8	109.2	114.4	50.9	105.2	94.2	95.7	0.914294	0.21243
High	P56593	Cyp2a12	Cytochrome P450 2A12 [OS=Mus musculus]	400.876	67	31	1484	27	492	56.1	9.19	109.1	111.6	93	104.7	115.9	110.5	108.8	110.2	104.4	105.4	103.1	98.8	107.3	117.6	109.7	97	112.6	95.5	61.4	103.2	97.7	98	83.2	101.4	90.6	69.7	84.8	102.6	98.9	0.846248	0.000156874
High	P33267	Cyp2f2 Cyp2f-2	Cytochrome P450 2F2 [OS=Mus musculus]	400.101	56	26	1714	25	491	55.9	7.9	133.5	123.5	115.7	97.1	100.1	129.8	159.3	96.3	105.9	79.9	108.8	95.4	54.1	83.9	110.5	95.1	86.3	121.3	73.9	84.6	82.9	90.7	92.7	109.2	85.5	68.3	98.6	114	93.9	0.890285	0.160745
High	Q99L13	Hibadh	3-hydroxyisobutyrate dehydrogenase, mitochondrial [OS=Mus musculus]	399.601	81	24	1400	24	335	35.4	8.13	104	82.4	105.2	96.3	89.4	92.9	84.6	118.2	107.2	113.1	129.7	65.8	72.1	90.1	106.5	87.4	101.5	84	100.9	113.6	113.9	97.6	127.8	110.4	97.9	118.5	124.5	98	101.6	1.10888	0.0737874
High	Q91VD9	Ndufs1	NADH-ubiquinone oxidoreductase 75 kDa subunit, mitochondrial [OS=Mus musculus]	398.132	60	34	1110	34	727	79.7	5.72	100.9	96.1	100.2	97.4	114.1	98.2	117.5	104.7	92.3	106.7	90	94.5	95.5	104.6	93.2	106.3	89.2	100.2	104.3	81.4	78.9	84.2	75.2	99.3	94.5	106.4	80.2	100	102.5	0.921824	0.0385208
High	P40936	Inmt Temt	Indolethylamine N-methyltransferase [OS=Mus musculus]	396.93	72	22	1902	22	264	29.4	6.39	102.6	127.5	158.2	137.2	103.3	138.3	111.4	122.4	125.7	130	123.9	78.8	97.5	97.1	88.3	60.9	88.8	99.2	131.3	39.3	76.4	100.9	95.4	88.9	76.2	46.8	99.5	100.5	64.6	0.763034	0.00989484
High	O08709	Prdx6 Aop2 Ltw4 Prdx5	Peroxiredoxin-6 [OS=Mus musculus]	392.142	74	23	1749	23	224	24.9	6.01	105.3	98.8	141.1	117.3	102.2	144.3	112.9	77.9	104.3	138.7	97.5	84.7	101	78.5	125.3	79.2	103.3	91.5	116.1	68.1	72.2	75.6	103.1	100.8	91.5	96.7	107.2	93.7	81.3	0.858145	0.0425289
High	P14211	Calr	Calreticulin [OS=Mus musculus]	391.447	59	22	2512	22	416	48	4.49	100.5	84.1	78.2	90.9	81.1	95.8	98.5	100.3	82.9	79.6	115	110.1	101.3	102.1	101.6	107	99.3	122.4	114.5	103.5	106	115.2	114.9	109.1	97.3	102.5	93.1	107.8	105.8	1.12416	0.00406513
High	Q91ZA3	Pcca	Propionyl-CoA carboxylase alpha chain, mitochondrial [OS=Mus musculus]	390.338	56	33	961	32	724	79.9	7.25	102.3	99.2	100	113.9	111.6	114.1	98.7	109.9	102	91	94.9	89.5	77.6	94.5	110.1	85.7	83.3	111.4	90.3	108.6	105.9	90.1	100.5	94.7	91.6	106.8	94.7	116.6	120	1.03927	0.348978
High	P15105	Glul Glns	Glutamine synthetase [OS=Mus musculus]	389.308	60	20	1799	20	373	42.1	7.08	121	113.4	126.9	115.4	111.6	99.2	105.3	103.5	106.6	108.2	70	104	128.9	101.2	100	92.4	102.9	104.5	35.5	104.4	89.2	93.9	92.1	92.5	97.4	54.5	92.8	100.3	122.5	0.844757	0.0225437
High	O09173	Hgd Aku Hgo	Homogentisate 1,2-dioxygenase [OS=Mus musculus]	385.925	76	25	1977	25	445	49.9	7.24	87.8	86.8	102	103.8	117.6	98.8	99.5	101.7	116.5	83.2	112.4	95	88.6	81.3	98.1	91.5	89	104	114.9	90.2	86.9	88.3	105.5	128.2	105.5	117.9	104.4	100.5	122.7	1.08717	0.0720407
High	P11276	Fn1	fibronectin [OS=Mus musculus]	381.701	27	38	597	38	2477	272.4	5.59	92.4	76.9	75.6	83.6	68	75.2	87.4	83.1	80.3	86.2	99.9	108.2	117.3	97.3	121.6	116.1	123.2	93.2	114.9	119.4	110.2	111.9	112.5	105.3	111.1	113.7	116.2	125	102.9	1.1889	0.00349873
High	P45952	Acadm	medium-chain specific acyl-CoA dehydrogenase, mitochondrial [OS=Mus musculus]	381.133	56	21	1305	21	421	46.5	8.37	88.2	106.2	110.7	113	98.2	90	96.3	89.3	100.8	85.3	82.6	105.6	122.2	109.8	103.4	99.2	95.1	92.7	120.8	109	104.7	100	98.6	82.8	100.1	100.7	101.2	85.9	96	0.996152	0.923348
High	Q9DB77	Uqcrc2	Cytochrome b-c1 complex subunit 2, mitochondrial [OS=Mus musculus]	381.036	51	23	1326	23	453	48.2	9.25	88.2	87.8	101.1	100.8	106.1	97.6	102.6	108.4	105.2	112.8	104.1	91.7	94.6	101	98.3	90.6	89.1	105.5	111.4	93.7	100.9	105.9	100	110.4	92.4	102	96	98.9	105.9	1.0313	0.250372
High	Q9D819	Ppa1 Pp Pyp	Inorganic pyrophosphatase [OS=Mus musculus]	380.464	82	22	1358	22	289	32.6	5.6	124	118.9	110	100.2	115.4	107.6	102.1	92.5	97	140.5	85.3	92.8	96.4	74.5	105.6	89.4	93.7	86.5	128	92	73.7	81.4	83	67	111.7	124.4	97.3	82.8	82.4	0.900844	0.131643
High	Q8VC12	Uroc1	urocanate hydratase [OS=Mus musculus]	380.198	54	29	1747	29	676	74.5	7.53	123	100.2	106.6	103.9	109.3	111.1	107.9	98	98.5	117.1	109.6	96.7	90.8	101.5	95.8	91.3	83.9	90	116.5	98.8	87.9	92.7	82.7	113.8	90.9	119.3	84	101.6	97.4	0.954294	0.271272
High	Q63886-1	Ugt1a1 Ugt1	UDP-glucuronosyltransferase 1-1 [OS=Mus musculus]	378.119	53	22	1954	13	535	60	8.62	152.8	141.7	175.5	136.8	121.8	122.1	102.8	102.8	108.3	93.5	73.9	83.5	111.5	97	92.9	109	89.1	78.1	80.9	48.3	130.2	81.8	72.7	60	90.3	69.3	56.6	128.8	87.9	0.728603	0.00446346
High	P17751	Tpi1 Tpi	Triosephosphate isomerase [OS=Mus musculus]	377.703	76	20	1855	20	299	32.2	5.74	82.9	75.3	86.8	99.3	77	99.8	96.7	99.2	94.5	76.7	98.4	101.1	116.8	103.2	101.7	106.9	98.9	113.4	115.6	103.1	100.4	103.5	116.2	104.1	106.1	102.4	109.6	102.3	100.2	1.11995	0.00397547
High	Q8K010	Oplah	5-oxoprolinase [OS=Mus musculus]	377.239	43	35	742	35	1288	137.5	6.28	112.2	120.1	103.3	115.2	98.4	101	107.3	106.1	91	110.6	90.5	98.1	95	111.8	93.2	112.2	105	112.9	100.1	84	78.2	97.1	92.9	87.5	109.2	90.2	87.5	105.9	96	0.913114	0.0185666
High	Q61425	Hadh Hadhsc Mschad Schad	Hydroxyacyl-coenzyme A dehydrogenase, mitochondrial [OS=Mus musculus]	375.146	85	21	1907	21	314	34.4	8.65	82.2	116.1	108.3	112.7	79.4	95.8	102.8	99.3	94.4	93	108.9	90.7	103.7	106.5	96.9	104.1	102.9	74.2	90.7	95	103.3	105.4	93.8	121	98.7	89.3	88.3	91.6	98.1	0.959131	0.313846
High	P11714	Cyp2d9 Cyp2d-9	Cytochrome P450 2D9 [OS=Mus musculus]	374.534	71	25	1401	18	504	56.9	6.21	100.6	117.4	101.6	111.5	100.6	132.9	90.4	110.8	101.9	130.3	100.1	104.1	95.2	116.6	105.4	100.2	99	109.7	24.1	98.2	100.1	111.3	105.9	97.1	89.3	38.2	88.6	117.6	109.1	0.848473	0.0480062
High	P58771-1	Tpm1 Tpm-1 Tpma	Tropomyosin alpha-1 chain [OS=Mus musculus]	374.479	71	27	396	12	284	32.7	4.74	65.6	70.2	62.9	73.1	53.9	63	64.4	81.2	61	49.4	68.2	84.1	78.8	70.3	55	73.5	69.9	79.1	90.8	62	83.8	74.3	79.5	84.2	62.2	75.6	64.9	66.6	74.3	1.11068	0.0455611
High	B5X0G2	Mup17 Mup15	Major urinary protein 17 [OS=Mus musculus]	373.056	77	18	1240	4	180	20.6	5.02	137.9	80.3	83.4	101.8	94	99.4	133.7	150.8	74.7	67.2	103.9	109.1	29.3	119.7	188.4	164.4	98.4	127.4	12.8	141.3	136	63.4	87.2	70.6	66.1	14.9	92.9	114.5	119.3	0.807232	0.185944
High	Q9DBJ1	Pgam1	Phosphoglycerate mutase 1 [OS=Mus musculus]	371.833	66	17	1315	14	254	28.8	7.18	93.4	95.3	104.8	112	86.6	112.6	101.8	102.3	92.5	90	97.4	92.8	90.4	97.3	98.4	111	94.3	113.5	112.4	89.2	97.5	100.3	94	106.4	100.9	106	95	100.5	99.3	1.0289	0.333809
High	Q61316	Hspa4 Apg2 Hsp110	Heat shock 70 kDa protein 4 [OS=Mus musculus]	371.409	59	35	810	32	841	94.1	5.24	94.4	89.6	101.3	103.8	113.2	100.2	105.6	102.1	110.8	107.8	104.6	105.6	82.6	87.1	90.2	112.7	108	110.5	96.3	85.2	94.4	101.2	115.5	100.7	96.1	88.1	109.9	94.6	95	0.978304	0.531443
High	Q91VI7	Rnh1 Rnh	Ribonuclease inhibitor [OS=Mus musculus]	370.395	75	22	708	22	456	49.8	4.78	93.2	96.3	99.4	97.9	104.3	102.4	108.9	103.4	88.8	118.2	96.7	105.3	112.3	105.6	98.8	105.7	91.4	112.4	105.9	93.8	94.6	97.2	91.4	97.8	96.5	91.1	100.3	105.8	101.6	0.973948	0.333964
High	Q8BGQ7	Aars	Alanine--tRNA ligase, cytoplasmic [OS=Mus musculus]	368.59	41	25	960	25	968	106.8	5.67	94.3	96.8	87.6	97	70.3	94.3	100.7	94.8	95.7	106.1	97.9	104.3	121.6	116	108.7	114	92.3	101.1	103.5	98.3	95.9	107.5	118.9	101.1	103.3	95.5	101.4	93.7	104.1	1.02483	0.522488
High	Q8QZR3-1	Ces2a Ces6	Pyrethroid hydrolase Ces2a [OS=Mus musculus]	367.304	61	19	1538	14	558	61.9	6.16	105.1	133.8	134.8	115.1	102.6	141.5	103.5	97.2	126	130.4	107.5	95.5	91.1	78	81.6	107.4	103.7	123.2	72.2	71.9	72.6	74.7	86	111.5	78.3	85	79.5	93.5	86.4	0.790364	0.00199252
High	P58774	Tpm2 Tpm-2	Tropomyosin beta chain [OS=Mus musculus]	363.781	79	30	306	17	284	32.8	4.7	67.4	76.7	80.2	64.3	63	84.5	65.9	70.9	63	70	56.4	60.1	80.6	69	57	62.3	65.4	56.5	85.9	51.3	54	61.3	48	62.1	64.1	89.7	53.4	55.8	56.1	0.904109	0.111524
High	Q9DBA8	Amdhd1	Probable imidazolonepropionase [OS=Mus musculus]	363.535	69	22	1230	22	426	46.5	6.95	104.1	105.4	99.6	111.2	93.9	113.6	116.6	102.9	102.2	157.8	90.7	80.5	78	87.5	91.6	84.2	91	79.6	119	91.7	85.9	81.2	102.5	86.5	106.2	126.8	100.2	87.6	92	0.959902	0.537977
High	Q8BFR5	Tufm	elongation factor Tu, mitochondrial [OS=Mus musculus]	362.414	64	24	1081	23	452	49.5	7.56	107.6	87.2	98.3	99.8	85	96.6	103.9	112.2	108.2	89.4	102.5	88.5	95.8	107.8	96.8	98.3	99.8	101.9	111	86.8	106.8	107.1	99	105.3	97.7	119.1	106.1	96.9	104.2	1.04867	0.121928
High	Q6PB66	Lrpprc Lrp130	Leucine-rich PPR motif-containing protein, mitochondrial [OS=Mus musculus]	362.185	37	36	826	36	1392	156.5	6.83	135.8	105.2	97.4	93.2	104.4	102.1	103.5	104.9	96.1	111.4	119.6	97.2	94.7	94.9	104.1	95.9	103.3	110.7	108.8	72.5	100.5	86	91.6	107.3	82.7	87.3	91.6	92.3	98.7	0.907656	0.028857
High	O55143-1	Atp2a2	Sarcoplasmic/endoplasmic reticulum calcium ATPase 2 [OS=Mus musculus]	360.899	34	28	536	15	1044	114.8	5.34	78	102.8	67.7	72.2	75.5	99.3	98.5	87.1	71.3	76.6	92.3	103.3	159.4	125.3	78.4	127.8	84.7	117	133.1	97.8	79.5	118.1	102.9	117.8	109.4	120.2	68.2	79.5	104.9	1.10522	0.255349
High	Q7TNG8	Ldhd	Probable D-lactate dehydrogenase, mitochondrial [OS=Mus musculus]	359.391	59	19	686	19	484	51.8	6.62	79.2	100.8	87.1	72.7	90.6	82.3	95	95	94	74.7	84.9	110.8	99.2	106.4	107.9	111.6	101.6	88.5	79.5	152	99.7	107.4	94.9	115.4	113.1	119.6	94.9	117	134.9	1.17054	0.0133257
High	Q5FW57	Gm4952	Glycine N-acyltransferase-like protein [OS=Mus musculus]	358.586	89	23	1242	22	296	34.1	7.8	116.2	129.8	137	135.1	113.7	108.1	103.3	130.7	117.5	146.7	104.9	79.2	77.2	98	84	73.4	87.7	92.5	73.3	68.3	87.5	92.5	83.2	104.2	92	58.8	95.7	94.5	92.9	0.796101	0.00560153
High	P13707	Gpd1 Gdc-1 Gdc1 Kiaa4010	Glycerol-3-phosphate dehydrogenase [NAD(+)], cytoplasmic [OS=Mus musculus]	357.926	78	22	1332	21	349	37.5	7.17	114.1	106.9	94.2	105.4	91.4	106.6	118.7	98.3	97.5	86.4	102	104.4	106.7	112.3	104.9	114	87.1	126.7	86.4	82.7	97.4	105	100.8	84.4	101.5	60.4	96.5	100.6	105.9	0.929098	0.136139
High	P68373	Tuba1c Tuba6	Tubulin alpha-1C chain [OS=Mus musculus]	357.585	59	20	1538	7	449	49.9	5.1	104	103.8	95.4	89.9	94.9	97.1	99.9	97.6	77.2	108.6	87.6	103.3	111.2	98.9	93.3	92.7	96.8	109.4	92.7	102.8	100.3	101.3	112.7	105.5	117.4	93.9	92.9	106.8	104.9	1.06374	0.0492339
High	P02088	Hbb-b1	Hemoglobin subunit beta-1 [OS=Mus musculus]	354.427	74	15	8026	10	147	15.8	7.65	63.7	52.5	82.5	87.1	58.7	80.9	54.1	85.5	69.1	85.5	86.3	112.6	104.8	57.8	72.9	117.5	196.6	61.1	45.4	263.6	122.1	106	167.9	79.3	109.8	120.3	147.6	138	81	1.39158	0.0581383
High	P97457	Mylpf	Myosin regulatory light chain 2, skeletal muscle isoform [OS=Mus musculus]	353.413	95	23	112	23	169	18.9	4.92	19.7	15	26.6	18.9	21.9	22.2	21.7	26.2	24.6	24.8	24.8	22.6	24.1	19.7	16	13.2	18.6	19.7	29.4	17.9	18.3	15.8	14.7	31.2	22	20.9	21	28.3	14.6	0.997088	0.972641
High	Q8K0E8	Fgb	Fibrinogen beta chain [OS=Mus musculus]	352.275	63	27	836	27	481	54.7	7.08	81.8	58.2	65.4	77.4	45.6	51.8	59.7	78.9	52.7	52.3	55.4	121.2	124.7	90.4	98.8	124.6	121.6	87.4	109.5	177.4	136.9	132.9	119.1	72.3	162.6	168.8	150.8	149.6	96.7	1.62857	0.000181017	UP
High	Q9R0P3	Esd Es10 Sid478	S-formylglutathione hydrolase [OS=Mus musculus]	352.04	90	19	1631	19	282	31.3	7.12	112.9	115.7	101.8	108.9	97.6	99	106.9	101.2	102.4	115.6	99.4	110.2	96.7	104.7	103.5	99	94.4	98.6	105.6	81.6	90.4	95.6	86.4	104.1	93.1	86.5	86.2	96.7	106.9	0.905837	0.00153666
High	P05201	Got1	Aspartate aminotransferase, cytoplasmic [OS=Mus musculus]	350.651	69	27	1180	27	413	46.2	7.14	69.5	58.1	95.5	84.5	108.2	79.5	70.3	84.5	101.9	94.1	85.7	110.6	104.8	79.3	83.7	82.7	108.9	94.8	144.7	125.9	105.7	113	125.3	84.4	114.4	175.5	121.3	121.3	100.7	1.34611	0.000250671
High	P61979-2	Hnrnpk Hnrpk	Isoform 2 of Heterogeneous nuclear ribonucleoprotein K [OS=Mus musculus]	350.613	61	23	846	23	464	51	5.33	81.8	91.2	96.9	97	68.2	88.8	94.6	107.6	97.9	101.7	98.9	93	99.8	113.1	98.1	95.5	103.3	110.5	124.6	95.6	115.6	112.1	115.5	120.8	85.6	101.7	102	98.3	98.1	1.1146	0.0112129
High	P25688	Uox	Uricase [OS=Mus musculus]	349.132	66	22	1422	22	303	35	8.35	100.7	121.7	86.6	99.7	126.8	93.5	105.4	92.5	71.8	94.4	102.9	105.9	87.5	113.1	79.8	132.8	107.3	114.5	104.9	76.3	96.6	114.3	84.3	128.8	91.5	106.2	78.9	70.3	94.1	0.954671	0.475053
High	P17717	Ugt2b17 Ugt2b5	UDP-glucuronosyltransferase 2B17 [OS=Mus musculus]	349.011	47	21	1665	19	530	60.8	7.87	104.9	118.9	77	118.7	100	139.8	114.1	112.7	96.6	99	104.6	110.4	106.2	105.1	86.9	108.3	85.3	115.9	69.5	90.4	90.2	106.4	96.4	103	77.8	71.5	79.9	98.2	114.7	0.882318	0.0385128
High	Q8VCX1	Akr1d1	3-oxo-5-beta-steroid 4-dehydrogenase [OS=Mus musculus]	348.349	75	21	1249	19	325	37.3	6.9	104.5	129.1	113.8	112.3	109	99.3	110.2	102.9	110.8	147.1	87.1	104.2	134.5	106.9	94.8	78.3	89.8	101.5	117.7	81.8	80	81.6	88.8	91.3	93.4	90.5	87.1	83.3	98.5	0.845938	0.00619029
High	Q8VC28	Akr1c13	Aldo-keto reductase family 1 member C13 [OS=Mus musculus]	348.12	77	23	1342	22	323	37	7.08	109.9	103.6	91.2	100.2	91.5	119.1	104.7	113.5	101.7	104	110.3	100.7	105.3	117.7	91.1	112.6	85.8	111.3	97.5	87.9	96.1	99.7	105.1	104.9	87.6	77.2	90.3	95.8	97.6	0.924944	0.0388554
High	Q91XE0-1	Glyat	Glycine n-acyltransferase [OS=Mus musculus]	347.252	67	19	927	18	296	34.1	8.28	97.1	102	96.2	108	94.1	116.4	112.6	117.6	117.5	98.6	100.9	97.4	98.8	113	98.5	95.1	96	97.5	75.8	98.8	93.8	104.2	117.8	118.8	95	85.7	97.4	97.7	103.1	0.954427	0.224463
High	P26231	Ctnna1 Catna1	Catenin alpha-1 [OS=Mus musculus]	347.134	50	26	451	26	906	100	6.23	100.8	116.7	94.8	104	94.8	102.7	104.6	93.6	84.2	115.5	91.1	101.5	104.6	89.2	103.4	107.3	91.2	105.1	104.4	97.6	100.2	96.5	107	89.7	89.3	105.3	83.9	103.5	98.1	0.983833	0.611086
High	P11588	Mup1	Major urinary protein 1 [OS=Mus musculus]	346.242	82	19	1228	2	180	20.6	5.1	157.8	120.6	94.9	93.1	79.5	117.4	139.1	153.6	80.8	71.5	123.4	98.5	28.2	114.4	193.7	139.7	100.9	116.3	12.8	115.1	103.9	59.7	110.4	65.9	61.9	14.5	95.3	116.2	107.4	0.727536	0.0444833
High	Q8QZR5	Gpt Gpt1	Alanine aminotransferase 1 [OS=Mus musculus]	345.647	56	21	1370	21	496	55.1	6.64	141.7	134	106.8	104.1	113.9	115.2	101.5	89.7	95.8	114	101.6	102.1	86.4	93.4	99.4	95.5	81.1	93.3	128.2	90.4	78.8	68.5	64.4	122.9	87.1	108.5	88.6	93	100.8	0.896882	0.110253
High	Q8VBT2	Sds	L-serine dehydratase/L-threonine deaminase [OS=Mus musculus]	345.451	72	15	903	15	327	34.6	7.12	94.1	91.1	96	89.4	111.3	100.2	91.8	85.8	94.9	90.1	107.6	91.9	79.2	64.6	80.6	57.1	77.8	73.9	223.6	95.3	76.4	63.9	68.9	110	88.9	297.4	89.1	111.9	111.6	1.32941	0.106164
High	Q8VCN5	Cth	Cystathionine gamma-lyase [OS=Mus musculus]	345.343	71	19	1467	19	398	43.5	7.65	71.4	91.5	112.1	79.8	153.9	80.4	84.4	65.8	132.4	71.7	86.2	129.7	113.5	79.6	94.2	97.9	87.9	112.7	138.1	111.6	68.3	74	110.3	107.4	113.7	200.7	88.1	84	100.4	1.13627	0.243808
High	P11589	Mup2	Major urinary protein 2 [OS=Mus musculus]	345.031	78	18	1224	1	180	20.7	5.11	100.1	111.2	80.6	106.6	71.9	107.5	151.7	131	109	64.6	148.8	91.5	50	109.6	130.3	104.6	109.4	132.6	36.7	79.2	128.8	123.2	90.6	154.5	66.8	20.4	92.1	122.6	110	0.92206	0.52171
High	P05977	Myl1 Mylf	Myosin light chain 1/3, skeletal muscle isoform [OS=Mus musculus]	344.915	93	20	144	17	188	20.6	5.03	27	10.8	15	12.5	16.7	14.2	18.5	17.3	10.7	14	17.4	26.3	28	28.3	19.1	18.5	20	14.9	22	22	14.6	16.8	19.5	19.3	20.2	28.8	18.4	13.9	16.1	1.02092	0.84471
High	Q60759	Gcdh	Glutaryl-CoA dehydrogenase, mitochondrial [OS=Mus musculus]	343.879	61	18	1376	17	438	48.6	8.73	101.9	110.9	104.8	140.4	145.7	111.9	109.3	115.8	145.3	105.1	104.8	95.2	79.5	86.5	95.8	83.9	90.4	103.8	80.1	72.3	86.1	83.3	85.3	113	90.8	88.5	89	95.6	128.6	0.865568	0.0465894
High	Q01279	Egfr	epidermal growth factor receptor [OS=Mus musculus]	342.325	33	25	767	25	1210	134.8	6.86	104.6	91.1	76.8	99.3	86.1	107.4	101.6	112.7	86	93.6	101.3	96.5	68.9	81.8	133.4	126.2	100.9	108.7	80.3	99.4	114.8	111	95.7	94.9	90.6	86.3	120.3	121.9	104.4	1.0431	0.469553
High	P08228	Sod1	Superoxide dismutase [Cu-Zn] [OS=Mus musculus]	341.01	97	14	1844	14	154	15.9	6.51	104.7	121.8	104	103.9	106.1	96.5	104.4	103	91.1	123	92.4	113.3	105.8	108.8	91.8	91.9	96.9	118.1	103.2	92.9	100	100.4	89.4	81.4	94.6	79.3	85.3	86.1	94.1	0.905688	0.0165786
High	P68368	Tuba4a Tuba4	Tubulin alpha-4A chain [OS=Mus musculus]	339.958	55	20	1413	7	448	49.9	5.06	121.8	104.7	101.6	96.4	111.1	87.2	109.9	101.6	102.5	113.2	90.1	104.6	108.9	100.1	114	97.4	94.9	85.9	86.6	93	84.2	81.8	91.4	83.5	97.7	98.9	98.5	82.8	86.1	0.861591	6.42706e-05
High	O88587-1	Comt Comt1	Catechol O-methyltransferase [OS=Mus musculus]	338.648	73	19	1091	19	265	29.5	5.83	107.3	114.4	93.6	97.8	69.6	124	116.7	109.4	79.6	77.7	131.6	85.8	64	97.8	96.7	98.3	107.8	132.9	75.3	81.2	109.5	117.5	118.3	131.6	86.2	55.9	104.6	109	84.4	1.02211	0.785365
High	P16332	Mmut Mut	Methylmalonyl-CoA mutase, mitochondrial [OS=Mus musculus]	337.864	46	23	675	23	748	82.8	6.89	102.6	96.9	127.3	121.5	131.2	110.4	90.3	105.2	104.7	138.2	82.5	118.6	96.3	79.7	116.5	119.7	83.5	81.8	109	70.5	86.5	77.4	84.9	84.6	85.1	121.3	77.1	88.8	96.6	0.82558	0.00525933
High	P07758	Serpina1a Dom1 Spi1-1	Alpha-1-antitrypsin 1-1 [OS=Mus musculus]	335.52	48	21	914	6	413	46	5.72	107	59.1	49.2	90	90.2	91.5	65.7	58.8	90.4	70.4	91.3	125.4	70.8	67.1	134.2	126.4	135.9	106.4	69.7	132.4	135.1	138.4	103.4	73.7	130.2	92.7	142.5	141.8	109.5	1.27941	0.0210682
High	P06745	Gpi Gpi1	glucose-6-phosphate isomerase [OS=Mus musculus]	333.371	53	22	947	22	558	62.7	8.13	93.3	101.4	97.2	107.3	103.5	133.5	86.4	95.1	82.5	106.9	99	109.2	109.6	99.8	88.8	132.3	93.8	100	110.6	91.3	89.7	118.2	91.1	108.1	76.9	82	75.5	85.6	97.8	0.917625	0.115136
High	O08749	Dld	Dihydrolipoyl dehydrogenase, mitochondrial [OS=Mus musculus]	332.876	40	16	1373	16	509	54.2	7.9	103.9	97.2	104.5	95.1	114.7	103.7	100.9	112	122.6	96.8	109.3	91	89.7	94.5	93.5	86.6	91.7	98.8	108.1	93.2	102.9	92.8	109.2	89.8	101.5	101.6	93.5	94.9	93.6	0.978817	0.517169
High	Q9QXS1-1	Plec Plec1	plectin [OS=Mus musculus]	331.508	16	43	306	42	4691	533.9	5.96	99.9	81.8	94.3	98.3	80	98.8	103.7	101.8	91.7	82.1	94.6	118.5	104.4	89.8	91.8	99.1	87.9	108.2	114.6	93.2	90.8	96.6	91.3	106.6	104.2	119.5	103.1	109.2	101.8	1.08458	0.031825
High	P05064	Aldoa Aldo1	fructose-bisphosphate aldolase A [OS=Mus musculus]	329.654	74	20	603	17	364	39.3	8.09	72.5	76.8	74.6	85.6	76.1	86.6	83.2	92.3	80	79.5	78.1	90.4	102.7	91.4	72.9	84.3	87.1	83.6	122.5	78	79.4	83.6	80.1	96	81.9	102.6	83.3	83.9	89	1.06583	0.170058
High	O08756	Hsd17b10 Erab Hadh2	3-hydroxyacyl-CoA dehydrogenase type-2 [OS=Mus musculus]	329.161	68	16	1075	16	261	27.4	8.41	89.6	122.7	95	81	82	84.3	90.4	87.7	94.9	97.3	104.2	105.5	86.6	100.1	124.1	99.3	99.3	90.6	85.1	117.5	114.4	98.8	114.4	113.1	104.9	92.7	101	109.5	113.7	1.08206	0.0866654
High	Q9WVL0	Gstz1 Maai	maleylacetoacetate isomerase [OS=Mus musculus]	328.797	92	16	1737	16	216	24.3	7.85	92.7	118.8	91.2	93.2	95	87.7	113.1	106.1	106.1	96.1	90	115.4	96.2	105.3	93.3	89.6	102.4	109.4	102.8	104.4	100.8	102.6	96.1	120.9	103.2	88.5	102.7	102.8	102	1.03492	0.308586
High	Q9DCW4	Etfb	electron transfer flavoprotein subunit beta [OS=Mus musculus]	328.495	78	19	1982	19	255	27.6	8.1	85.3	68.1	115.5	104.4	133	93.9	108.3	97.3	106.6	96.8	99.3	108.1	96.5	108.3	105	97.3	98.3	89.4	100.5	102	101.9	101.5	88	100.4	94.9	105.1	104.1	103.9	102	0.982041	0.663843
High	P08249	Mdh2 Mor1	Malate dehydrogenase, mitochondrial [OS=Mus musculus]	327.944	67	21	2324	21	338	35.6	8.68	102.5	90.1	108.5	103.1	94.9	101.6	104.1	112.4	130.7	110.3	96.4	84.4	86	89.5	98.9	85.7	96	91.4	98.9	89	92.1	86.8	102.6	98.2	96.1	108.5	92.3	97.8	97.9	0.962441	0.322267
High	Q9DCY0	Keg1	Glycine N-acyltransferase-like protein Keg1 [OS=Mus musculus]	326.078	88	20	717	20	295	33.7	8.43	108.3	102	103.6	88.5	83.1	126.2	120.5	110	103.8	74.4	87.7	109.2	73.8	105.7	98.7	103.3	110	113.9	76	68.4	111.1	119.6	125.6	100.1	104.9	80.2	105.6	92.9	88.3	0.983741	0.78972
High	Q8BG05-2	Hnrnpa3 Hnrpa3	Isoform 2 of Heterogeneous nuclear ribonucleoprotein A3 [OS=Mus musculus]	325.624	51	22	788	2	357	37.1	8.31	101.5	114.6	92.2	96.5	82.8	90.2	106.7	116.9	102.4	95.3	84.9	97.7	105	104.2	103.4	101	114.3	93.9	117.2	87.6	101.8	103.6	106.1	104	96.3	103.7	113.3	91.9	95.3	1.00657	0.852703
High	Q921X9	Pdia5 Pdir	Protein disulfide-isomerase A5 [OS=Mus musculus]	325.542	64	23	780	23	517	59.2	7.5	85.5	91.1	82	83.1	76.6	104.9	96.2	94	87.8	68.2	96.2	91.4	121.8	114.6	106.2	127.5	122.7	118.1	118.8	118.5	107.4	107.9	110.5	103.6	94.2	100.5	88.5	110.1	103.4	1.10041	0.0841722
High	P50431	Shmt1 Shmt	Serine hydroxymethyltransferase, cytosolic [OS=Mus musculus]	325.184	55	21	971	21	478	52.6	6.95	94.7	109.5	103.1	84.1	110.2	94.6	106.9	114	103.4	125.3	107.6	92.5	104.5	104.9	108.5	100.3	90.9	107	91.3	90.5	85.1	94.4	103	108.7	93.3	84.8	97.6	99.2	93.2	0.926766	0.0349686
High	P55264	Adk	Adenosine kinase [OS=Mus musculus]	324.921	50	21	1129	21	361	40.1	6.21	89.2	104.5	93.3	90.8	104	90.9	101.1	105.8	98	104.6	93.2	96.1	106	100.2	92.6	85.1	99.9	104.8	106.4	102.3	93	103.9	115.6	96.5	104.5	110	106.9	110.3	113.9	1.08529	0.00226486
High	P21107-2	Tpm3 Tpm-5 Tpm5	Isoform 2 of Tropomyosin alpha-3 chain [OS=Mus musculus]	321.751	63	23	746	10	248	29	4.78	100.8	85.9	88.6	92.9	84.7	96.6	97.6	100.3	81	107.1	78.7	105.9	111.9	107	86.8	102.7	98.7	104	132.1	108.6	105.4	114.4	88	98.4	103.8	113.3	101.6	94.1	99	1.09933	0.0239493
High	Q9D8E6	Rpl4	60S ribosomal protein L4 [OS=Mus musculus]	321.239	54	25	1343	25	419	47.1	11	99.9	98.7	92.2	88.6	85.8	98.9	107.5	103.3	90.3	79.7	98	93.4	102.1	107.9	117.3	119.9	95.7	114.8	111.8	101.6	106	110.6	109.4	101.6	97.6	93.4	94.6	99.5	108.1	1.05373	0.140184
High	P12710	Fabp1 Fabpl	Fatty acid-binding protein, liver [OS=Mus musculus]	320.826	94	18	1764	18	127	14.2	8.56	115.4	112.7	99.7	132.3	79.1	141	125.8	118.8	94.9	119.2	136.9	118.9	68.2	110.1	93.2	132.3	100.3	112.7	71.1	55.9	94.9	122	118	116.6	72	34.4	77.1	81.4	73.9	0.768468	0.00690825
High	Q60597-3	Ogdh Kiaa4192	Isoform 3 of 2-oxoglutarate dehydrogenase, mitochondrial [OS=Mus musculus]	320.712	41	29	1053	29	1038	118.1	6.87	84.3	97.9	91.1	93.9	79.5	115.3	109.8	141.2	117.5	127.5	97.5	67.2	103.3	98.6	121.4	81.7	105.6	74.6	101.8	101.2	72	76.3	119.7	101.1	108.9	104.9	112.1	86.6	88.9	0.938369	0.35434
High	Q99MN9	Pccb	propionyl-CoA carboxylase beta chain, mitochondrial [OS=Mus musculus]	320.505	62	22	905	22	541	58.4	7.66	101.1	102.8	101.8	102.4	97.5	120.2	104	105.6	109.6	91.8	110	82.9	84.3	90.6	101.5	87.9	90.3	95.2	100.4	88.3	96.7	103.4	84.8	124.6	99.3	108	98.1	116.3	108.5	1.02917	0.471367
High	Q8BG05	Hnrnpa3 Hnrpa3	Heterogeneous nuclear ribonucleoprotein A3 [OS=Mus musculus]	320.131	52	22	798	2	379	39.6	9.01	82.4	92.8	90.5	89.8	73.9	92.6	106.9	117.2	98.5	67.2	93.2	91.5	94.1	127.9	107.2	99.2	115.9	108.8	139.5	88.4	112.4	131.5	117.6	123.8	102.2	90.9	107.3	97.4	96.2	1.13623	0.0339567
High	Q07417	Acads	Short-chain specific acyl-CoA dehydrogenase, mitochondrial [OS=Mus musculus]	319.773	58	19	1333	19	412	44.9	8.47	111.7	94.4	101.7	133.5	86.6	121	111.9	98.4	106	91.1	91.6	101.5	90.1	88.7	122.6	90	91.1	99.9	99.3	93.3	93.8	83.9	108.3	91.9	92.6	97.4	105.5	107.2	93.7	0.954424	0.300264
High	P26043	Rdx	radixin [OS=Mus musculus]	318.724	55	26	1319	16	583	68.5	6.2	94.5	104.6	93.6	96.6	82.3	92.9	107.5	112.1	107.5	81.4	106.4	104.4	106	112	97.9	106.8	111.1	100.4	99.5	93.3	106.6	112.2	101.5	106.7	103.4	95.8	102.6	99.5	98.4	1.00617	0.839322
High	Q9WUM5	Suclg1	Succinate--CoA ligase [ADP/GDP-forming] subunit alpha, mitochondrial [OS=Mus musculus]	318.211	49	17	1223	17	346	36.1	9.39	91.8	93.7	97.4	96.8	92.9	98	113.1	112.7	112.2	94.9	98.5	86.8	87.2	101.9	101.6	88.3	93.8	100.2	110.6	94.9	102.1	106	105.7	116.8	107.8	112.9	99.3	93.9	102.9	1.06838	0.0317116
High	Q91WT9-1	Cbs	Cystathionine beta-synthase [OS=Mus musculus]	316.858	61	24	741	24	561	61.5	6.48	84.4	109.7	88.1	82.2	101.6	84.8	101.5	89.9	101.5	76	93.7	97.3	118	101.7	94.6	86.5	81.2	105.7	161.7	104.2	96.1	90.2	86	85.6	120	170.4	97.7	110.5	113.2	1.19305	0.0209189
High	Q9Z2I8	Suclg2	Succinate--CoA ligase [GDP-forming] subunit beta, mitochondrial [OS=Mus musculus]	316.144	55	20	1148	20	433	46.8	7.02	120.7	105.7	134.2	110.8	115	100.5	93.8	91	94.7	118.9	82.2	94.2	90.2	98.9	108.4	99.8	101.6	90.8	94.6	104.6	91	91.2	76.4	91	102.6	106.3	91.4	92.1	104.3	0.914324	0.0507449
High	O88569	Hnrnpa2b1 Hnrpa2b1	heterogeneous nuclear ribonucleoproteins A2/B1 [OS=Mus musculus]	314.737	67	22	986	18	353	37.4	8.95	86.2	88.3	89.1	98.5	65.1	95	101.6	121.9	99.4	116.8	105.6	90.7	97.6	111.7	95	95.4	98.6	101.1	128.5	114.5	109	113.4	115.8	101.6	92.8	97.2	100.8	110.4	95.5	1.09519	0.0487917
High	Q00897	Serpina1d Dom4 Spi1-4	Alpha-1-antitrypsin 1-4 [OS=Mus musculus]	312.832	54	21	804	5	413	46	5.44	92.9	77.4	54.4	80.5	55.3	81.3	64.1	77.7	83.9	46.8	117.7	114.7	86.3	81.5	118	121.9	142.8	128.8	84.2	108.9	175	113.2	177.8	102.6	103.4	105.6	116.5	125	105.4	1.3686	0.00418067
High	P22599	Serpina1b Aat2 Dom2 Spi1-2	Alpha-1-antitrypsin 1-2 [OS=Mus musculus]	312.729	54	19	886	5	413	45.9	5.54	104.4	75.5	71.8	97.2	108.1	80.4	64.5	68.2	75.9	95.2	70.6	142.1	88.3	74.1	100.5	114	136.5	99.9	87.8	128.3	143.4	110.4	78	55.1	125.5	105.4	134.2	143.3	84.2	1.17099	0.11056
High	Q00623	Apoa1	Apolipoprotein A-I [OS=Mus musculus]	311.9	73	24	1240	24	264	30.6	5.73	90.2	67.5	70.9	89.5	70.3	79.9	90.3	90.7	80.2	77.7	92.3	107.9	117.1	104.4	97.3	106.8	124.9	114	72.7	114.7	151.3	129.2	131.9	90.6	129.7	65.7	132.5	133.5	108.2	1.24944	0.00757944
High	O88451	Rdh7 Crad2	Retinol dehydrogenase 7 [OS=Mus musculus]	311.857	57	21	1444	12	316	35.6	8.09	100.5	109.9	94.2	100.9	86.4	98.6	110.9	105.8	96.2	103	108.8	97.9	112.5	101.8	100.5	88.4	99.6	102.3	118.1	89.5	89	103	111.8	93.8	105.4	94.3	100.6	94.7	95.8	0.98933	0.722855
High	Q922R8	Pdia6 Txndc7	Protein disulfide-isomerase A6 [OS=Mus musculus]	311.693	44	15	1060	15	440	48.1	5.14	108.1	119.6	101.5	102.4	60.5	114	110.6	97.8	88.6	102.6	107.3	90	94	97.3	95.8	100.3	100.4	106	101.7	92.8	90.5	104.5	102.2	116.6	103.6	90.1	88.1	118.8	95	1.01374	0.761831
High	P20852	Cyp2a5 Cyp2a-5	Cytochrome P450 2A5 [OS=Mus musculus]	311.337	55	29	849	25	494	56.7	9.2	121.9	89.1	122.8	101.5	145.3	137.4	93.8	84.3	150.6	124.4	121.2	101.3	140.3	105.8	108.4	101.5	116.8	70.8	48.5	44.8	78.7	93.5	110.6	79.6	81.4	75.9	90.5	87.9	100.5	0.693564	5.18653e-05
High	Q3TXS7	Psmd1	26S proteasome non-ATPase regulatory subunit 1 [OS=Mus musculus]	310.061	42	27	507	27	953	105.7	5.39	112.4	96.2	94.8	104.8	93.7	97	105.7	101.2	99.1	114.2	95	97.3	105	102.4	99.4	102.1	102.2	103	111.1	87.3	95.8	99.3	92.8	97.8	107.5	87.6	94.9	100.2	95.1	0.964238	0.145703
High	P47740	Aldh3a2 Ahd-3 Ahd3 Aldh3 Aldh4	Fatty aldehyde dehydrogenase [OS=Mus musculus]	309.076	56	19	1118	19	484	53.9	8.35	130.9	132.4	101.7	119.5	137.5	115	97.6	96.5	103.3	111.8	84.9	144.9	138	133.4	102.5	108.2	97	82	63.6	82.1	82.1	97.3	84.3	74.6	85.7	45	82.5	83.6	91	0.691124	4.18348e-06
High	Q01405	Sec23a Sec23 Sec23r	protein transport protein Sec23A [OS=Mus musculus]	308.124	37	21	499	17	765	86.1	7.08	86.4	90.8	120.9	83.4	102.3	106.5	100.7	100.3	104.3	99.7	108.3	95.7	93.7	93.4	114.5	116	116.7	93	81	86.6	94	112.1	113.6	105.6	97.4	97.5	102.9	105.3	106.2	0.976696	0.553029
High	Q9DCN2	Cyb5r3 Dia1	NADH-cytochrome b5 reductase 3 [OS=Mus musculus]	306.973	71	17	1096	17	301	34.1	8.38	79.2	108.2	129.5	109.6	98.8	122.8	120.3	85.6	85.6	90.7	89	122.5	75.8	83	121.9	100.4	98.7	112.9	100.8	122.1	90.6	106.3	101.2	105.7	100.5	69.3	93.1	95.8	82.3	0.97149	0.637234
High	Q91Z53	Grhpr Glxr	Glyoxylate reductase/hydroxypyruvate reductase [OS=Mus musculus]	306.944	68	19	1022	19	328	35.3	7.65	114	113.8	90.5	116.1	99.6	99.4	96.6	115.9	95.6	105.4	99.2	96.1	86.8	95.2	95.5	91.9	98.8	105.7	91.7	92.7	88.3	91.1	88.3	103.1	105.6	84.4	94.4	112.5	118.8	0.974538	0.497119
High	Q6XVG2	Cyp2c54	Cytochrome P450 2C54 [OS=Mus musculus]	306.556	55	27	1375	6	490	55.8	7.47	130	155.2	133.8	122.7	113.1	107.9	84.1	97.1	84.6	100	95.8	87	187.7	127.5	93.4	72.2	104	77.3	70.4	72.7	61.8	80.5	88.3	97.8	133.4	48.7	75.7	106	86.8	0.746699	0.00856308
High	Q91ZX7	Lrp1 A2mr	prolow-density lipoprotein receptor-related protein 1 [OS=Mus musculus]	306.145	12	34	454	34	4545	504.4	5.36	76.9	92.4	101.5	107.7	81.6	85.4	100.1	116.7	105.1	85.3	91.6	97.4	109.1	99.8	118.9	104.7	91.9	91.3	91.9	119.5	103	109.9	91.8	124.7	100.8	120.9	107.2	117.3	106	1.09203	0.0538496
High	Q7TPR4	Actn1	Alpha-actinin-1 [OS=Mus musculus]	305.865	41	27	627	12	892	103	5.38	137.7	108.8	97.8	123.4	85.2	149	111.9	112.8	98.3	112.5	136.2	86	70.4	107.7	74.7	110.5	95.1	95.5	90.6	75	72.9	93.2	84.4	148.2	89	95	77.4	84.3	98.7	0.860442	0.0685493
High	Q99LC3	Ndufa10	NADH dehydrogenase [ubiquinone] 1 alpha subcomplex subunit 10, mitochondrial [OS=Mus musculus]	304.096	62	20	626	20	355	40.6	7.78	90.4	108.5	122.3	95.7	109.3	83.8	119.5	93.9	93	99.6	83.2	137.5	82.5	81.6	107.5	110.5	113.6	109.7	100.5	105.2	90.6	101.9	80.2	108.5	88.8	109.8	90.3	95.4	81.9	0.950877	0.353742
High	P56654	Cyp2c37	Cytochrome P450 2C37 [OS=Mus musculus]	304.089	60	28	902	9	490	55.6	7.11	118.1	98.8	112.9	87.1	110.8	89.1	103.3	102	141.4	165.2	136.1	97	141.2	78.7	80.4	87.8	112.6	82.3	50.7	89.8	85.8	75.1	150.5	76.9	111.1	48.1	104.2	61.4	73.5	0.767776	0.0150447
High	Q9QYG0	Ndrg2 Kiaa1248 Ndr2	Protein NDRG2 [OS=Mus musculus]	303.98	63	14	1266	14	371	40.8	5.4	116	85.4	77.9	93.7	86.7	89.2	81.1	58.3	95.3	93.3	106	106.8	119.4	105.9	121.6	110.2	92.5	103.6	122.1	131.6	99.3	99.2	97.4	93.5	108.9	117.9	77.7	101.4	103.6	1.0856	0.171461
High	Q91W64	Cyp2c70 Cyp2c-70 Cyp2c22	Cytochrome P450 2C70 [OS=Mus musculus]	303.192	60	24	698	24	489	56	8.09	119.2	97.7	70.8	92.9	86.3	95.7	117.3	117.8	91.2	96.3	122.8	91	73.2	66.9	146.8	101.3	70	125.6	81.7	89.1	92.4	82.2	118.2	118.5	83.1	92.4	90.2	122	111.5	1.03173	0.684925
High	Q9JII6	Akr1a1 Akr1a4	alcohol dehydrogenase [NADP(+)] [OS=Mus musculus]	302.413	65	20	1622	20	325	36.6	7.39	106.9	92.9	92	96.2	95.2	120.8	101	102.5	101.1	103.6	112.5	98.4	97.1	104.7	112.6	114.5	83.8	117.5	93.2	92.3	97.7	99.2	95.3	105.7	100.1	94.6	92.3	102.7	93.9	0.966725	0.302495
High	Q9DBG6	Rpn2	Dolichyl-diphosphooligosaccharide--protein glycosyltransferase subunit 2 [OS=Mus musculus]	301.219	41	21	694	21	631	69	5.81	102.5	106	96.6	109.7	103.7	127.5	97.6	100.3	70.8	90.9	111.8	93.6	102.8	108.4	96.4	100	96.5	124.9	90	92.3	87.8	102.5	92.9	87.1	99.4	116.9	85.9	117.6	93.5	0.983597	0.724805
High	Q8BHN3	Ganab G2an Kiaa0088	Neutral alpha-glucosidase AB [OS=Mus musculus]	298.512	42	30	776	30	944	106.8	6.06	111.2	108.8	95.5	99.8	89.5	97.5	99.2	98.7	91.2	84.3	97.8	98.3	100.5	96.8	107.6	98.7	82.3	116.7	122.7	95.2	97	107.7	98.3	100.1	102.2	99.1	91.5	110.8	94.6	1.0562	0.0992145
High	Q63880	Ces3a Es31	Carboxylesterase 3A [OS=Mus musculus]	298.25	44	16	2618	9	571	63.3	6.14	107.5	128	85.8	93.4	71.2	118.3	100.4	124.7	90.1	112.2	134.5	94.1	72.9	93.2	99.8	121	105	114.9	68.7	75.3	94.9	96.8	113.8	130.1	100.5	55.2	91.2	112.4	90.4	0.925147	0.307186
High	Q6P8J7	Ckmt2	Creatine kinase S-type, mitochondrial [OS=Mus musculus]	298.157	55	20	63	20	419	47.4	8.4	0	0	0.7	5.1	11.4	3.9	0.3	5.1	12.5	0	2	7.2	2.1	2.8	4.2	5.2	4	1	4	5.6	4	4.6	5.8	5.2	8.2	10.9	11.1	0	5.2	1.39749	0.259774
High	P53395	Dbt	Lipoamide acyltransferase component of branched-chain alpha-keto acid dehydrogenase complex, mitochondrial [OS=Mus musculus]	298.059	65	23	1287	23	482	53.2	8.6	99.4	100.7	98.3	96.1	91	100.9	114.3	104	106.9	79.1	112	91.8	98.7	115.9	111	88.8	85.2	85.7	121.2	93.6	108.3	99	79.4	118.6	92.7	130.4	105.6	100	103.3	1.03509	0.461946
High	Q8VDM4	Psmd2	26S proteasome non-ATPase regulatory subunit 2 [OS=Mus musculus]	298.055	36	23	584	23	908	100.1	5.17	90.6	101	90	90.7	73.4	92.9	112.7	113.4	103.3	86.4	102.6	92.5	110.1	113.6	92.6	95.9	102.5	109.8	112.2	90.4	105.6	106.9	116.4	122.6	106	93.4	102.3	100.9	93	1.07216	0.0846843
High	P28666	Mug2 Mug-2	Murinoglobulin-2 [OS=Mus musculus]	295.261	32	31	733	15	1451	162.3	6.74	86.7	97.4	87	119.4	37.8	66.7	130.4	110	79.2	63.6	72.5	104.5	88.1	139.1	106.2	61.3	84.2	114.3	234.3	118.4	116.7	85.2	81.1	107.8	128.4	134.2	94.4	95.1	88.7	1.29154	0.0440741
High	P68040	Rack1 Gnb2-rs1 Gnb2l1	Receptor of activated protein C kinase 1 [OS=Mus musculus]	293.826	75	20	1019	20	317	35.1	7.69	105.1	125.6	97.8	107.2	109.8	118.9	96.1	120	96.8	89.9	70.5	95.8	91.4	98.7	109.5	122.8	92	113.2	101.9	102.9	96.9	101.8	83.6	65.6	89.3	84.7	91.9	105.8	113.6	0.933043	0.203799
High	P54071	Idh2	Isocitrate dehydrogenase [NADP], mitochondrial [OS=Mus musculus]	293.395	57	22	1089	21	452	50.9	8.69	91.6	101.8	98.5	89.1	80.7	99.6	84.5	103.9	101.2	90.5	86.6	98.4	137.8	116.6	90.2	78.4	98.2	83	151.6	77.1	89.1	107	98.6	110.1	96.2	103.5	83.4	84.3	87.1	1.00687	0.916958
High	P21550	Eno3 Eno-3	Beta-enolase [OS=Mus musculus]	293.204	56	17	848	11	434	47	7.18	0	0	3.6	0	0	6.9	5.5	8.3	0	3.9	0	0	3.7	3.3	8.5	9	3.2	10.3	15.7	3.5	0	4.6	0	2.2	12.4	4.8	9.1	3.2	14	2.02236	0.0490251	UP
High	Q9Z0X1	Aifm1 Aif Pdcd8	Apoptosis-inducing factor 1, mitochondrial [OS=Mus musculus]	291.803	36	19	740	19	612	66.7	9.17	114.6	97.9	97.4	105.3	85.7	107.7	98.8	107.3	108.2	106.8	102.6	99.3	101	106.6	108.3	88.3	100.5	97.9	97.8	109.4	101.4	88.5	81.8	104.6	98.1	103	99	102.4	100.8	0.96661	0.227658
High	P20152	Vim	Vimentin [OS=Mus musculus]	291.64	68	28	649	25	466	53.7	5.12	64.4	85.1	64	77.3	60.9	57.4	51.2	99	56.2	82.2	47.9	126.4	135.7	160.8	94.9	134.4	102.9	98.5	182.3	100.6	114.8	124.6	72.6	70.1	120.3	137.3	111.3	111	123	1.28989	0.0446455
High	Q99K51	Pls3	Plastin-3 [OS=Mus musculus]	289.764	41	19	359	18	630	70.7	5.62	80.8	105.9	91.6	101.5	114.4	115.5	112.4	96	98.7	85.4	94.8	111	98.9	88.1	108.1	98.5	87.7	105.9	118.8	120.2	92.5	85.7	73.1	94.5	96.6	116.9	107.5	107.1	122.7	1.04114	0.403096
High	Q9QY30	Abcb11 Bsep Spgp	Bile salt export pump [OS=Mus musculus]	289.587	28	23	451	23	1321	146.7	7.66	114.1	111.3	124.9	151.1	106.3	118.2	143.1	87.1	106.7	110.1	82.1	80.4	104.2	102.7	79.6	85.4	78.5	101.5	93.9	85.6	98.7	92.2	82.9	87.5	88	101.4	76.7	87.4	100.2	0.869452	0.0463486
High	Q80XL6	Acad11	acyl-CoA dehydrogenase family member 11 [OS=Mus musculus]	287.015	52	29	786	29	779	87.3	8.43	92	96.3	99.8	104.7	95.8	94.7	108.9	110.9	94.2	121.7	102.8	102.2	151.1	116.2	84.6	90.1	98.6	101.7	117.1	86.8	91.9	102.7	103.4	110.4	97.3	90.7	85.2	86.8	83.5	0.929271	0.167858
High	Q3UPL0	Sec31a Sec31l1	Protein transport protein Sec31A [OS=Mus musculus]	285.902	26	22	577	22	1230	133.5	6.76	98.3	111.3	95.6	97.9	90.5	107.9	100.1	105.1	94.5	89.1	99.7	98.5	102	116.1	106.5	110	91.6	113.3	101.6	94.1	94.7	98.5	111.5	107.8	89.3	95.9	91.1	104.4	110.2	1.00167	0.955552
High	Q9QXD1	Acox2	Peroxisomal acyl-coenzyme A oxidase 2 [OS=Mus musculus]	285.874	50	28	795	28	681	76.8	7.46	87.8	90.2	77.2	75.5	82.6	86.4	105.2	95.5	86.5	80.4	106.9	104.9	134.4	102.5	95.5	96.2	88.3	116	140.9	92.7	99.3	85.9	92.4	132.4	108.5	162.8	96.2	106	105.8	1.18846	0.0162328
High	P51881	Slc25a5 Ant2	ADP/ATP translocase 2 [OS=Mus musculus]	285.571	61	23	1716	12	298	32.9	9.73	94.6	90.8	99.4	101.2	86.5	93.6	107.2	106.5	113.6	99.7	95.4	103.2	102.1	100	97.3	98.3	101.8	103.2	114.1	95.7	97.5	101.4	97.9	102.1	90.6	105.4	97.5	100.8	111.2	1.01978	0.427261
High	Q9JHW2	Nit2 D16Ertd502e	Omega-amidase NIT2 [OS=Mus musculus]	284.87	75	18	962	18	276	30.5	6.9	91.9	99.6	89.3	95.3	102.8	116.9	105.5	105	96	94.4	102.9	110.7	103.8	98.4	96.4	89.9	92.8	107.8	104	83.9	97.6	109.4	113.8	108.9	100	81.8	105.1	99.8	99.5	1.01468	0.65187
High	Q8BGA8	Acsm5 Macs3	Acyl-coenzyme A synthetase ACSM5, mitochondrial [OS=Mus musculus]	283.779	63	23	1321	23	578	64.3	7.72	100.5	142.3	138.9	118	103.2	113.5	100.5	86	101.6	91.9	105	84.6	89.1	89	112	98	108.4	95.6	79.3	73.5	110.2	98.6	92.8	97.9	96.7	86.5	101.4	98.7	103.4	0.901739	0.0677736
High	Q8CGK3	Lonp1 Prss15	Lon protease homolog, mitochondrial [OS=Mus musculus]	283.438	47	28	554	28	949	105.8	6.57	104	121.3	114.8	97.5	97.8	114.2	100.1	99.1	103	110.6	99.5	86.6	92.4	95.4	94.8	107.5	90.7	102.3	105.2	91.6	94.1	99.3	90.1	95.9	87.6	105	94.3	91.2	104	0.95078	0.118369
High	Q9DBG1	Cyp27a1	Sterol 26-hydroxylase, mitochondrial [OS=Mus musculus]	281.873	54	27	984	27	533	60.7	9.14	119.1	87.6	88.3	108.1	117.1	110.8	108.1	112.1	120.7	113.1	113.3	93	95.8	91.9	92	82	90.4	110.2	68.7	99.1	110.7	95.9	121.8	112.2	82.9	76.2	96.8	94	113.7	0.960642	0.460793
High	Q8BWQ1	Ugt2a3	UDP-glucuronosyltransferase 2A3 [OS=Mus musculus]	281.773	55	20	557	18	534	61.1	7.93	100.8	88.2	104.8	98.8	91.6	125	121.4	115.4	135.9	77.4	132.9	73.3	105.2	104.7	114.2	106	108.6	94.9	83.7	81.1	87.5	79.6	129.2	100	103.2	80	111.8	117.7	107.1	0.923244	0.214809
High	A2ATU0	Dhtkd1 Kiaa1630	Probable 2-oxoglutarate dehydrogenase E1 component DHKTD1, mitochondrial [OS=Mus musculus]	281.328	42	22	465	22	921	102.7	6.9	121.4	138.5	149.7	131.4	122.4	153.6	118.7	89.8	117.6	117	95.8	62.4	72.5	38.4	42.5	61.6	70.3	43.7	122.7	108.3	65.4	107	150.2	50.7	136	176.9	62.7	84.5	83.3	0.990735	0.949793
High	O35459	Ech1	Delta(3,5)-Delta(2,4)-dienoyl-CoA isomerase, mitochondrial [OS=Mus musculus]	280.479	65	15	762	15	327	36.1	7.71	102.7	94.9	105	130.3	90.1	93.7	90.3	108.8	106.4	114	99.5	91.9	135.7	118.1	89.8	96.6	96.6	100.4	108.4	79.5	92.3	104.9	97.2	101.7	98	72	92.4	87	94.2	0.90569	0.048837
High	P51174	Acadl	Long-chain specific acyl-CoA dehydrogenase, mitochondrial [OS=Mus musculus]	280.177	50	19	988	19	430	47.9	8.31	104.2	139.1	110.6	110.7	134	104	101.1	106.4	107	115.9	67.6	102.4	107.7	95.2	91.2	100.4	87.4	81.5	123.7	105.4	89.8	101.3	60.7	54	86	92.7	86.2	84.4	99.1	0.845127	0.0192242
High	Q64727	Vcl	Vinculin [OS=Mus musculus]	279.586	35	23	502	23	1066	116.6	6	84.9	109.9	88.8	89	128	88.8	84	94.4	94.4	98.4	78.9	126.5	98.5	100.5	88.7	104.2	101.8	98.6	105.3	94.4	96.8	82.8	72	77.6	93.4	103.8	93.8	100.7	104	0.958727	0.403488
High	P80313	Cct7 Ccth	T-complex protein 1 subunit eta [OS=Mus musculus]	279.523	55	21	761	21	544	59.6	7.84	105	120	100.9	90.1	91.7	101.7	102.9	104.6	99.4	112.6	86	106.6	97.1	95.1	100	106.1	107.4	109.2	107.7	84.4	94.8	104.5	99.4	97.8	97.2	83.3	90.7	96.7	92.7	0.950131	0.114956
High	P15626	Gstm2	Glutathione S-transferase Mu 2 [OS=Mus musculus]	279.384	76	22	2622	13	218	25.7	7.39	96.8	72.5	106.5	108.8	105.5	88.3	83.5	93.1	103.1	104.6	86.3	82	92.6	83.5	68.5	81.3	96.7	99.7	130.4	98.9	96.8	131.3	158.5	109.6	98	124.7	85.5	114.1	126.9	1.25326	0.000713272
High	Q91YT0	Ndufv1	NADH dehydrogenase [ubiquinone] flavoprotein 1, mitochondrial [OS=Mus musculus]	278.304	64	21	864	21	464	50.8	8.21	98.5	121.4	97.7	100.6	101.1	92	104.8	109.2	85.1	85.6	100.4	96.4	101.9	112.3	86.2	99.5	95.6	93.2	111.4	87.4	89	94.2	95.2	120.8	95.3	105.7	95	89.4	109.2	0.995015	0.895402
High	Q8VCM7	Fgg	Fibrinogen gamma chain [OS=Mus musculus]	278.127	54	19	705	19	436	49.4	5.86	78.3	66.5	64.6	67.8	35.4	61.5	83.7	95.3	57	57.5	76.1	109.5	136.2	87.7	102.3	99.4	130.9	81.7	133.9	187.1	112.5	119.1	128.3	90.4	143	181.5	143.6	124.2	87.3	1.54017	0.00046208	UP
High	P48678-1	Lmna Lmn1	Prelamin-A/C [OS=Mus musculus]	277.37	48	24	611	24	665	74.2	6.98	75.7	85.3	95.3	100.5	90.8	93.4	92.7	103.5	81.4	85.1	77	90.6	111.5	117.3	92.9	107.2	103.4	100.9	133	98.3	109.4	125.7	113.5	94.4	99.4	122.5	102.4	99	110.9	1.15676	0.00297462
High	O35728	Cyp4a14	Cytochrome P450 4A14 [OS=Mus musculus]	276.989	48	19	336	15	507	58.7	8.78	76.8	132.7	160.3	199	125.8	54	73.8	125.9	186.5	243.6	90.1	29.6	375.6	103.6	14.8	14.1	58.6	48	98.9	49.6	26.3	120.8	126.6	83	108.8	48.2	73	68.2	40.7	0.612073	0.104119
High	Q9DBE0	Csad	Cysteine sulfinic acid decarboxylase [OS=Mus musculus]	275.79	51	23	585	23	493	55.1	6.61	69.3	148.7	103.9	53.8	83	169.8	93.9	137	69.1	154.2	78.2	97.2	181	88.8	43.6	164.7	44.4	230.4	137.5	32.7	75.1	92.1	106.5	55.8	54.1	126.1	73	94	97.5	0.934685	0.708568
High	Q3ULD5	Mccc2	Methylcrotonoyl-CoA carboxylase beta chain, mitochondrial [OS=Mus musculus]	275.14	54	24	559	24	563	61.3	8	103	105.7	112.1	106.6	118.1	101	102.1	115.2	114.5	92.4	102.2	86.2	77.6	87.8	103.6	92.8	94.1	94.2	97.9	86	107.9	96.6	90.9	105.2	99.5	113.1	106.5	100	106.9	0.995136	0.896915
High	Q8BW75	Maob	Amine oxidase [flavin-containing] B [OS=Mus musculus]	273.507	50	19	851	19	520	58.5	8.29	119.6	101.6	135.8	121.3	145	100.4	107	96.7	142.2	100.8	103.5	79.9	97.9	95.4	78	69.6	82.1	85.7	130.6	82.3	90.5	86.2	90.7	102.7	87.7	117.2	82.1	88.7	98.2	0.91101	0.216613
High	P21981	Tgm2	Protein-glutamine gamma-glutamyltransferase 2 [OS=Mus musculus]	273.118	41	21	618	21	686	77	5.1	107.4	103.6	88.6	108	67.3	99.1	89.7	92	83.9	91.6	68.8	106.5	98	111	88.9	122.8	86.1	128.2	175.7	95	100.8	114.6	119.6	93.1	95.8	108.6	78.6	95	81.3	1.12952	0.115769
High	P80314	Cct2 Cctb	T-complex protein 1 subunit beta [OS=Mus musculus]	272.846	52	21	565	21	535	57.4	6.4	116.6	87.2	77.4	103.6	98.4	91.7	100.9	101.7	84.7	97.3	92.4	103.2	101.7	101.5	101.5	106.2	117.4	120	107.3	91.7	99.1	101.6	85.6	112.2	97	71.4	106.6	101.4	107.8	1.01129	0.796331
High	Q8BK48	Ces2e Ces5	Pyrethroid hydrolase Ces2e [OS=Mus musculus]	272.325	50	19	884	14	559	62.3	6.16	117.5	116	105.2	109.2	110.2	120.6	108.3	100.2	87.7	107.7	66	116.1	99.6	106.6	97.9	109.2	92.5	130.6	82.1	77.3	103.8	108.3	83.5	95.1	94	53.1	99.3	109.2	91.4	0.90233	0.103105
High	Q9CQN1	Trap1 Hsp75	heat shock protein 75 kDa, mitochondrial [OS=Mus musculus]	272.298	50	24	678	23	706	80.2	6.68	91.5	95.8	98	95.4	103.3	112.4	112.8	110.1	104.9	95.7	110.1	104.4	109.7	121.4	90.2	98	85.1	124.3	121.1	77	99.2	91.5	104.4	110.9	97.7	90.2	92.3	95.4	84.3	0.968153	0.466134
High	P07759	Serpina3k Mcm2 Spi2	Serine protease inhibitor A3K [OS=Mus musculus]	272.182	33	13	1092	7	418	46.9	5.16	93.9	84.2	75.4	85.6	77.9	86	76.6	94.4	74.3	75.6	86.4	110.1	63.8	65.6	107.1	105.7	137.3	121.9	57.3	144.9	143.7	113.1	98.2	100.5	112.9	96.6	144.9	147.3	117.6	1.32127	0.00222676
High	Q91X72	Hpx Hpxn	Hemopexin [OS=Mus musculus]	271.433	52	21	880	21	460	51.3	7.8	66.9	54.9	63.2	73.3	44.7	59.4	47	57.7	53.2	50.4	63.8	173.9	106.7	92.3	122.9	118.1	108.5	77.8	91.2	225	132.9	141.1	102.1	62.3	151.8	161	146.3	175.1	105.7	1.64155	0.00211187	UP
High	Q9DCX2	Atp5pd Atp5h	ATP synthase subunit d, mitochondrial [OS=Mus musculus]	270.965	79	12	1792	12	161	18.7	5.69	107.9	103.1	101	118	102.3	104.4	99.6	113	96.4	115.4	99.1	91.1	92.4	97.7	103.5	91.1	87.4	105.1	107.9	87.7	100.8	83.5	86.8	99.1	90.4	104.9	93.4	100.9	93.4	0.948527	0.112058
High	P30115	Gsta3 Gstyc	Glutathione S-transferase A3 [OS=Mus musculus]	270.067	56	17	2014	12	221	25.3	8.73	92.2	104.5	104.5	99.1	91.6	102.6	110.4	111.9	111.1	94.9	150.4	100.4	117.5	113.7	81.5	96.2	127.7	92.2	97.3	75.2	99.1	100.4	116.2	116.7	92.1	94.8	82.3	85.1	94.3	0.896627	0.0537951
High	Q3UEG6	Agxt2	Alanine--glyoxylate aminotransferase 2, mitochondrial [OS=Mus musculus]	268.281	46	17	858	17	513	57.1	7.93	93.1	87.1	105.1	87.2	104.7	91.3	100.7	92.5	106.5	86.8	87.2	112.4	86.5	103.2	112.9	110.4	97.7	90.9	115.9	90.3	112.7	99.9	87	93.4	111.4	118.5	111.7	110.2	120.3	1.07375	0.0849851
High	P10605	Ctsb	Cathepsin B [OS=Mus musculus]	268.076	35	11	902	11	339	37.3	5.91	96.6	84.5	95.6	96.4	102.6	95.9	105.9	106.7	97.6	84.9	81.1	108.3	113.1	102.6	105.6	104.9	106.2	96.3	107.7	95.6	116.2	99.3	120.1	94.2	109.5	103.2	115.3	91.7	101.3	1.0491	0.172333
High	P29341	Pabpc1 Pabp1	Polyadenylate-binding protein 1 [OS=Mus musculus]	267.839	53	25	612	25	636	70.6	9.5	111.2	85.8	82.1	102.2	97.3	121.1	100.3	98.7	80.5	111.3	89.6	108.4	113.8	100.6	117.3	123.4	92.3	106.9	113.9	98.1	99.7	104.3	91.9	92.5	89.9	90	96.1	98.2	100	0.964221	0.394868
High	Q60932-1	Vdac1 Vdac5	voltage-dependent anion-selective channel protein 1 [OS=Mus musculus]	266.357	69	16	1036	15	296	32.3	8.43	118.9	86.1	108.2	96.9	117.2	110.4	101	101.6	117.7	116.7	93.5	88.2	92	91.8	89.5	104.5	110.4	103.6	93.5	90.1	89.7	90.3	78.2	71.6	85.1	94.9	83.3	71.4	98.2	0.85255	0.000959274
High	Q9QZE5	Copg1 Copg	Coatomer subunit gamma-1 [OS=Mus musculus]	265.904	45	25	402	24	874	97.5	5.35	98.4	88.5	84.8	88.4	106.5	116.2	100.3	105	88.6	128.4	97.7	115.6	95.8	109.8	99.3	107.4	94.6	109.1	96.5	96.3	84.7	92	91.9	95.3	78.2	96.7	87.9	107.8	104	0.936398	0.120801
High	P63101	Ywhaz	14-3-3 protein zeta/delta [OS=Mus musculus]	264.522	76	18	870	15	245	27.8	4.79	85.2	82.4	76.6	82	72.1	96	97.8	111.3	83.4	78.6	109.7	101.8	102.6	124.1	94.4	103.9	95.2	110.6	129.6	96.8	117.4	123.5	117.6	128.4	99.2	111.2	92.9	96.2	105.1	1.17841	0.00296731
High	P60843	Eif4a1 Ddx2a Eif4a	Eukaryotic initiation factor 4A-I [OS=Mus musculus]	264.306	68	23	749	13	406	46.1	5.48	120	88.4	87.7	99.8	90.9	112.5	102	100.1	89.4	103.4	97.3	95.1	104.9	98.3	109.6	98	89.9	106.8	118.7	95.6	96.4	102.8	100	94	95.7	107.4	97.5	107.8	108.6	1.03381	0.298706
High	Q9DC50	Crot Cot	peroxisomal carnitine O-octanoyltransferase [OS=Mus musculus]	264.182	42	19	733	19	612	70.2	6.73	95.5	156	130.5	113.8	80.6	91.1	120.5	134.1	105.6	101.7	86	73.6	145.5	137.8	84.5	103.1	86.4	89.8	113.8	85.3	106.9	106.3	97.9	88.6	91.4	70.1	90.6	76.7	65.2	0.830679	0.0304549
High	P58710	Gulo	L-gulonolactone oxidase [OS=Mus musculus]	264.116	55	22	600	22	440	50.4	8.24	90.4	82.9	97.5	99.6	96.6	103	99.3	100.2	99.1	81.8	106.8	116.1	115.2	91	97.5	119.3	103.2	121.2	80.3	95.7	89.5	120	106.3	108.6	107.3	77.9	95.6	106.4	122	1.02597	0.587098
High	Q62261-1	Sptbn1 Elf Spnb-2 Spnb2 Sptb2	Spectrin beta chain, non-erythrocytic 1 [OS=Mus musculus]	263.82	18	27	358	25	2363	274.1	5.58	82.8	107.5	83.8	105.8	90	116.1	90.8	107.8	102.3	108.3	81.5	77.5	90.7	111.7	105.4	104.4	103.9	112.3	97.3	97.2	101.4	108	110.7	94.9	102.2	111.1	108	111.4	98.2	1.06248	0.120065
High	Q922Q1	Marc2 Mg87 Mosc2	Mitochondrial amidoxime reducing component 2 [OS=Mus musculus]	263.192	58	20	1280	18	338	38.2	8.68	83.1	84	108.6	86.9	109.4	81.2	93.5	100.3	124	93.1	106.7	111.6	100.3	109.9	120.6	103.4	115.6	79.2	96.2	115.9	102.7	99.2	98.2	126.5	109.9	101	92.1	91.9	104.7	0.995723	0.928749
High	Q64435	Ugt1a6 Ugt1 Ugt1a6a Ugt1a7	UDP-glucuronosyltransferase 1-6 [OS=Mus musculus]	263.136	50	19	1257	10	531	60.4	8.62	106.9	116.8	106.9	74	71.4	103.4	97.4	121.1	115.3	96.1	140.2	91.8	114.3	93.2	102.5	84.5	117.2	88.8	68.6	88.3	103.9	78.7	122.4	125.5	101.6	103.4	108.9	92.7	92	0.949401	0.426219
High	Q9WTP6-1	Ak2	Adenylate kinase 2, mitochondrial [OS=Mus musculus]	262.782	60	13	1046	13	239	26.5	7.39	138.6	120.9	121.5	118.8	105.2	115.1	116.2	99.3	121.1	96.9	97	92.9	89.1	110.1	107.7	94	90.1	90.4	113.6	69.9	99	94.5	83.2	110.5	83.5	83.3	82.6	87	86.5	0.837104	0.00167121
High	Q9CXN7	Pbld2 Mawbp1	Phenazine biosynthesis-like domain-containing protein 2 [OS=Mus musculus]	262.039	74	16	1063	10	288	32	5.34	95.4	125.5	110.9	116.9	119.4	112.3	97.5	117.7	115.1	121.1	88.6	79.9	87.6	116.8	114.3	107.4	101.8	102.3	71.8	89	106.2	92	100.3	73.8	90.7	63.9	100.1	94.9	94.8	0.836734	0.00168233
High	P80315	Cct4 Cctd	T-complex protein 1 subunit delta [OS=Mus musculus]	261.784	62	27	598	26	539	58	8.02	111.2	116	111.3	108.6	118.7	103.1	112.7	104.7	101	122.3	92.9	103	89.9	101.9	95.5	105	94.9	116.6	93.5	73.3	83	90.3	77.8	87	94.2	82.9	97.8	96.9	96.3	0.861048	0.000679007
High	Q9CQ62	Decr1	2,4-dienoyl-CoA reductase, mitochondrial [OS=Mus musculus]	261.411	42	13	1109	13	335	36.2	8.95	141.9	117.2	119.3	141.8	120.8	98.7	103	99.4	103.4	103.6	103.3	88.9	81.1	80.9	121.9	100.1	105.5	88.5	87.9	75.9	88.3	95.6	70.2	97.5	92.1	77.9	79.9	90.8	101.9	0.809778	0.00111341
High	Q8CC86	Naprt Naprt1	nicotinate phosphoribosyltransferase [OS=Mus musculus]	261.359	63	23	545	23	538	58.2	6.46	107.6	114.4	98.7	105.1	93.7	99.9	99.3	100.4	98.2	106.5	113.1	98.2	109.4	102.4	104.3	105	87.9	99.1	100.8	103.5	91	85.8	95.4	86.5	112.4	86	86.6	106	105.6	0.941168	0.0522071
High	P80316	Cct5 Ccte Kiaa0098	T-complex protein 1 subunit epsilon [OS=Mus musculus]	261.334	61	22	782	21	541	59.6	6.02	97.6	104	98.4	95.8	95.8	105.3	113.6	104.1	97.6	105.2	93.7	104.8	103	106.8	105.8	103.7	98.3	108.8	103.5	86.9	105.1	100.3	89	123.3	88.6	84.2	90.5	94.7	101.5	0.961388	0.215412
High	Q9JHI5	Ivd	Isovaleryl-CoA dehydrogenase, mitochondrial [OS=Mus musculus]	260.803	62	21	853	21	424	46.3	8.29	105.5	99.5	95.2	86.5	95.9	98.8	95	93.9	101.4	77.9	105	109.6	96	102	103.9	87.1	94.2	94	112.7	93	110.1	96.8	101.6	117.5	102.2	130.6	106.5	99.5	111.2	1.09703	0.0116903
High	Q9D826	Pipox Pso	Peroxisomal sarcosine oxidase [OS=Mus musculus]	259.367	64	19	735	19	390	43.8	7.55	95.4	124.9	102.8	96.2	89.8	101.8	126.2	104.6	109.7	124	102.4	95.7	149.8	103.3	78.7	86.1	93.9	101.7	125.4	77.6	82.6	84.1	96.8	104.2	105.5	99.1	87.3	89.3	90.5	0.907863	0.117214
High	Q8CC88	Vwa8 Kiaa0564	von Willebrand factor A domain-containing protein 8 [OS=Mus musculus]	258.643	21	27	304	27	1905	213.3	6.6	98.2	115.6	102.8	115	115.4	98.3	99.8	127.5	116.2	106.7	96	79.7	99.6	104.7	113.6	87.6	101.4	98.2	80.6	104.8	96.8	92.4	92.8	94.7	96	89	94.3	93	103.7	0.905325	0.0134147
High	Q00898	Serpina1e Dom5 Spi1-5	Alpha-1-antitrypsin 1-5 [OS=Mus musculus]	258.328	31	14	752	4	413	45.9	5.73	111.4	81.1	38.5	70.2	44	99.7	68.2	81.5	62.5	53.9	101.4	157.8	68	66.2	135.9	192.2	168.3	128.8	45	91	136.5	108.9	92	48.4	110.2	107.4	123.2	159.5	106.7	1.11294	0.493795
High	P62259	Ywhae	14-3-3 protein epsilon [OS=Mus musculus]	257.227	66	20	858	18	255	29.2	4.74	103	130.3	90.7	98.8	104.5	94.3	104.3	98.5	92.1	97.8	100.2	97.6	112.3	110.6	98.3	103.9	85.7	106.7	138.4	85.5	94.7	101.6	88.7	88	91.4	92.2	82.6	89.5	109.2	0.960807	0.405646
High	O35423-2	Agxt Agxt1	Isoform Peroxisomal of Serine--pyruvate aminotransferase, mitochondrial [OS=Mus musculus]	256.754	45	15	789	15	392	43.5	7.39	90.8	74.6	86.3	93.6	100.5	79.1	73.6	79.3	126.8	68.6	87.2	85.4	97	89.3	112	78.8	93.6	98.7	182.9	106	122.7	109.2	78.5	89	100.7	195.9	100.5	100.7	124.6	1.31662	0.00677925
High	Q61233	Lcp1 Pls2	Plastin-2 [OS=Mus musculus]	256.233	50	19	371	18	627	70.1	5.33	88.7	89.7	84.4	82.9	66.9	91.4	105.6	104.6	82.7	77.6	98.5	107.7	112.6	113.1	88.4	112.5	99.9	104	121.3	89.9	111.9	104.5	130	111.5	108.1	111.5	100.5	95.2	99.9	1.13557	0.0120507
High	O88428	Papss2 Atpsk2	bifunctional 3'-phosphoadenosine 5'-phosphosulfate synthase 2 [OS=Mus musculus]	255.941	47	18	429	17	621	70.3	7.58	111.4	111.4	117.6	109.9	109.3	105.2	116.9	115.6	128.4	133.1	89.3	90.8	122.2	115.2	101.8	96.1	107.6	97.5	120.7	71	79.4	86.5	85.8	84.7	85.5	74.6	79.8	82.3	82	0.77526	1.12076e-05
High	P80318	Cct3 Cctg	T-complex protein 1 subunit gamma [OS=Mus musculus]	255.925	47	18	625	18	545	60.6	6.7	119.9	98.7	96.2	116	94.5	127	90.9	99.1	80	115.4	91	111.4	100	122.2	103.9	121.4	109.1	113.3	103.4	89.7	88.7	90.8	82.5	100.1	80.8	77.3	85.2	95	90.6	0.865281	0.00450502
High	P08226	Apoe	Apolipoprotein E [OS=Mus musculus]	255.53	60	17	849	16	311	35.8	5.68	94.8	79.5	81.1	82.9	89.7	106.1	103.1	92.2	116.3	85.9	111.6	103.4	101.2	106.4	103.3	106	111.5	104.5	96.1	88.5	105	114.3	117.2	114.5	115.1	90.9	108.5	115.1	103.6	1.07692	0.0752016
High	P62806	Hist1h4a; Hist1h4b H4-53; Hist1h4c H4-12; Hist1h4d; Hist1h4f; Hist1h4h; Hist1h4i; Hist1h4j; Hist1h4k; Hist1h4m; Hist2h4a Hist2h4; Hist4h4	histone H4 [OS=Mus musculus]	255.306	59	16	1319	16	103	11.4	11.36	89.4	70	80.9	87.5	83.7	86.7	103.2	129.3	91.5	109	76.2	96.1	140.3	101.4	116.3	102.8	113.6	85.8	123.7	107.9	96.9	96.9	88.9	78.5	102.9	121.8	111.5	84.4	96.6	1.00963	0.884244
High	P11983	Tcp1 Cct1 Ccta	T-complex protein 1 subunit alpha [OS=Mus musculus]	255.22	54	22	721	22	556	60.4	6.16	101.3	109	92.8	100	79	99.3	109.3	113.4	108	97	98.8	99.3	101.5	104.5	103.4	109	99.3	118.4	112.3	83.3	89.5	109.1	100.5	111.9	101.6	79	91.8	93.2	99.9	0.977762	0.550786
High	P20918	Plg	Plasminogen [OS=Mus musculus]	254.738	62	28	653	28	812	90.7	6.6	79.4	67.4	63.5	84.8	71.4	75.5	72.4	80.5	81.5	81.3	87	116.3	111.1	82.4	102.5	113.1	118.5	96.4	96.6	131.3	128.8	127.6	123.8	100.4	134.1	110.2	144.7	142.3	111.3	1.37755	3.03844e-05
High	Q8VCB3	Gys2	Glycogen [starch] synthase, liver [OS=Mus musculus]	254.26	38	19	602	19	704	80.8	6.89	122.7	129.3	112	128.2	91.2	105.6	113.8	129.7	97.3	110.4	96.1	148.9	111.1	128.7	113.1	134.2	131.5	73.4	69.6	71.4	89.1	102.1	73.4	93.2	55.1	53.1	70.5	74.2	70.7	0.633322	3.30004e-08	DOWN
High	Q8R0W0	Eppk1 EPPK	epiplakin [OS=Mus musculus]	254.167	28	19	302	18	6548	724.2	6.07	103.1	94	79.7	82.3	93	112.7	109.8	77	30.2	78.9	81.7	83.7	98	122.3	104.3	124.3	86.7	125.8	127.8	102.3	95.5	93.3	96.2	106.7	98.5	155.7	99.6	103.4	124.5	1.20585	0.0224226
High	Q8BGT5	Gpt2 Aat2	Alanine aminotransferase 2 [OS=Mus musculus]	254.147	56	18	585	18	522	57.9	8	123.6	118.6	116.9	100.8	170	132.4	76.6	98.1	117.7	136.3	103.1	75	98.6	84.1	115.3	86.2	116	83.8	86.4	71	83.9	62.5	78	90.3	92.7	104.3	82.8	98.6	119.8	0.79886	0.00899631
High	Q8R086	Suox	Sulfite oxidase, mitochondrial [OS=Mus musculus]	254.014	36	12	915	12	546	60.7	6.54	87.5	75.8	89.1	99	88.2	91	82.3	106.2	109.2	92.6	108.6	104.2	88.8	89.6	90.7	92.7	101.7	100.7	93.5	135.9	110.5	105.1	110.5	83.8	117.7	130.1	119	119.3	95.2	1.17195	0.0015669
High	Q9WU79	Prodh Pro1	Proline dehydrogenase 1, mitochondrial [OS=Mus musculus]	253.86	48	20	906	20	599	68	8.24	94.3	102.7	97.1	89.1	113.8	94.4	97.9	92.2	101.4	70.9	100.1	116.3	109.1	104.2	104	98	99.6	101.9	92.2	111.1	94.7	89.2	84.4	117.4	95.2	127.9	111	107.7	119.9	1.05306	0.243859
High	P38060	Hmgcl	Hydroxymethylglutaryl-CoA lyase, mitochondrial [OS=Mus musculus]	253.583	50	14	1201	14	325	34.2	8.41	105.1	105.4	98.4	102.3	94.3	102.8	102.7	102.4	94.8	97.7	104.3	96.7	104.4	115	101.6	90.2	90	104.6	119.9	88.2	102.4	105.2	91.7	110.6	98.9	85.6	92.9	94.8	111.3	1.00032	0.991814
High	P50136	Bckdha	2-oxoisovalerate dehydrogenase subunit alpha, mitochondrial [OS=Mus musculus]	253.478	65	21	542	21	442	50.3	8.06	103.3	97.8	108.5	101	131	109.6	85.9	116.4	106.5	121.9	82.4	104.6	112.8	107	104.1	88.5	87.3	86.9	95.5	79.8	93.1	88.8	86.3	102.8	105	101.2	103.8	96.1	104.3	0.916035	0.0513849
High	Q99LX0	Park7	protein/nucleic acid deglycase DJ-1 [OS=Mus musculus]	253.231	83	14	532	14	189	20	6.77	135.9	83.7	100	99.7	102.7	98.7	104.1	98.3	85.5	132	110.1	93.5	87.9	100.6	94.1	86.7	114.5	92.2	97.5	88.9	95.2	99.2	91.3	95.3	102.3	89.8	111.1	99.2	101.5	0.953872	0.311229
High	P17427	Ap2a2 Adtab	AP-2 complex subunit alpha-2 [OS=Mus musculus]	252.256	35	22	500	17	938	104	6.93	102.9	111.8	106.7	102.1	109.8	99.4	108.6	99.2	90.1	88	91.6	106	97.8	104.4	101.1	101.5	106.1	105.4	103	102.4	99.6	93.9	84.2	100.1	88.1	95.8	85.1	99.5	113.8	0.960439	0.173588
High	Q91WN4	Kmo	Kynurenine 3-monooxygenase [OS=Mus musculus]	252.206	46	18	708	18	479	54.5	8.88	108.9	102.1	105.5	107.2	120.3	100.4	104.5	99	104.9	90.3	113.5	90.4	84.8	94.9	103.5	101.3	90.4	94.5	86.6	101.1	102.4	76	92.6	108.7	99.6	127.7	94.3	104.8	114.7	0.98975	0.804843
High	Q78JT3	Haao	3-hydroxyanthranilate 3,4-dioxygenase [OS=Mus musculus]	251.841	77	20	1457	20	286	32.8	6.54	85.8	86.4	87.4	98.5	95.1	98.2	103.5	103.3	98.7	96.5	100.5	99.8	93.6	99.1	92.1	96	101.9	104.1	93.2	119	99.6	108.2	100.9	130.9	102.2	107.2	100.2	106.4	117.3	1.11609	0.000835839
High	O08914	Faah Faah1	Fatty-acid amide hydrolase 1 [OS=Mus musculus]	251.057	50	19	388	19	579	63.2	7.87	106.9	125.2	97	107.9	106.1	116.7	101.2	108.1	96.4	113.8	115.2	86.7	103.2	98.5	93.1	93.8	107.3	93.2	86.1	85.4	87.5	91.7	110	109.2	92	82.2	81.6	106.1	101.1	0.897703	0.00872107
High	P50285	Fmo1 Fmo-1	Dimethylaniline monooxygenase [N-oxide-forming] 1 [OS=Mus musculus]	250.667	53	21	845	21	532	59.9	8.47	101.1	147	109.7	95.4	137.4	113.3	103.7	107.3	124.7	119.4	85.9	108	138.7	99.5	84	98.5	87.8	101.8	115.5	87.7	72.8	91	68.3	83.5	83.7	99	69.6	90.3	106.5	0.814123	0.00409677
High	Q9D172	Gatd3a D10Jhu81e	ES1 protein homolog, mitochondrial [OS=Mus musculus]	250.403	54	11	704	11	266	28.1	8.78	99.6	99.1	121.9	108.1	126.3	93.7	87.8	89.9	95	116.1	85.4	115.8	84.6	90.1	99.5	126.6	105	78.1	99.5	110	91.9	90.9	79.4	90.8	84.4	112.4	102.4	95.3	101.1	0.922681	0.11667
High	O88342	Wdr1	WD repeat-containing protein 1 [OS=Mus musculus]	249.27	53	18	469	18	606	66.4	6.6	100	87.9	102.4	109.1	96.3	101.2	95.9	97.6	97.7	93.9	94.7	91.7	102.2	98.3	116.2	82.1	98	88.6	93	106.6	89.5	94.2	109	99.5	111.8	118.7	109.3	104.9	91.1	1.03468	0.309137
High	P50580	Pa2g4 Ebp1 Plfap	proliferation-associated protein 2G4 [OS=Mus musculus]	248.274	57	22	546	22	394	43.7	6.86	91.9	91.6	100.4	97.1	73.1	105.6	107.8	106.1	105.1	84.1	120.2	103	100.9	102.3	103.7	100	97.7	117.9	117.1	93	101.6	97.2	107.7	106.2	93.7	100.6	90.7	113	100.9	1.03874	0.311382
High	P46425	Gstp2 Gstpia	Glutathione S-transferase P 2 [OS=Mus musculus]	246.578	53	10	2772	1	210	23.5	7.87	107.5	78.6	69.4	81.2	63.8	131.3	144.9	113.6	113.4	41.6	124.6	75.6	70.8	102.4	125.4	151.2	118.7	120.5	35.5	100.2	143.3	118.4	107.2	149	78.4	81.7	126.3	119.8	105.7	1.06291	0.592851
High	Q8VCU1-1	Ces3b Gm4738	Carboxylesterase 3B [OS=Mus musculus]	246.392	34	14	1850	7	571	63.3	5.92	137	104.2	92.5	124.1	110.7	109.7	118	102.3	92.6	101.5	138.6	90.1	62.8	82.8	107	81.5	94.6	136.2	75.2	98.1	97.5	85.9	88.7	96.1	66	62.1	80.9	116.3	106.2	0.897924	0.178888
High	Q9JIF7	Copb1 Copb	Coatomer subunit beta [OS=Mus musculus]	245.559	31	19	408	19	953	107	6	113.9	122.3	83.1	100.7	124.7	108.8	96.1	96.6	92.9	123.2	98	89.5	96.6	102.9	121.3	93.9	119.7	98.8	101.8	99.2	95.4	83	96.3	64.4	100.3	85.4	90.8	107.7	90.4	0.884126	0.0165136
High	Q8R0F9	Sec14l4	SEC14-like protein 4 [OS=Mus musculus]	244.453	57	22	653	22	403	46	7.12	97.7	97.1	101.5	102.3	115.4	116.5	112	104.9	98	108.9	103.3	115	107.3	98.3	88	99.2	100.6	92.5	91.2	93.5	103.9	97.9	80.9	106.7	94.9	103.1	97	100.4	102.6	0.93423	0.0225718
High	Q91YQ5	Rpn1	Dolichyl-diphosphooligosaccharide--protein glycosyltransferase subunit 1 [OS=Mus musculus]	244.336	42	17	610	17	608	68.5	6.46	100.3	116.6	92.5	97.8	77.3	93.1	112.9	111.3	87.2	93.8	94.4	97.2	110.3	118.3	98.7	113.6	101.5	116.6	107.7	99.4	93.7	111.7	97.1	96.9	96.5	93.3	87.7	103.6	107.6	0.999951	0.998999
High	P52480	Pkm Pk3 Pkm2 Pykm	Pyruvate kinase PKM [OS=Mus musculus]	244.287	41	18	172	1	531	57.8	7.47	124.1	205.4	41.4	84.5	48.6	93.4	69.7	115.2	76	111.5	72	135.4	122.3	124.2	92.1	88.6	76.1	78.7	144.5	144.9	82.3	120.8	155.9	111.1	78.9	129.6	44.3	106.4	42.5	1.04524	0.759892
High	Q9D6Y9	Gbe1	1,4-alpha-glucan-branching enzyme [OS=Mus musculus]	244.226	44	21	573	21	702	80.3	6.43	98.5	108.7	108.4	116.6	80.9	95.5	125.5	123	116.1	119.8	109.9	118.7	126.3	131.7	103.8	101.4	86.6	109.5	74	70.9	87.8	103	96.8	104.5	83.4	40.6	86.6	80.4	87.6	0.77601	0.000383351
High	Q91WL5	Cyp4a12a Cyp4a12	Cytochrome P450 4A12A [OS=Mus musculus]	243.9	49	23	370	20	508	58.3	9.13	175.2	151.3	95.5	88.5	94.5	117.3	104.6	108.8	66.3	93.7	55.1	118.7	48.8	123	88.7	143.8	81.9	150.5	24.8	67.8	105.2	90	104	91.4	102.8	30.9	106.1	125.9	85.9	0.875724	0.330065
High	P62897	Cycs	Cytochrome c, somatic [OS=Mus musculus]	243.765	62	15	1083	15	105	11.6	9.58	106.2	104.9	94.5	133.3	109.4	108.4	95.8	101.7	92.7	92.8	101.3	109.5	92.6	98.5	102.2	131.6	89	96.3	109.8	70.5	108.5	97.3	75.9	83.8	87.4	100.3	72.3	95.7	105.6	0.885939	0.0234983
High	P21107	Tpm3 Tpm-5 Tpm5	Tropomyosin alpha-3 chain [OS=Mus musculus]	243.645	56	19	460	5	285	33	4.72	0	0	0	0	0	0	0	97	0	0	0	70.4	0	0	0	0	0	0	0	0	0	0	0	0	0	0	0	0	0	0	0.239261
High	P62908	Rps3	40S ribosomal protein S3 [OS=Mus musculus]	242.833	74	26	941	26	243	26.7	9.66	138.8	121.6	99.5	101.4	116.7	110.1	93.1	101.1	102.8	93.9	83	100.4	107.4	105.4	109.4	109.1	90	100.5	102.4	98.1	92	90.2	73.1	78.9	84.2	92	84.8	100.4	95.1	0.86706	0.00350864
High	Q9DCG6	Pbld1 Mawbp2 Pbld	Phenazine biosynthesis-like domain-containing protein 1 [OS=Mus musculus]	242.663	68	15	1062	9	288	32	7.03	94.3	111.3	85	97.6	81	89.7	104.3	107.7	97.5	103.8	124.3	96.1	98	113.8	104.4	90.4	106.2	109.8	106.7	81.8	103.3	117.7	114.5	120.5	108.4	71	91.9	90.5	99.5	1.00979	0.839431
High	P97351	Rps3a Rps3a1	40S ribosomal protein S3a [OS=Mus musculus]	242.295	62	20	826	20	264	29.9	9.73	115.2	90.4	87.8	92.7	94.6	112.2	108	110.7	94.8	97.4	102.5	99.2	108.7	112.3	114.3	107.8	87.1	101.9	108.5	89.3	93.8	105.2	88.8	107.9	91.1	107.5	91.9	98.3	102.7	0.96874	0.350881
High	P10518	Alad Lv	Delta-aminolevulinic acid dehydratase [OS=Mus musculus]	242.251	66	18	718	18	330	36	6.79	106.6	90	84.2	112.1	82.9	124.2	96.8	84.7	82.8	113.6	102.6	109.8	117.9	109.8	108.1	113.6	93.4	115.3	102.1	83.5	101.3	127.7	115.5	90.9	98.3	68.6	94.3	87.9	87.1	0.958422	0.44838
High	Q9JI91	Actn2	Alpha-actinin-2 [OS=Mus musculus]	240.205	40	25	115	18	894	103.8	5.45	67.5	71	9	63.5	61.5	39.4	11.3	44.9	45.7	47.8	41.1	44.6	57.9	52.5	50.2	57.4	42.2	4.2	55	46.8	47.3	41.9	44.9	19.2	0	43.5	40.5	46.2	58.1	0.785263	0.139986
High	Q9WTP7	Ak3 Ak3l Ak3l1 Akl3l	GTP:AMP phosphotransferase AK3, mitochondrial [OS=Mus musculus]	239.537	71	17	637	17	227	25.4	8.84	114.8	108.2	117.2	123.7	119.1	120.5	103.4	95.5	103.3	98.9	113.1	103.2	89.8	97.1	106.4	100.9	84.5	80.6	95.3	94.3	87.8	99.7	88	105.5	89.7	94.8	87.3	93.1	112	0.888054	0.00448634
High	O88986	Gcat Kbl	2-amino-3-ketobutyrate coenzyme A ligase, mitochondrial [OS=Mus musculus]	238.768	48	13	688	13	416	44.9	7.33	83.1	92.1	113.6	105.4	94.8	105	111.6	99.4	103.2	70.9	98.9	120.6	86.8	103.4	93	94.2	87.6	99.3	119	87.8	104.1	116.3	118.3	120.2	110.2	110.7	98	85.1	97.7	1.07868	0.104554
High	P97328	Khk	Ketohexokinase [OS=Mus musculus]	238.052	65	15	1040	15	298	32.7	6.16	99.7	131.4	103.4	105.6	105.1	106.2	118.6	112.9	114.3	149	116.7	86.3	100.8	100	113.5	115.1	87.7	81.6	80.4	73.8	81.8	90.2	91.7	123.4	80.5	49.3	82.3	104.1	96.2	0.785873	0.000666759
High	Q8CFX1	H6pd	GDH/6PGL endoplasmic bifunctional protein [OS=Mus musculus]	237.969	37	23	782	22	789	88.9	6.93	102.5	77.6	77.6	98.1	82.5	104.1	96.8	92.6	93.2	91.3	93.3	90.8	112.9	105	121.9	101.2	102.7	101.5	119.6	113.4	102.7	107.5	101.9	106.2	110.6	117.8	96.7	106	102.6	1.10853	0.00944872
High	P18242	Ctsd	Cathepsin D [OS=Mus musculus]	236.614	45	15	647	15	410	44.9	7.15	121.8	89	84.8	86.3	84	136.6	103.8	99.6	85	148.9	78.7	84.4	108.4	110.8	125.2	95.1	100.3	102.8	126.5	111.9	93.5	80.9	93.2	74.3	86.3	123.3	99.5	75.4	81.5	0.93412	0.362718
High	P04247	Mb	Myoglobin [OS=Mus musculus]	236.523	62	11	98	11	154	17.1	7.62	1.2	0	1.2	1.2	0.5	3.5	0	2.6	0	0.2	1.2	0	0	2.2	0.5	0.8	1.3	2.2	0.5	2.4	1.4	1.4	0	0.8	0	0	0.9	0.7	0	0.889736	0.769492
High	P35564	Canx	Calnexin [OS=Mus musculus]	236.459	39	19	762	19	591	67.2	4.64	115.2	76.1	77.5	106.1	95.3	130.4	108.9	116.1	105.8	97.7	96	89.3	89.4	116.6	105.9	96.9	78.1	104.1	96.2	102.2	87.2	112.1	106.5	124	100.6	115.8	84.8	85.1	95.6	1.01106	0.836841
High	P62702	Rps4x Rps4	40S ribosomal protein S4, X isoform [OS=Mus musculus]	236.411	72	20	1108	20	263	29.6	10.15	94.4	90.7	97.4	102.6	91.6	97.3	110.6	102.8	97.2	64	120.9	118.9	84.2	99.8	104.5	109.2	104.2	110.6	101.2	86.2	103.5	109.1	98.7	123.3	93.1	101	103.3	111.1	105.4	1.04471	0.327191
High	Q923D2	Blvrb	flavin reductase (NADPH) [OS=Mus musculus]	236.118	94	16	1146	16	206	22.2	7.01	94.1	87.1	104.4	88.5	85.3	114	106.7	113.5	97.4	102.3	90.7	115.6	130.4	115.4	81.8	97.5	117.3	105.3	70.4	94.2	112.5	105.3	110.4	104	104.9	78.6	110.2	107.9	83.5	0.96548	0.50403
High	Q9Z2I0	Letm1	mitochondrial proton/calcium exchanger protein [OS=Mus musculus]	236.055	32	15	391	15	738	82.9	6.52	118.4	127.6	90.9	95.3	85	96.6	115.7	146.1	144.5	122.1	151.6	81.7	61.2	60.1	103.3	100.3	51.5	97.5	70.2	70.1	67.2	53.9	101	108.6	105.6	92.7	66	114.9	117	0.860965	0.17268
High	Q62452-1	Ugt1a9 Ugt1 Ugt1a12	UDP-glucuronosyltransferase 1-9 [OS=Mus musculus]	235.327	34	14	1150	5	528	60	8.35	128.9	84.6	135.4	271.3	118.8	153.9	105.1	121.1	123	110.8	126	67.3	161.2	101.4	80	70	71	108.7	84.9	44.7	40.7	69.8	88.7	70.9	43.2	62.1	47.8	82.3	62.3	0.562605	0.00162472	DOWN
High	Q9DBL7	Coasy Ukr1	Bifunctional coenzyme A synthase [OS=Mus musculus]	234.456	48	16	518	16	563	62	7.11	112.3	109.7	94.3	91.3	89.3	102.1	104.9	98.1	88.4	106	86.9	102.3	106.7	92.2	104.4	91.4	97.2	109.3	107.3	87.6	106.4	103.6	97.3	117.1	109.9	107.2	104	91.5	98.8	1.04719	0.139628
High	P14206	Rpsa Lamr1 P40-8	40S ribosomal protein SA [OS=Mus musculus]	232.979	59	14	832	14	295	32.8	4.87	90.7	120.7	95.4	93.8	80.6	104.5	102.9	119.8	97.2	98	107.9	96.6	94.1	98	98.3	102.3	85.1	102.9	100.8	87.3	105.7	104.9	98.6	118.9	96.3	92.4	99.5	112.2	104.6	1.02861	0.440383
High	Q71RI9-1	Kyat3 Ccbl2 Kat3	Kynurenine--oxoglutarate transaminase 3 [OS=Mus musculus]	231.879	45	19	547	18	455	51.1	8.37	105.8	106.6	114.8	133.5	70.4	130.3	132.6	90.5	86.4	115.9	73	107.2	103.9	77.4	99.9	109.6	101.8	110.8	106.5	80.6	68.5	85.6	90.3	96.8	85.2	115.9	78.1	80.7	109.1	0.892139	0.107469
High	P97494	Gclc Glclc	glutamate--cysteine ligase catalytic subunit [OS=Mus musculus]	231.446	48	20	583	20	637	72.5	5.9	111	111.9	105.3	120.4	101.4	115.6	103.1	120	103.4	113.5	76	98.7	94.2	111.9	91.1	118.7	94.1	103.5	111.3	71.4	97.2	106.5	93.6	73.7	95	76.1	99.9	94.8	81.5	0.873992	0.00912595
High	P99027	Rplp2	60S acidic ribosomal protein P2 [OS=Mus musculus]	231.439	83	9	634	9	115	11.6	4.54	79	110.9	103	87.9	110.6	85.3	89.7	95.6	89	117.1	79.7	101.1	114.1	129.4	116	122.8	102.7	115	98.7	119.2	111.1	104.4	104.7	70.4	88.4	75.5	91.3	96.3	99.4	0.959532	0.475569
High	P14869	Rplp0 Arbp	60S acidic ribosomal protein P0 [OS=Mus musculus]	231.057	64	17	835	17	317	34.2	6.25	108.3	99.5	96	106.4	89.7	100.3	113	103	104.2	95.7	102.4	97.2	98.4	105	109.3	109.4	99	108.9	98	93.8	100.2	95	128.5	89.7	99.9	88.7	97	96.1	98.9	0.974489	0.404583
High	Q61694	Hsd3b5	3 beta-hydroxysteroid dehydrogenase type 5 [OS=Mus musculus]	231.045	50	16	689	15	373	41.9	9.01	115.8	112.3	99.4	110.7	103.3	89.5	107.8	104.3	114.4	70.2	109.3	116.1	27.9	70.8	127	110	103.4	149.1	9.4	85.5	113.8	82.7	93.8	132.2	105.6	32.4	129.3	153.2	106.8	0.999419	0.996348
High	Q8BJ64	Chdh	Choline dehydrogenase, mitochondrial [OS=Mus musculus]	230.986	50	19	484	19	596	66.4	8.51	101.8	100.2	103.8	102	89.9	96.5	108.1	114.8	107.8	91.2	93.5	100	99.3	110.2	95.6	95.9	89.1	113	123.3	84	115.1	104.2	97.4	108.4	109.6	91.8	99.4	88	99.6	1.02835	0.428407
High	Q80XN0	Bdh1 Bdh	D-beta-hydroxybutyrate dehydrogenase, mitochondrial [OS=Mus musculus]	230.887	52	15	1045	15	343	38.3	9.01	92.9	90.1	133.3	102.5	92	94.6	91.6	100	115.6	117.7	97.2	110.1	90.6	106.5	99.4	140.2	120.8	91.8	95.4	94.6	104.4	111.9	94.4	104.2	88.7	57.7	89.5	95.1	74.3	0.869682	0.0209427
High	Q9JHU4	Dync1h1 Dhc1 Dnch1 Dnchc1 Dyhc	Cytoplasmic dynein 1 heavy chain 1 [OS=Mus musculus]	230.81	10	26	280	26	4644	531.7	6.42	98.7	102.2	81.8	100.1	81.8	109.7	95.6	107	99.1	108.9	111.1	85.5	107.7	112.1	107.3	101.5	103.7	109.3	100.5	94.5	89.8	96.1	107.2	109.8	85.5	83.9	87.1	101.7	102.3	0.965248	0.337983
High	Q91VS7	Mgst1	Microsomal glutathione S-transferase 1 [OS=Mus musculus]	230.768	46	8	1426	8	155	17.5	9.66	90.5	86	91.8	87.6	110	103.8	109.7	104.2	87.7	92.9	100.7	116.4	108.5	106.7	87.9	104.8	99.8	124.9	90.4	98.8	98.5	108.9	100.8	107.3	107.6	73.1	97	99.9	100.1	1.01264	0.759099
High	P52480-2	Pkm Pk3 Pkm2 Pykm	Isoform M1 of Pyruvate kinase PKM [OS=Mus musculus]	230.704	41	19	151	2	531	57.9	7.14	39.1	43.5	75.4	66.2	42.9	39.3	41.5	49.5	44.8	55.9	76.4	118.3	104.1	115.1	85.1	91	88.1	66.6	91.8	48.1	88.6	79.7	82.6	60.5	53.2	61.6	77.2	94.9	62.1	1.04413	0.731067
High	P27659	Rpl3	60S ribosomal protein L3 [OS=Mus musculus]	230.284	40	18	754	18	403	46.1	10.21	91.7	87.2	83.5	101.7	78.5	98.5	102.8	112.4	91	80.3	105.1	93.7	102	104.8	110.3	104.4	94.1	119.8	117.2	99.2	108.5	108.6	115	112.1	97.9	94.6	98.9	94.9	115.1	1.1059	0.0100901
High	P48036	Anxa5 Anx5	annexin A5 [OS=Mus musculus]	230.211	64	20	692	20	319	35.7	4.96	78.6	91.1	89.4	81.8	88.2	92.4	84	103.5	75.9	77.3	69.6	113.7	105.1	142.2	89.1	114.1	103.6	114.8	166.8	102.6	109.9	113.6	98.6	115.2	84.5	108.8	86.4	101.2	105.8	1.15859	0.0491356
High	P35492	Hal Hsd Huth	Histidine ammonia-lyase [OS=Mus musculus]	230.105	45	17	398	17	657	72.2	6.34	133.1	97.8	98.5	108.2	124.6	96	134.8	88.7	111.4	100.8	84.7	81.5	84	97.2	135	83.1	77.3	85.3	148.8	88	84.9	77.7	66.4	57.3	130.3	142.7	95.2	61.3	73.8	0.90684	0.320062
High	Q9CW42	Marc1 Mosc1	Mitochondrial amidoxime-reducing component 1 [OS=Mus musculus]	228.624	56	16	971	14	340	38	8.59	92	98.2	86.8	89.6	88.8	98.4	104	107.4	88.6	68.7	128.5	119.3	80.1	97.4	107.9	95.8	88.5	89.7	135	96.6	105.5	98.4	98.2	134.3	98.8	114.2	94.8	105.6	114.4	1.11044	0.061435
High	P40124	Cap1 Cap	adenylyl cyclase-associated protein 1 [OS=Mus musculus]	227.687	44	10	512	10	474	51.5	7.52	84.8	103.8	79.4	85	62.1	94.2	102.4	106.2	87.4	80.4	106.1	101.8	121.4	120.8	85.7	92.1	96.9	107.2	142.8	98.4	114	109.5	119.6	135	100.3	117.7	89	93.9	92.6	1.16113	0.0166917
High	Q8VCC2	Ces1 Ces1g	Liver carboxylesterase 1 [OS=Mus musculus]	227.112	37	16	927	13	565	62.6	6	121	122.8	134	94.9	117.2	122.7	109.8	97.7	105	132.2	86.9	106.2	125.2	114.8	102.1	81.1	131.7	103.4	74.1	73.5	98.8	107.8	105	89.8	97.4	38.9	80.1	76.3	79.7	0.76198	0.000376684
High	Q8BWF0	Aldh5a1	Succinate-semialdehyde dehydrogenase, mitochondrial [OS=Mus musculus]	227.027	59	19	563	19	523	55.9	8.25	101.3	118.1	96.1	94.5	103.4	104.3	101.9	107.9	125.3	76.3	112.2	110.1	93.7	93.9	89.1	84.7	94.1	99.7	100.1	96.9	104.2	105.8	101	110.7	101	86.4	103.9	97.6	100.3	1.00227	0.952894
High	Q5SW19-1	Cluh Kiaa0664	Clustered mitochondria protein homolog [OS=Mus musculus]	226.717	29	21	254	21	1315	148	6.02	143.4	92.7	96.3	87.7	100.1	129.4	109	96.2	93.4	114.1	97	84.7	83.8	73.3	91.8	100.9	90.8	102	128.6	77.8	92.9	71.9	86	84.9	108.6	108.4	113.1	105.5	111.2	1.00149	0.981688
High	Q9Z2I9	Sucla2	Succinate--CoA ligase [ADP-forming] subunit beta, mitochondrial [OS=Mus musculus]	226.479	51	21	800	21	463	50.1	7.01	89.5	93.4	104.7	102.5	94	102.5	109.7	109	105.1	102.3	110.7	92.4	93.9	103.7	95.5	93.7	81.8	103.4	116.9	92	99.2	94.3	108.2	99	94.6	109	95.8	102.9	107.4	1.02835	0.347733
High	Q8BH95	Echs1	Enoyl-CoA hydratase, mitochondrial [OS=Mus musculus]	226.386	66	18	1107	18	290	31.5	8.48	93.5	83.3	107.3	102.8	99	98.6	95.7	104.2	100.7	106.3	101.6	102.3	109.7	108.5	93.3	91.4	90.3	102.7	112.8	101.7	109.3	97.4	89.2	105	102.5	108.2	100.4	99.9	112.5	1.04171	0.129829
High	P58281-2	Opa1	Isoform 2 of Dynamin-like 120 kDa protein, mitochondrial [OS=Mus musculus]	225.846	36	24	300	24	997	115.5	7.55	93.6	117.2	103.4	103.4	93.5	107.9	111.3	120.5	123.2	92	102.8	93.3	101.6	108	99.9	84.6	96.6	86.9	89.9	91.7	90.6	92.2	95.3	117.1	109.9	105.9	99.2	104	106.9	0.961471	0.311121
High	Q60864	Stip1	stress-induced-phosphoprotein 1 [OS=Mus musculus]	225.079	49	20	527	20	543	62.5	6.8	101.8	86.4	102.9	101.4	116.8	111.5	110.2	97.3	101.1	111	107.6	106.7	94	98.1	92	91.3	98.7	101.6	99.5	84.3	104.6	88.4	101.4	108.8	106.9	85.1	91.8	96.5	104.2	0.961298	0.220754
High	P62631	Eef1a2 Eef1al Stn	Elongation factor 1-alpha 2 [OS=Mus musculus]	224.707	63	16	1276	6	463	50.4	9.03	0	0	0	0	70.6	0	40.2	0	0	0	0	0	0	0	0	0	0	0	0	0	0	0	0	0	0	0	0	0	0	0	0.251608
High	Q8BVI4	Qdpr Dhpr	dihydropteridine reductase [OS=Mus musculus]	223.492	68	13	965	13	241	25.6	7.81	65.1	88.6	80.5	92.6	117.1	124.8	64.5	84.6	71.6	73.4	68.4	131	137.6	139.9	93.8	126	105	104.7	138.2	129.4	129.3	121.1	74.4	83.7	117.4	78.7	114.8	99.9	80	1.08227	0.399994
High	Q99KB8	Hagh Glo2	Hydroxyacylglutathione hydrolase, mitochondrial [OS=Mus musculus]	223.215	55	12	845	12	309	34.1	7.75	96.8	115.5	97.4	105.7	89.2	109	110.1	107.2	118.4	90.7	110.7	84	99.5	112.7	110.6	119.1	101.2	109	99.8	82	101.5	102.8	98.5	113.4	95.9	83.6	92	88	105.5	0.933926	0.0818813
High	Q8QZS1	Hibch	3-hydroxyisobutyryl-CoA hydrolase, mitochondrial [OS=Mus musculus]	222.961	51	16	736	16	385	43	8.06	92.4	97.3	88.5	92.2	87.2	105.3	105.7	106.3	117	84.9	114.5	95.2	92.4	104.2	95.4	91.2	95.6	99.4	96.3	95.3	106.8	108.2	105.4	130.8	104.6	99	100.5	95	112.5	1.0666	0.0824335
High	P09405	Ncl Nuc	Nucleolin [OS=Mus musculus]	222.749	31	20	485	20	707	76.7	4.75	103.8	95.3	84.2	96	93.7	96.9	102.7	105.1	96.4	89.4	107.6	101.7	108.4	110.2	116.4	126.5	90.7	109.9	119.2	81.1	118	95.4	83.6	102.8	100.6	85.9	105.5	105.6	94.6	0.987314	0.766628
High	Q64105	Spr	Sepiapterin reductase [OS=Mus musculus]	222.587	60	14	885	14	261	27.9	5.74	109.8	111.1	98.7	118	83.6	96.2	111.8	103.5	92.3	94.7	103.5	98.3	99.1	103.3	88.6	101.2	96.5	102.4	104.5	79.5	98.1	105.7	90.8	119.2	97.4	103.1	84.4	104.9	103.3	0.988486	0.749946
High	P67778	Phb	Prohibitin [OS=Mus musculus]	221.573	88	19	1104	19	272	29.8	5.76	113.7	120.2	103.5	88	100.9	128.6	105	110	93.5	118.7	97.8	86.5	103.8	110.9	83.5	107.1	95.1	93.4	116.7	75.4	99.7	100.1	86.6	107.2	102.5	100.5	81.6	88.2	95.6	0.920096	0.0788189
High	P42932	Cct8 Cctq	T-complex protein 1 subunit theta [OS=Mus musculus]	220.305	51	21	521	21	548	59.5	5.62	102.5	115.7	96.1	101.2	94.8	110.9	100	113.9	91.1	129	91.8	96.1	99.5	107.4	94	100.7	95	107.3	110.3	101	89.7	112.4	88.9	97.6	95.4	86.8	91.2	93.6	94.4	0.95161	0.179033
High	P14148	Rpl7	60S ribosomal protein L7 [OS=Mus musculus]	219.998	56	23	1005	23	270	31.4	10.89	94.6	100.4	93.2	90	68.5	104.5	105.3	121.3	98.7	88.6	115.7	96.7	103.8	102.6	98.1	91.8	101.5	111.5	108.1	89.1	106.4	103.6	111.8	129	99.5	92.9	97.4	102.8	106.3	1.06413	0.140467
High	Q9DC69	Ndufa9	NADH dehydrogenase [ubiquinone] 1 alpha subcomplex subunit 9, mitochondrial [OS=Mus musculus]	219.846	56	17	717	17	377	42.5	9.74	110.7	107.9	91.7	93.1	102.9	97.7	111.8	105.2	94	92.6	94.8	101.9	100.8	108.8	93	99.2	92.4	96.5	115.6	73.7	84.6	87.6	86.2	117.1	96.4	105.6	91.2	91.4	102.6	0.957929	0.264339
High	P48758	Cbr1 Cbr	Carbonyl reductase [NADPH] 1 [OS=Mus musculus]	219.729	64	17	728	16	277	30.6	8.31	96.8	99.8	110.8	134.7	131.4	108.1	104.9	103.7	121.3	144.6	84.8	89	140.5	88.2	80.8	76.8	81.7	98.6	142.1	84.9	65.1	84.2	75.9	87.7	75.9	129.5	78.1	98.7	86.4	0.872346	0.117944
High	P47199	Cryz	Quinone oxidoreductase [OS=Mus musculus]	219.447	61	14	414	14	331	35.2	8.07	108.1	85.3	109.3	100.6	108	136.8	83.5	94.4	84.2	159.5	95	83.9	82.3	91.5	139.4	89.6	89	92.7	100.7	94.3	92	86.1	73.9	110.4	109.2	137.6	88.2	99.4	77.7	0.946018	0.481466
High	Q9D0R2	Tars	Threonine--tRNA ligase, cytoplasmic [OS=Mus musculus]	218.68	38	22	497	22	722	83.3	7.36	97.8	99.3	81.3	102.5	97.7	113.1	119.8	112	104	79	133.5	82	87.9	95.4	107.7	96.8	90.6	116.7	92.8	107.7	113.5	101.1	104.8	125.5	88.4	81.9	96.7	88.2	103.8	1.01734	0.741333
High	Q6ZQ38	Cand1 D10Ertd516e Kiaa0829	cullin-associated nedd8-dissociated protein 1 [OS=Mus musculus]	218.444	29	21	288	21	1230	136.2	5.78	85.1	105.2	76.9	105.1	77.1	120	95.9	108.4	87.1	110.8	84.6	115.8	104.8	119	91	113.5	87.2	93.8	96.2	112.8	99.9	109.8	112.3	116.2	90.2	89.1	96	88	98.8	1.01001	0.839678
High	Q8VEK3	Hnrnpu Hnrpu	Heterogeneous nuclear ribonucleoprotein U [OS=Mus musculus]	218.357	32	20	715	20	800	87.9	6.24	104	119.7	108.9	116.6	105	91.1	101.8	107.9	98.9	93.8	90.7	97.7	93.3	91.6	96	105.7	107.5	98.4	119.7	78.3	86.7	102.8	83.4	115.2	95.6	115	84.3	97.5	105.3	0.967971	0.439504
High	Q9D0M3	Cyc1	Cytochrome c1, heme protein, mitochondrial [OS=Mus musculus]	218.26	45	9	1003	9	325	35.3	9.16	97.8	115.5	99.4	126.4	119.5	87.9	98.7	99	85.6	117.2	76.1	86.7	79.8	81.8	113.2	102.7	93	90.8	104.3	108	86.8	83.8	92.7	74.1	105.6	105.8	97.3	90.1	99.1	0.959789	0.438544
High	P14152	Mdh1 Mor2	Malate dehydrogenase, cytoplasmic [OS=Mus musculus]	218.241	41	14	1424	14	334	36.5	6.58	101.5	72.3	99.4	104.9	103.3	92.9	120.1	104.2	98.2	98.1	97.4	102.6	89.8	111.7	92.8	94.7	86.4	103.6	118.7	94.1	100.7	93.9	87.1	102.7	100.7	103.2	90.5	98.6	96	1.00913	0.805445
High	Q9DBL1	Acadsb	Short/branched chain specific acyl-CoA dehydrogenase, mitochondrial [OS=Mus musculus]	217.604	38	12	511	12	432	47.8	7.87	104.1	91.8	96.5	88.6	140	129.2	103.6	110.6	88.6	105	93.4	108.4	65.1	86.5	105.9	102.4	93.2	98.3	101.6	91.3	103	84.5	88.8	88.2	82.1	115.6	100	118	104.6	0.97262	0.627688
High	Q64464	Cyp3a13 Cyp3a-13	cytochrome P450 3A13 [OS=Mus musculus]	216.124	47	21	429	21	503	57.5	8.57	80.8	105.9	111.4	103.1	89.9	92.5	94.6	82	90.6	78	106.9	93	127.1	95.2	118	102.9	94.3	82.3	85.1	146.4	75.6	86.4	67.4	112.3	107.7	155.1	93.1	139.2	130.7	1.08941	0.290216
High	Q9D8N0	Eef1g	elongation factor 1-gamma [OS=Mus musculus]	214.503	50	16	841	16	437	50	6.74	99.3	87.3	81.2	102.6	81.2	118.6	99.2	118.3	97.6	117.3	74.2	86.4	81	92.2	118	119.6	94.8	119.3	101.1	104.6	100.5	112.6	96.5	89.8	106.7	101	104	110.4	104.4	1.06191	0.22037
High	P01942	Hba Hba-a1	Hemoglobin subunit alpha [OS=Mus musculus]	214.109	73	11	5276	11	142	15.1	8.22	86.1	49.7	88.3	77.9	64.3	64.4	63.2	86.2	80.6	70.9	83	97.3	81.9	68.8	86	78	126.3	89.6	60.6	196.7	144.9	163.7	179.9	70.7	145.6	121.4	192	121.5	82.9	1.64348	0.000316219	UP
High	Q9WVD5	Slc25a15 Ornt1	mitochondrial ornithine transporter 1 [OS=Mus musculus]	213.705	72	18	721	18	301	32.8	8.85	99.3	81.9	102.5	83.8	130	95.2	98.9	95	106.4	98.3	104.8	72.7	85.2	87.3	97.6	81.2	87.6	96.8	147	96	86.3	78.9	89.4	118.4	90.4	173.3	111.3	105.2	113.4	1.15117	0.0702444
High	P48962	Slc25a4 Anc1 Ant1	ADP/ATP translocase 1 [OS=Mus musculus]	212.758	54	18	1198	7	298	32.9	9.72	13.8	0	3.5	7.2	1.7	3.9	43.3	0	3.4	0	10.6	4.3	7	5.9	0	46.5	0	0	3.2	2	5.7	8.4	11.6	3.9	13	4.9	7.1	47.9	7.8	1.08289	0.886286
High	Q9CQV8-1	Ywhab	14-3-3 protein beta/alpha [OS=Mus musculus]	212.694	69	17	606	11	246	28.1	4.83	98.4	92	91.3	94.3	82.4	95.6	103.6	110.1	103.1	80.1	100.9	105.3	106.9	115.5	106.9	100.9	98.5	105	116.9	92.5	105.9	116.5	105.6	110.8	99.8	95.3	97.5	104.7	99.9	1.05078	0.136143
High	Q9DBG3-2	Ap2b1 Clapb1	Isoform 2 of AP-2 complex subunit beta [OS=Mus musculus]	212.055	29	22	370	11	951	105.7	5.34	92.1	86.1	94	93.8	99.3	99.9	95.5	102.6	98.9	90.5	85.6	111.3	119.8	109.8	111.2	100.2	91.1	104.9	109.1	94.7	100.9	99.5	119.5	96.5	102.2	117.2	101.7	102.5	102.9	1.05435	0.116017
High	Q91WD5	Ndufs2	NADH dehydrogenase [ubiquinone] iron-sulfur protein 2, mitochondrial [OS=Mus musculus]	211.53	50	15	540	15	463	52.6	6.99	109.6	141.9	135.5	94.1	125	87.9	111.3	114.8	104.9	110.1	112.8	89.7	87.2	93	83.6	98.5	89.1	85.7	86.5	65.2	81.9	89.3	81.4	109.8	98.2	96.1	99.2	93.2	95.5	0.85681	0.0136962
High	P60335	Pcbp1	Poly(RC)-binding protein 1 [OS=Mus musculus]	211.095	67	12	596	10	356	37.5	7.09	127.6	113.7	103.7	90.5	82	81.7	96	102.5	81.1	120.3	99	85.7	98.6	96.9	111.1	95.2	111.3	100.5	106.6	86.1	97.7	94.2	105.2	89	104.6	101.9	96.1	94.3	97.6	0.979954	0.64197
High	A3KMP2	Ttc38	tetratricopeptide repeat protein 38 [OS=Mus musculus]	210.175	52	17	508	17	465	52.2	6.3	140.5	137.2	131.1	108.3	122.2	108.4	106.6	82.7	107.3	146	85.8	103.4	98.6	102.3	99.3	153.5	93.9	89.1	93.6	84.5	78.4	81.9	63.5	37.7	86.8	87.4	78.9	85.6	88.1	0.702416	6.78261e-05
High	P22315	Fech	Ferrochelatase, mitochondrial [OS=Mus musculus]	209.419	48	13	517	13	420	47.1	8.91	87.2	86	85.4	86.4	82	93.6	95.2	100.1	88.8	105.4	108.4	109	103.3	122.3	105.1	99.8	98.5	88	94.5	99.5	115.1	110	119.5	127.1	98.2	98.3	110	100.8	108.8	1.08595	0.0536618
High	Q920E5	Fdps	Farnesyl pyrophosphate synthase [OS=Mus musculus]	208.783	47	14	655	14	353	40.6	5.66	62.3	100.1	79.5	54.8	63.2	94.6	99.3	64.1	54.7	119	70.6	142.1	249.7	159.4	47.7	139.7	71.7	183.3	95.6	72.4	93.2	106.3	143.7	101.9	111.6	86.4	90.2	58.6	104.7	1.05702	0.742625
High	P63242	Eif5a	Eukaryotic translation initiation factor 5A-1 [OS=Mus musculus]	208.442	66	13	496	13	154	16.8	5.24	115	75.2	119.5	96.7	112.3	102.5	100	104.8	90.9	118.8	90.7	99.2	111.9	91.8	103.8	97.3	99	104.4	144.1	89.8	97.8	80.1	80.7	82.4	92.9	96.3	95.3	96.2	90.7	0.942615	0.276714
High	P54775	Psmc4 Tbp7	26S proteasome regulatory subunit 6B [OS=Mus musculus]	208.17	66	17	439	17	418	47.4	5.21	106.7	125.6	105.8	90.4	77	100.3	102.2	106.6	107.4	123.7	96.5	94	117.9	105.3	89.1	76.3	88.2	90.4	120.7	109.2	99.9	86.3	112.8	91.7	114.3	73.8	96.7	99.1	85.6	0.976284	0.655532
High	P00920	Ca2 Car2	Carbonic anhydrase 2 [OS=Mus musculus]	208.12	66	12	620	12	260	29	7.01	74.3	31.8	81.7	78.3	48	56.4	57.7	76.5	82.9	60.1	75.1	116.6	76.9	59.5	84.9	85.2	179.2	91.3	49.3	222.7	166.3	132.9	213.1	77.6	128	124.6	184.7	144.1	82.9	1.72927	0.0015073	UP
High	P97742	Cpt1a Cpt-1 Cpt1	Carnitine O-palmitoyltransferase 1, liver isoform [OS=Mus musculus]	208.018	31	17	596	17	773	88.2	8.62	99.9	105	99.1	109.6	105.6	95.1	102.3	108.7	107.7	94.3	104.1	104.2	103	97.2	98.6	108	96.1	91.3	115.2	95.3	102.6	93.3	98	91.5	85.6	108.6	93.3	103.2	99.1	0.959112	0.0995301
High	Q91V76	0	Ester hydrolase C11orf54 homolog [OS=Mus musculus]	207.929	48	15	760	15	315	35	6.29	111.3	115.2	120.7	101.1	130.3	122.2	120.8	110.9	117	140.5	102	97.9	99.4	100.5	95.7	90.9	94.4	93.3	80.7	83.5	88.3	82.4	86.5	88.9	86.4	53.6	96.2	87.5	88.1	0.768913	1.32903e-05
High	P12970	Rpl7a Surf-3 Surf3	60S ribosomal protein L7a [OS=Mus musculus]	207.652	52	19	893	19	266	30	10.56	95.3	92	86.5	96	89.1	94.4	108.6	111	99.8	78.8	97.4	101.3	99.7	105.8	105.4	111	101.1	111.5	108.4	100.9	105.3	101.7	100.5	102.4	102.1	98	102.3	108.2	111.2	1.06047	0.0401744
High	P01029	C4b C4	Complement C4-B [OS=Mus musculus]	207.469	18	17	177	17	1738	192.8	7.53	44.9	79.3	67.1	88.4	56.2	91.1	71.5	87.6	68.4	66.2	67	77.9	89.3	104.6	147.5	129.5	98.3	127.9	75.7	150	136.2	103.9	111.1	104	128.3	118.6	131.4	192.3	139.1	1.49931	0.000294578
High	Q9JMD3	Stard10 Pctpl Sdccag28 Sdccagg28	START domain-containing protein 10 [OS=Mus musculus]	207.002	52	14	976	14	291	32.9	7.12	107.2	108.7	86.1	75.6	104.3	89.2	87.7	87	103.9	91.4	103	100.3	103.1	106.6	105.4	89.1	90.5	109.9	112	112.9	98.1	96.3	109.2	119.2	96.4	130.1	101.3	98.1	94.7	1.10474	0.0149212
High	P19639	Gstm3	glutathione S-transferase Mu 3 [OS=Mus musculus]	206.923	67	20	1035	9	218	25.7	7.77	89.8	87.4	133	102.9	105	100.6	111.5	80.7	114.7	87.6	63.6	64.6	118.2	96.5	57.4	72.2	94.9	102.1	173.1	76.5	105.8	121.7	111.7	91.1	88.2	188.3	90.8	98.8	109.9	1.21715	0.0571994
High	Q99JR1	Sfxn1	Sideroflexin-1 [OS=Mus musculus]	206.92	59	14	593	12	322	35.6	9.23	128.1	116	120.9	137.2	133.3	112.7	116	102.8	91.2	111.1	84	77.6	79.9	90.3	92.6	104.1	87.1	82.9	106.2	80	88.4	89.2	72.1	80.3	87.9	113.4	69.6	93.3	104.9	0.847825	0.0183345
High	Q76MZ3	Ppp2r1a	serine/threonine-protein phosphatase 2A 65 kDa regulatory subunit A alpha isoform [OS=Mus musculus]	205.708	30	14	492	14	589	65.3	5.11	104.3	103.7	91.2	98.8	93.3	111.6	98.1	95.6	90.7	108.3	82.3	108.9	114.7	109.5	104.5	98.6	94.8	98	120.2	85.6	91.4	102.9	87.1	119.4	106.1	93.1	96.3	105.7	107.6	1.0059	0.874559
High	Q9QZ47-1	Tnnt3	Troponin T, fast skeletal muscle [OS=Mus musculus]	205.654	39	12	37	11	272	32.2	5.31	13.8	25.7	17.2	11.4	17.7	11.5	13.9	14.5	14.5	14.6	10	22.3	12.9	16.4	13.7	18.1	16	16.2	20.2	19.2	20.4	18	14.5	9.2	15.5	12	15	15.6	16.5	1.03113	0.729627
High	P35486	Pdha1 Pdha-1	Pyruvate dehydrogenase E1 component subunit alpha, somatic form, mitochondrial [OS=Mus musculus]	205.542	55	18	587	18	390	43.2	8.19	128	112.3	96.9	123.1	139.4	113.2	92.1	90.8	107.7	120.4	88.8	87.9	81.5	84.3	113.9	96.6	90.4	91.1	79.9	59.6	91.5	97.1	59.7	101	80.7	77.6	76.9	97	97.6	0.809375	0.00288135
High	P23492	Pnp Np Pnp1	purine nucleoside phosphorylase [OS=Mus musculus]	205.278	71	16	608	16	289	32.3	6.16	119	78.8	101.4	101.8	90.9	103.7	97.8	88.8	97.5	109.6	120.2	97.7	102.6	107	103.1	101.3	107.2	96.9	94.1	110.7	97.6	98	95.9	101	94.6	84.6	91.4	99.4	105.9	0.959061	0.22279
High	Q91X44	Gckr	Glucokinase regulatory protein [OS=Mus musculus]	205.153	43	18	590	18	587	64.6	6.67	83.2	96.4	89.2	90.6	95.4	79.6	98.8	111.5	101.3	99	106.8	109.1	111.4	106.1	106.1	91	92.2	94.8	112.5	94.2	99.7	105.9	110.8	120.6	105.2	96.2	106.9	117	98.4	1.07221	0.0535717
High	Q9DBB8	Dhdh	Trans-1,2-dihydrobenzene-1,2-diol dehydrogenase [OS=Mus musculus]	204.804	50	13	502	13	333	36.3	6.44	84.1	127	98.5	103.1	95.2	106.1	106.9	113.9	94.6	156.1	99.4	98.9	90.6	103.8	89.4	103.4	89.8	104.7	101.4	74.2	98.7	85.3	104.4	106.4	106.3	79.2	93.7	85.4	96.5	0.914139	0.123788
High	Q9DD20	Mettl7b	Methyltransferase-like protein 7B [OS=Mus musculus]	204.679	68	13	1119	13	244	28	8.59	103.6	98.8	95.5	107.9	94	98.7	92	83.7	88.6	79.1	92.1	126.6	120.4	108.5	104.8	100.4	86.1	125.1	152.1	95	95.3	100.2	74.3	109.6	96	101.4	80.3	99.4	106.2	1.04084	0.510784
High	Q8R1G2	Cmbl	Carboxymethylenebutenolidase homolog [OS=Mus musculus]	204.363	49	15	420	15	245	27.9	7.18	100.8	100	91.7	93.4	81.8	97.1	110.8	128	119.9	89.2	133	95.8	102.3	112	86.9	83.8	116.1	97	84.3	76.2	103.7	100.6	112.9	132.6	111	79.4	93.6	86.6	113.7	0.968725	0.594363
High	Q8CIE6	Copa	coatomer subunit alpha [OS=Mus musculus]	204.12	24	20	460	20	1224	138.3	7.65	102.8	106.4	98.5	100.8	93.2	108.9	98.1	107.1	83.3	99.7	78.2	110.7	101.1	89.4	101.4	121.2	97.6	112.6	98.4	109.1	95.9	98.5	92.8	95.6	90.1	110.2	93.3	117.7	100.8	1.01345	0.716444
High	Q6P5E4	Uggt1 Gt Ugcgl1 Uggt Ugt1 Ugtr	UDP-glucose:glycoprotein glucosyltransferase 1 [OS=Mus musculus]	203.74	29	23	268	23	1551	176.3	5.62	123.7	119.2	90.9	93.7	109.2	80.6	84.8	89.1	84.4	86.8	93.4	84.5	106.2	101.1	99.1	102.3	92.5	114.4	107	131.4	89.7	86.2	98.1	89.8	99.8	78.1	83.5	126.3	104.3	1.04306	0.449207
High	P47962	Rpl5	60S ribosomal protein L5 [OS=Mus musculus]	203.585	61	16	553	16	297	34.4	9.77	85	92.3	88.2	101.9	83.7	96.3	113.8	115.8	91.1	73.8	104.6	103.8	100.6	107.9	114.1	129.9	82.9	120.4	128.1	105.1	101.7	109.8	75.9	98	94.7	104.9	98.1	104	108.5	1.04983	0.355258
High	P99029	Prdx5 Prdx6	Peroxiredoxin-5, mitochondrial [OS=Mus musculus]	202.943	58	13	1280	13	210	21.9	8.85	123.3	126	146.6	113.8	102.7	106.5	109.3	103.4	111.2	98.4	107.8	94.9	86.5	89.9	100.6	96.4	92.7	95.5	81.3	86.8	85.6	74.8	67	91.1	104.5	86.6	72.1	114.7	96.5	0.826911	0.00218952
High	Q9CQA3	Sdhb	Succinate dehydrogenase [ubiquinone] iron-sulfur subunit, mitochondrial [OS=Mus musculus]	202.737	47	14	675	14	282	31.8	8.68	88.4	78.6	109.4	102.1	114.1	98.4	104	109.7	110.1	128.6	92.3	89	102.2	114.2	119.3	99	95.9	86.5	102.5	103.9	93.7	89.6	97.4	87.4	100.4	103.3	98.1	91.7	96.3	0.928787	0.0719047
High	Q9JI75	Nqo2 Nmor2	Ribosyldihydronicotinamide dehydrogenase [quinone] [OS=Mus musculus]	202.118	76	16	621	16	231	26.2	7.01	123.4	94.4	117.6	107.9	93.1	118.1	97.1	104.1	100.8	107.2	118.1	95	92.3	91.8	105.7	76.1	101.6	82	115.7	81	88.1	92.9	97.7	98.9	120.5	112.1	85.7	107	84.8	0.947314	0.274494
High	Q8BH59	Slc25a12 Aralar1	Calcium-binding mitochondrial carrier protein Aralar1 [OS=Mus musculus]	201.633	44	22	317	15	677	74.5	8.25	68.7	81.9	112.4	48	113.9	111.8	77.2	50.3	85.7	91.5	104.1	68.9	88.4	56.1	44.8	74.9	55.8	57.7	129.6	69	36.8	61.7	82	113.1	122.5	111.2	47.3	61.6	142.3	1.0986	0.483724
High	P80317	Cct6a Cct6 Cctz Cctz1	T-complex protein 1 subunit zeta [OS=Mus musculus]	201.525	43	17	474	17	531	58	7.08	97.5	84.4	86.1	120.8	98.4	114.5	92.6	105	93.3	121.4	94.4	97	98.3	110.1	90.9	112.2	113.5	124.9	104.5	105.6	97.9	116.7	78.6	97.3	83.8	73.1	79.1	89.3	107.6	0.948374	0.317048
High	Q922B2	Dars	Aspartate--tRNA ligase, cytoplasmic [OS=Mus musculus]	201.362	60	24	441	24	501	57.1	6.49	90.7	86.4	108.3	95.2	98.7	94.3	107.7	92.8	95.5	75	99.6	121.9	87.7	88.6	103.3	107.5	98.4	116.2	100.2	108.7	105.6	109	110.9	107.3	102.6	95.6	104.6	103	101.3	1.08506	0.0214474
High	Q8R164	Bphl	valacyclovir hydrolase [OS=Mus musculus]	200.516	63	16	783	16	291	32.8	8.94	133.7	96.8	307.9	83.6	85.1	119.2	92.6	89.6	93.2	122.1	103.5	78.4	83.7	77.8	111	82.2	80	86.8	106.4	71.4	88.7	90.2	85.5	84.7	109.4	114.5	69.3	84.7	91.9	0.834035	0.272931
High	Q9CZU6	Cs	citrate synthase, mitochondrial [OS=Mus musculus]	199.754	40	14	740	14	464	51.7	8.57	83.9	103.6	84.6	104.5	93.7	92.9	104.7	95.6	110.4	78.7	101	92.2	96.1	94.4	87.2	94.8	96.8	123.1	89.9	90.7	105.3	118	114.2	97.6	93.1	77.7	100.3	92.1	119.2	1.07116	0.11795
High	P62960	Ybx1 Msy-1 Msy1 Nsep1 Yb1	Nuclease-sensitive element-binding protein 1 [OS=Mus musculus]	199.547	49	11	558	8	322	35.7	9.88	92.1	89.6	90.5	99.9	79.3	99.3	104.9	111	92.6	80.7	107.3	102.1	107.8	113.2	100.4	108.7	99.9	113.7	122.9	97.6	105.8	96.5	108.7	117	97	82.1	109.6	96.8	98.1	1.05096	0.215673
High	Q99KR3	Lactb2	Endoribonuclease LACTB2 [OS=Mus musculus]	198.848	49	14	476	14	288	32.7	6.33	89.6	85.1	85.9	105.3	76.8	88.4	123.3	96	90	92	95.1	125.8	104.8	105.6	95.5	106	94.9	130.9	97	98.5	113.1	118	90.1	110.1	104.7	82.9	106.1	102.2	108.6	1.07711	0.131633
High	Q8VCR2-2	Hsd17b13 Scdr9	Isoform 2 of 17-beta-hydroxysteroid dehydrogenase 13 [OS=Mus musculus]	198.604	54	16	465	14	300	33.4	9.31	121.3	132.9	115.7	114.3	114.1	115.7	110.1	97	95.4	92.8	70.1	122.8	117	93.8	87.3	105.5	89.8	88.2	151.5	64.5	68.5	86.2	65.4	81.6	89.5	100.9	70.7	89.2	86.1	0.822339	0.0158513
High	P47911	Rpl6	60S ribosomal protein L6 [OS=Mus musculus]	198.275	46	19	704	19	296	33.5	10.7	108.1	79.2	90	100	98.1	94.1	110.6	95	91.6	75.7	91.4	103.6	95.5	102	121.2	113.2	98.1	110.3	102.6	99.1	111.4	98.3	104.9	90.3	99.2	100.4	98.1	100.5	110.5	1.0413	0.277365
High	P70296	Pebp1 Pbp Pebp	phosphatidylethanolamine-binding protein 1 [OS=Mus musculus]	198.235	80	13	836	13	187	20.8	5.4	111	110.2	102.1	100.4	107.5	126.1	97.1	105.3	110.4	101.1	106.1	114.7	87.5	88.3	101.7	117.9	84.8	94.7	86.2	75.2	87.9	106.1	93.1	113.5	94.3	64.8	86.5	100.1	99.6	0.88092	0.0099577
High	Q9WUB3	Pygm	Glycogen phosphorylase, muscle form [OS=Mus musculus]	197.655	27	16	169	11	842	97.2	7.11	14.1	22.1	20.6	41.1	17.7	15.1	61.7	0	51.2	12.4	44.8	47.7	0	47.4	48.7	11.5	12.3	70.4	15.4	12.2	55.7	9.2	0	18.4	18.2	27.2	35.3	15.4	57.6	1.0132	0.963206
High	Q9Z1Q9	Vars Bat6 G7a Vars2	Valine--tRNA ligase [OS=Mus musculus]	197.383	29	20	271	20	1263	140.1	7.77	94.1	99.2	77.9	93.9	68.9	98.1	110.7	113.1	87.9	85.3	103.9	100.4	89.8	98.3	95.7	103.1	92.2	114.6	105.8	92.6	98.9	111	114.2	123.2	110.2	97.9	107.6	111.6	111.5	1.14133	0.00146376
High	P29699	Ahsg Fetua	Alpha-2-HS-glycoprotein [OS=Mus musculus]	196.393	46	10	544	10	345	37.3	6.51	101.6	101.1	76.2	84.5	71.6	64.1	89	83.2	78.1	71.7	97.2	94.1	101.1	91	96.5	116.6	111.7	89.4	103.7	127	123.3	126.4	116.8	70.1	121.9	97.2	131	147.1	97.4	1.25178	0.00214706
High	Q922F4	Tubb6	Tubulin beta-6 chain [OS=Mus musculus]	195.967	26	11	817	3	447	50.1	4.89	77.9	122.7	60.3	91	94.1	152.8	116.4	135.4	104.5	85.2	0	0	0	185.8	0	158.3	0	0	320	0	136.2	217.8	147.6	160.3	189.3	223.1	0	144.2	0	1.57436	0.147823
High	Q6NZJ6	Eif4g1	eukaryotic translation initiation factor 4 gamma 1 [OS=Mus musculus]	195.945	25	25	420	25	1600	176	5.4	96.1	85.4	85.8	103.2	86.2	103.2	110.7	104	102.6	84.8	112.8	102.9	103.4	101.7	101.9	97.6	100.2	116.1	101.1	92.2	99.7	96.5	112.1	122.2	100	95.4	101.1	105.2	102.1	1.0472	0.167017
High	P52196	Tst	thiosulfate sulfurtransferase [OS=Mus musculus]	195.797	48	16	1297	15	297	33.4	7.85	90.9	90.4	99.5	109.8	114	116.8	96.5	94.5	109.7	88.9	100.2	88.6	109.8	106	126.4	89.8	91.7	106.1	111.1	103.3	112.8	103.1	83.8	89.5	85.5	96.9	89.3	99.9	117.7	0.985543	0.734463
High	Q01768	Nme2	nucleoside diphosphate kinase b [OS=Mus musculus]	195.509	78	12	1339	7	152	17.4	7.5	89.2	77.5	86.4	108.8	95.3	85.1	100.1	100.4	93.6	109.8	94.5	111.7	96	108.4	100	114.7	100	128.3	103.6	99.4	104	104.3	101.1	88.3	97.9	74	98.7	104.4	115.9	1.03392	0.450124
High	P11352	Gpx1	Glutathione peroxidase 1 [OS=Mus musculus]	194.672	76	12	1354	12	201	22.3	7.21	114.9	110.1	125.3	134.4	102.9	129.5	91.6	105.3	123.5	139.8	85.5	83	73.9	83.6	103	91.5	109.3	98.1	75.8	90.4	74.7	92.6	79.4	103.9	92.6	75.3	87	102.5	108.8	0.847523	0.0173111
High	P63037	Dnaja1 Dnaj2 Hsj2 Hspf4	DnaJ homolog subfamily A member 1 [OS=Mus musculus]	194.49	58	16	421	16	397	44.8	7.08	129.2	99.9	74.8	96.8	106.2	124.6	108.4	82.4	101.7	119.2	116.5	93.4	103.8	96.9	111.2	120.4	99.7	106.6	98.7	90.5	88.6	94.6	94	89.3	84.8	84.8	84.9	103.1	111.2	0.897648	0.0307847
High	Q91W90	Txndc5 Tlp46	Thioredoxin domain-containing protein 5 [OS=Mus musculus]	193.439	56	14	482	14	417	46.4	5.78	95	103.3	83.2	102.9	64.2	107.9	113.6	103.3	81.5	71.8	124.9	106.4	123.9	117.9	99.9	102.9	105.4	106.2	114.5	80.3	108.4	115.4	120.4	121.4	102.5	73.3	88.4	89.2	94.6	1.00743	0.905684
High	Q8CG76	Akr7a2 Afar Akr7a5	aflatoxin B1 aldehyde reductase member 2 [OS=Mus musculus]	193.394	53	15	787	15	367	40.6	8.12	89.9	103.7	89	93.8	81.7	101.1	112.8	102.1	92.2	78.7	113.9	115.7	93.2	120.3	99.9	115.6	99.9	92.2	102.6	91.3	110.5	110.6	104	126.2	97.4	87.7	96.9	104.6	111.1	1.02714	0.543683
High	Q9QZW0-1	Atp11c	Phospholipid-transporting ATPase 11C [OS=Mus musculus]	192.854	21	15	364	15	1129	129.2	7.3	103	117.5	104.4	101.7	105.3	83	101.3	107.9	90.4	87.3	84.9	95.7	108.4	107.7	106.7	117.2	112.3	108.3	72.6	101.3	106.7	105.1	108.5	76.1	99.4	81.8	104.1	107.8	110.5	0.96546	0.437492
High	Q03734	Serpina3m	Serine protease inhibitor A3M [OS=Mus musculus]	192.733	19	7	683	1	418	47	6.1	46.1	107.1	23.6	12.7	36.6	32.1	56.4	135.1	35.5	32.9	111.6	55.5	46.9	42.3	65.2	99.4	117.7	29.5	26.6	75.2	105.7	47	371.5	52.8	35.2	47.5	47.4	717.2	83.4	2.19733	0.153146
High	Q9Z0S1	Bpnt1	3'(2'),5'-bisphosphate nucleotidase 1 [OS=Mus musculus]	191.916	47	11	479	11	308	33.2	5.82	106.2	91	98.1	98.6	96.7	101.8	104.8	107	101.7	102.5	88	104.4	111.6	110.5	111.5	110.1	90.7	120.2	100.7	103	97.2	85.7	94.8	84.1	95	87.7	103.8	105.7	96.3	0.95865	0.200788
High	P17225	Ptbp1 Ptb	Polypyrimidine tract-binding protein 1 [OS=Mus musculus]	189.642	44	14	573	11	527	56.4	8.34	83.2	135.8	97.9	103.6	83.6	88.8	101.6	98	96.8	96.2	95.5	105.5	99.9	98.7	95.6	109.9	96	112.8	115.2	98.2	97.1	97.7	98.6	101.5	104.9	90.4	97.1	91.6	108.3	1.0192	0.626686
High	Q8JZK9	Hmgcs1	hydroxymethylglutaryl-CoA synthase, cytoplasmic [OS=Mus musculus]	189.254	49	17	282	15	520	57.5	5.99	52.3	127.8	57.1	51.4	48.1	66.2	93.3	71.8	53.6	74.8	50.9	135.8	565	180.2	28.2	111.7	49.6	204.6	96.7	50.7	54.2	80.1	126.1	67.2	196.8	52.9	54	49.1	68.4	0.857887	0.696501
High	P52840	Sult1a1 St1a1 Stp Stp1	Sulfotransferase 1A1 [OS=Mus musculus]	188.814	60	12	698	12	291	34	8.1	102	81.7	100.2	132.1	147.1	102.8	119.2	72.3	91.7	95.5	77.9	102.5	159.7	111.2	111.3	67.7	83.5	75.4	160.6	88.3	72.6	81.9	90.1	104.9	80.2	159.1	81.5	68	111.3	0.94576	0.599608
High	Q9D051	Pdhb	Pyruvate dehydrogenase E1 component subunit beta, mitochondrial [OS=Mus musculus]	188.462	58	15	478	15	359	38.9	6.87	83.9	98.4	125.1	108.3	109.9	96.5	97.5	123.7	107.3	119.1	98.2	85.4	86.2	90.1	90.7	88.1	88.5	90.6	89.8	91.1	88	88.1	112.9	110.9	85.8	75.3	92.7	108.2	91.6	0.939213	0.212999
High	Q5SWU9-2	Acaca Acac Gm738	Isoform 2 of Acetyl-CoA carboxylase 1 [OS=Mus musculus]	188.445	13	18	194	16	2383	269.8	6.51	137.4	120.9	76.3	89.4	79.9	150.6	128.5	109.8	60.8	130.6	99.7	91.4	134.8	125	81.5	101.4	70.2	138.8	125.6	60.6	82.7	92.9	120.5	142.8	77.4	52.2	77.9	92.4	67	0.895854	0.316545
High	P85094	Isoc2a Isoc2	isochorismatase domain-containing protein 2A [OS=Mus musculus]	188.33	78	9	1021	9	206	22.4	8.02	92.7	158.9	85.6	93.5	111.3	108.3	106	91.5	95.1	111	127.4	111.2	84.1	84	88.7	83.8	99.7	93.1	99	80.2	82.7	89.4	109.4	111.4	88.5	86.6	99.5	99	102.5	0.93308	0.272309
High	Q9D2G2-1	Dlst	Dihydrolipoyllysine-residue succinyltransferase component of 2-oxoglutarate dehydrogenase complex, mitochondrial [OS=Mus musculus]	188.205	33	13	761	13	454	49	8.95	133.1	109.3	136.2	93.2	130.4	128.2	114.7	106.6	121.1	118.6	129.4	71.4	76.5	69.4	89.4	69.2	102.6	64	63.2	80.3	79.8	66.7	71.1	115.6	92.5	103.7	92.5	119.5	116.7	0.838993	0.0564195
High	Q9DB29	Iah1	Isoamyl acetate-hydrolyzing esterase 1 homolog [OS=Mus musculus]	187.646	71	12	644	12	249	28	5.52	104.8	104.5	97.7	105.6	103.8	100.5	98	91.4	98.5	89.4	110.9	120.8	97.5	96.2	121.5	88.6	100.9	106.6	111.8	83.4	87.6	90.9	92.8	112.7	79	113.5	97.2	101.9	75.7	0.943926	0.185151
High	O55125	Nipsnap1	Protein NipSnap homolog 1 [OS=Mus musculus]	187.479	48	11	866	11	284	33.3	9.44	85.9	116.1	99.5	107.2	113.1	105.4	100.7	89.7	89.7	116.5	109.5	92.5	84.5	92.9	104.1	88.7	91.2	91	90.6	115.9	91.1	93.4	81.8	135.7	90.1	123.5	94.7	123.9	94.5	1.02959	0.579982
High	Q9R092	Hsd17b6 Gm182 Hsd17b9 Rdh8	17-beta-hydroxysteroid dehydrogenase type 6 [OS=Mus musculus]	186.639	44	14	780	5	317	36.1	8.4	238.5	121.1	145	212.5	103.5	124.1	148.4	102	107.7	142.5	43	72.1	81.1	109.3	79.1	81.6	98.2	71.2	138	17.6	69.3	107.1	66.1	52.4	65.3	77.8	55.2	45.1	34.6	0.56372	0.00364206	DOWN
High	Q8BMF4	Dlat	Dihydrolipoyllysine-residue acetyltransferase component of pyruvate dehydrogenase complex, mitochondrial [OS=Mus musculus]	185.912	35	15	471	15	642	67.9	8.57	85.6	88.3	95.1	102.3	96.3	105.6	115.3	102.5	107	118.7	120.2	88.1	101.9	107.9	95	84.3	80	93.6	89.4	68.6	95	96	107.4	130	105.3	87.4	95.9	97.6	89.5	0.966437	0.504087
High	P28843	Dpp4 Cd26	Dipeptidyl peptidase 4 [OS=Mus musculus]	185.563	28	17	362	17	760	87.4	6.42	88.3	105.3	100.4	94.9	114.9	88.5	109.9	105	108.5	91.7	111.7	91.7	96.7	105.2	88.8	109.4	103	121.9	100	103.5	99.6	105.2	89.5	110.8	89.5	96	89.6	91.3	112.5	0.99966	0.992478
High	Q91V41	Rab14	Ras-related protein Rab-14 [OS=Mus musculus]	185.356	65	14	306	13	215	23.9	6.21	127.5	125.9	130.3	117.4	120.7	94.3	98.9	99.7	87.4	125.9	77.9	93.6	102.5	95.3	101.5	111.5	96.1	103.6	106.4	95.5	80.2	99.3	76.7	60.8	93.6	103.9	73	87.6	94.1	0.842832	0.00690481
High	O88685	Psmc3 Tbp1	26S proteasome regulatory subunit 6A [OS=Mus musculus]	184.821	53	16	454	16	442	49.5	5.19	114.6	101.8	115.7	109.6	107.2	74.1	104.8	97.7	98.5	87.1	95.2	105.2	105.4	95.1	101.5	101.9	93	97.8	117.2	96.3	93.4	105.4	85.7	99.4	95.1	82.9	97.6	99.6	103	0.973025	0.46079
High	P50396	Gdi1 Rabgdia	Rab GDP dissociation inhibitor alpha [OS=Mus musculus]	183.496	48	15	380	8	447	50.5	5.08	87.6	112	131.7	88.7	104.1	100	101.2	106.7	121	187.4	90.9	97.4	79.3	88	86.8	91.7	102.2	121.7	94.1	77.4	90.2	78.4	85.3	113.2	80.3	72.3	106.3	106.6	84.5	0.885307	0.157575
High	P56399	Usp5 Isot	Ubiquitin carboxyl-terminal hydrolase 5 [OS=Mus musculus]	183.394	42	18	384	18	858	95.8	5.01	100.7	110.6	101.1	89	90.5	90.1	112.6	109.8	88.6	92.8	82.7	104.7	100.1	112.9	103	103.1	102.6	112.2	97.5	88.6	105.9	108.6	94.9	83.3	99.2	81.4	95.6	98.1	101.6	0.975343	0.490703
High	Q9DCM0	Ethe1 Hsco	Persulfide dioxygenase ETHE1, mitochondrial [OS=Mus musculus]	182.224	72	11	494	11	254	27.7	7.23	121	93.2	126.3	142.2	202.6	117.6	83.2	121.8	139.2	105.3	88.1	67	78.3	94.8	104.3	83.7	89.7	87.7	80.6	75.9	106.9	80.2	71.3	79.2	75.8	92.6	88.7	82.7	104.5	0.782243	0.0217291
High	P56657	Cyp2c40	Cytochrome P450 2C40 [OS=Mus musculus]	181.349	54	19	686	17	491	55.7	7.52	109.7	119.6	93.3	123	110.2	85.4	119.3	114.9	115.6	157.3	92.8	72.8	116.8	76.1	73.7	59.9	101.6	147.5	117	69	78.5	99.1	89.7	87.5	76.2	74	68	85.4	84.2	0.875129	0.161621
High	Q62234-1	Myom1	Myomesin-1 [OS=Mus musculus]	181.038	23	22	25	22	1667	185.3	6.16	75	54.2	60.8	53.6	44.8	61.5	54.9	53	36.8	30.7	15.9	36.3	36	36.8	29.8	36.1	29.7	54.5	53.4	58.5	42.1	32.4	15.5	14.8	80.7	42.1	44	64.2	34.8	1.01991	0.89159
High	Q99MZ7	Pecr	peroxisomal trans-2-enoyl-CoA reductase [OS=Mus musculus]	180.883	61	12	509	12	303	32.4	8.29	80.8	78.8	68.9	111.7	96.2	97.6	101.1	89.8	105	75.4	105.5	90.8	100.7	86.9	93.2	87.8	94.6	133.6	123.9	123.5	104.5	104.6	120.2	106.1	110.5	118	104.4	103.7	118.9	1.24203	1.00105e-05
High	Q9D1A2	Cndp2 Cn2	cytosolic non-specific dipeptidase [OS=Mus musculus]	180.325	47	13	495	13	475	52.7	5.66	124.8	145.8	103.7	82.6	125.8	101.5	71.5	86	100.1	100.9	85.6	114.9	118.6	131.5	108.6	96.5	98.9	94.9	77.6	87	86	83.2	91.6	95.7	78.3	63.9	92.7	84.9	74.2	0.796102	0.00141508
High	E9PV24	Fga	Fibrinogen alpha chain [OS=Mus musculus]	179.45	34	18	607	18	789	87.4	6.11	86.1	57.7	82.7	69.2	39.5	68.4	72.9	99.2	56.7	57.9	73.8	96.9	111.5	85.1	118.8	99.6	132.8	67.6	99.1	212	110.2	97.8	112.6	74.8	164.2	207.1	152	149.8	87.4	1.54317	0.0028935	UP
High	Q99JY9	Actr3 Arp3	actin-related protein 3 [OS=Mus musculus]	179.103	63	16	503	16	418	47.3	5.88	87.8	110.9	91.7	102.4	80.1	105.6	116.2	108.8	101.1	140.8	106.3	81.8	93.7	99.8	93.6	105.8	82.6	90.1	90.9	92	100.4	93.5	113.5	113.3	114.8	92.7	101	88.4	94.8	0.982631	0.726128
High	O35643	Ap1b1 Adtb1	AP-1 complex subunit beta-1 [OS=Mus musculus]	179.034	23	17	305	6	943	103.9	5.17	71.2	138.9	76.5	88.7	71.8	95.8	87	115.3	96.2	84.9	75.7	74.5	89.5	107.4	98	102.9	103	123.9	104.2	78.3	121.7	124.3	143.3	107.2	125	92	98.1	103.6	95.1	1.18261	0.0184385
High	P26041	Msn	Moesin [OS=Mus musculus]	178.879	47	23	539	13	577	67.7	6.6	73.1	82.4	90.3	78.9	67.8	86.6	88	99.8	82	63.6	99.5	131	130.2	131.9	104.6	89.4	88.3	113.7	154.2	102.6	132.8	118.5	109.5	104.7	122.4	113.7	96.9	86.3	100.9	1.21033	0.0136172
High	P09671	Sod2 Sod-2	Superoxide dismutase [Mn], mitochondrial [OS=Mus musculus]	178.874	57	9	604	9	222	24.6	8.62	104.8	141.6	103.9	112	113	89.1	108.7	109.6	104.2	114.6	91.8	89.7	88.4	82.7	90.8	76	103.6	93	79.7	103.3	107	94.5	106.6	63.7	103.5	87.2	103.3	93.2	105.3	0.93675	0.252617
High	Q9DCM2	Gstk1	Glutathione S-transferase kappa 1 [OS=Mus musculus]	178.816	54	13	598	13	226	25.7	8.88	95.3	86.4	92.5	70.3	94.7	91.1	105	102.2	102.9	80.7	111.7	94.1	110.9	104.9	92.6	96	93.9	85	144	108.8	94	77.7	117.8	102.5	95.8	169.4	102.3	107.3	113.5	1.14897	0.0455384
High	Q9WU78-3	Pdcd6ip Aip1 Alix	Isoform 3 of Programmed cell death 6-interacting protein [OS=Mus musculus]	177.872	35	17	266	17	874	96.7	6.52	103.3	101.8	94.6	97.2	84.1	98.3	117.6	149.4	121.3	98.1	131.9	101.4	100.9	88.8	101.1	96.6	85.4	90.4	84.4	73.8	94.5	85.7	156.5	103.9	121	58.1	84.5	86.7	84.4	0.898629	0.184319
High	P18760	Cfl1	Cofilin-1 [OS=Mus musculus]	177.225	62	9	729	8	166	18.5	8.09	90.2	98.7	82.5	90	96	95.9	110.8	99.7	84.5	111.7	73.2	133.5	123.3	114	89.9	104	89.2	113.4	130.1	101.5	102.1	105.4	80.5	81.3	97.3	101.5	89.9	99.2	108.7	1.0168	0.76645
High	O35129	Phb2 Bap Bcap37 Rea	Prohibitin-2 [OS=Mus musculus]	176.829	56	17	791	17	299	33.3	9.83	87.5	96.1	97.5	88.8	96.9	99.8	111.4	109.7	88.2	103.1	96.5	121.8	106.8	117.8	86.4	97.7	95.9	105.1	112.3	86.5	102	106.7	95.8	122.5	95	103.2	96.8	92.6	104.4	1.01795	0.640698
High	Q99P30-1	Nudt7	Peroxisomal coenzyme A diphosphatase NUDT7 [OS=Mus musculus]	176.784	42	12	864	12	236	26.8	6.34	102.5	112.8	74.2	84.7	56.3	117.6	125.3	117	79.8	61	135.5	99	59.9	95.3	102	100.4	90.3	141.9	77	98.1	109.7	115.8	139.6	163.1	106.6	59.5	108	105.7	85.2	1.1503	0.152894
High	P42125	Eci1 Dci	Enoyl-CoA delta isomerase 1, mitochondrial [OS=Mus musculus]	176.571	53	12	499	12	289	32.2	8.98	132.3	142.8	119.3	108.1	123.6	107.2	106.8	111.9	94	119.3	56.1	99.5	76.6	95.9	119.8	167.3	101.7	100.6	85.9	49.9	101.1	92.9	52	49.6	85.8	67.4	72.5	91.2	116.8	0.726849	0.00234001
High	P28798	Grn	Granulins [OS=Mus musculus]	176.323	31	10	544	10	589	63.4	6.8	100.6	82.6	74.8	93.7	78.5	95.7	113.2	110.4	102.8	75.4	94.2	91.8	110.1	111.4	130	101.3	80.5	88	121.2	85.8	114.5	109.9	109.1	123.2	110.2	137.2	97.8	86.9	107.8	1.11097	0.0782826
High	Q6P3A8-1	Bckdhb	2-oxoisovalerate dehydrogenase subunit beta, mitochondrial [OS=Mus musculus]	175.854	48	10	310	10	390	42.9	6.7	73.7	134.2	116.1	157	111.9	98	87.1	125	91.8	90.8	79	98.5	98.8	73.4	121.6	146.9	94.9	88.4	66.2	93.8	111.7	98.2	88.3	92.1	86	89.4	76.1	112.1	128.6	0.890703	0.17084
High	Q9CR68	Uqcrfs1	cytochrome b-c1 complex subunit Rieske, mitochondrial [OS=Mus musculus]	175.581	54	10	789	10	274	29.3	8.7	114.2	114	108.1	107.2	147.5	115.4	105.8	94	95.6	80.7	103.3	113.4	73.9	85.7	111.9	120.4	82.8	77.4	86.4	72.6	74.5	85.6	71.1	85	100.5	92.2	93.7	93.8	95	0.820819	0.00279387
High	P63158	Hmgb1 Hmg-1 Hmg1	High mobility group protein B1 [OS=Mus musculus]	174.572	60	12	559	9	215	24.9	5.74	73.1	84	93.6	112	78.3	85.4	100.3	119.4	103.5	106.8	85.1	83	118	108.2	96.9	101.7	106.3	93.6	125.1	111.7	101.8	101.8	108.5	101.3	113.3	103.4	105.1	104.4	89.6	1.07782	0.11263
High	Q91VM9	Ppa2	Inorganic pyrophosphatase 2, mitochondrial [OS=Mus musculus]	174.364	65	14	271	14	330	38.1	6.98	92.4	111.8	107.4	132.8	101.7	101	75	80.8	103.5	99.7	77.3	98.6	88	117	131.1	106	88.1	108.4	108.2	84.9	127.9	86.7	110.9	93.5	82.6	80.4	95.1	94.7	103.3	0.973514	0.654746
High	Q3TNA1	Xylb	xylulose kinase [OS=Mus musculus]	174.168	34	12	361	12	551	59.5	6.9	83.3	97.8	116.8	97.5	86.3	84.9	86.4	91.5	111	98.9	95.5	122.2	123.7	107.9	94.5	105.3	115	120.3	109.7	95.9	101.9	98.4	106.1	89	96.4	87.1	104.5	98.3	100.1	0.995582	0.919643
High	P97364	Sephs2 Sps2	Selenide, water dikinase 2 [OS=Mus musculus]	173.861	44	12	492	12	452	47.8	6.06	89.4	93	82.1	110.3	105.5	98.4	101	96.1	89.4	91.3	106.2	123.1	97.2	106	97.3	112.6	93.8	94.1	107.8	119.8	97.6	112.2	92.3	106	90.8	87.3	103.2	94.2	107.6	1.01511	0.693746
High	P24369	Ppib	peptidyl-prolyl cis-trans isomerase B [OS=Mus musculus]	172.993	57	13	718	13	216	23.7	9.55	94.5	73.5	83.2	88.5	91.9	106.7	86.2	111.3	89.5	119.3	81.8	88.5	117	104.9	135.4	126.4	106.8	118	99.1	106.8	105.6	100.4	96.9	71.8	104.2	88.3	98.4	119.7	99.1	1.00373	0.94979
High	Q9D0F3	Lman1 Ergic53	Protein ERGIC-53 [OS=Mus musculus]	172.925	36	12	422	11	517	57.8	6.34	117.6	96.1	114.1	88.1	146	102.1	79.7	97.9	77.4	93.2	104.3	103.8	91.1	88.9	96.4	126	89.8	104.9	86.1	95.8	80.2	101.5	74.5	94	98.1	110.4	106.8	117.8	98.9	0.967056	0.574911
High	P17742	Ppia	peptidyl-prolyl cis-trans isomerase A [OS=Mus musculus]	172.914	63	10	1115	10	164	18	7.9	95.3	88.4	98.4	91.3	91.5	131.2	97.4	99.6	78.6	189.7	92.4	85.3	102.1	86.1	82.9	82.8	80.3	81.2	98.7	148.7	73.1	80.6	86.9	150.5	81.7	180	78.8	93	86.6	1.04965	0.673662
High	Q9CXF0	Kynu	kynureninase [OS=Mus musculus]	172.562	55	17	263	17	464	52.3	6.57	101.2	71	120.3	81.9	113.8	85.5	81.3	132.1	115.9	91.4	131.3	69.8	62.3	81.1	105.8	129.3	78.2	149.8	68.4	137	83.5	86	82.7	124.8	138.6	133.6	88.7	97.8	88.6	1.0971	0.329868
High	Q8BWP5	Ttpa	Alpha-tocopherol transfer protein [OS=Mus musculus]	172.313	68	13	413	13	278	32	8.37	85	75.3	87.1	101.5	106.8	107.4	120.8	81.4	92.5	98.8	104.9	102.8	125.5	107.7	84.9	104.6	112.5	79	94.6	148.2	96.4	110.3	104.1	97.5	80.3	104.7	89.1	107.7	116.8	1.02422	0.689485
High	Q61656	Ddx5 Tnz2	probable ATP-dependent RNA helicase DDX5 [OS=Mus musculus]	172.242	38	17	327	12	614	69.2	8.92	79.7	112.9	113.6	118	89.9	98	88.5	105.3	75	95.4	85.9	118.2	109.9	124.8	95.9	122.3	93.2	102.4	110.8	108.8	98.9	106.8	81.1	70.9	112.1	113.9	86.4	102.4	82.5	0.965779	0.54172
High	O55029	Copb2	Coatomer subunit beta' [OS=Mus musculus]	172.167	35	18	351	18	905	102.4	5.3	91.4	123.9	101.6	104	105.5	111.4	103.5	100.3	87.4	98	84.1	114.8	91.7	99.6	120.8	102.5	94.2	113.6	98.3	106.2	103.1	94.6	80.1	88.5	86.5	85.5	102.8	100.1	114	0.958192	0.313134
High	Q64514-1	Tpp2	Tripeptidyl-peptidase 2 [OS=Mus musculus]	171.592	24	19	188	19	1262	139.8	6.58	104.9	88.1	92.6	95.2	75.4	90	114.6	106.8	115.9	89.7	126	91	79	106.8	118.1	108.1	114.1	104.9	69.7	82.6	121.1	104.2	112.9	120.1	106.3	86.6	99.2	96.9	111.1	1.00338	0.952036
High	P62082	Rps7	40S ribosomal protein S7 [OS=Mus musculus]	171.567	58	13	592	13	194	22.1	10.1	99.3	88.7	87.9	87.3	68.6	108.2	108.7	105.6	84.8	125.4	114.7	111.6	100.9	114.4	102.7	105.8	98.8	116	120.5	92.4	97.8	100.2	101.3	99.4	89.3	80	91.6	98.1	92.2	0.974651	0.60054
High	Q9QZD8	Slc25a10 Dic	Mitochondrial dicarboxylate carrier [OS=Mus musculus]	171.506	57	13	435	13	287	31.7	9.32	124.2	110.9	133.6	103	122.8	127.8	109.2	91.9	115.4	108	91.3	102.8	90.8	107.6	100.6	89.2	86.4	100	85.3	93.7	88.4	89.6	76.5	99.8	102.3	83.1	87.7	96.3	105.4	0.86467	0.00463164
High	Q9DB20	Atp5po Atp5o D12Wsu28e	ATP synthase subunit O, mitochondrial [OS=Mus musculus]	170.063	67	13	790	13	213	23.3	9.99	168.4	95	97.9	127.3	95.6	106.6	86.7	107.6	99.5	115.3	114.5	74.3	69.7	94.6	100.1	87.9	105	79.3	80.5	95.6	93.8	88.5	84.5	67.1	93.5	108.5	98.9	99.3	102.1	0.885701	0.105191
High	P04919	Slc4a1 Ae1	Band 3 anion transport protein [OS=Mus musculus]	169.68	18	12	221	12	929	103.1	5.45	71.9	28.5	74.1	70.3	64.1	47.8	53	67.3	70.7	69.2	70.5	140.7	89.4	59.9	70.7	117.2	182.6	96.8	46.8	248.2	138.3	200.5	185.9	53.2	147.7	112.4	157.2	122.5	74.9	1.66523	0.00697488	UP
High	Q9D6Y7	Msra	Mitochondrial peptide methionine sulfoxide reductase [OS=Mus musculus]	169.511	70	14	504	14	233	26	8.41	118.8	119.1	126.8	97.3	104.6	96.5	99.2	106.7	96.3	96.9	96.6	99.1	91.2	102.8	105.7	100.3	107.8	98.4	88.5	91.5	103.4	99.6	97.4	90.7	94.6	83.6	97.9	98.4	101.1	0.918743	0.0117119
High	Q9WU19	Hao1 Gox1 Hao-1	hydroxyacid oxidase 1 [OS=Mus musculus]	169.294	55	13	294	13	370	41	7.72	104.2	109.6	92.2	82.4	82.7	110.3	124	133.2	82.7	117.9	132.1	90.3	107.6	96.5	100	94.9	85.4	114.8	94	63.2	70.2	91.9	115.5	122	89.4	82.3	74.5	110.9	110.7	0.924485	0.264088
High	Q9CPR4	Rpl17	60S ribosomal protein L17 [OS=Mus musculus]	169.288	52	13	507	13	184	21.4	10.18	83.9	81.3	89.8	130.4	102.4	90.5	93	104.1	109	99.3	94.3	95.3	119.7	102.9	86.8	129.5	105.1	131.2	103.1	110.7	96.9	93.4	115.1	98.5	84.2	81.1	86.1	84.1	131.7	1.00321	0.957217
High	P12787	Cox5a	Cytochrome c oxidase subunit 5A, mitochondrial [OS=Mus musculus]	169.104	63	10	842	10	146	16.1	6.54	94.4	135.3	84.3	86.7	83.2	97.2	117	103.5	93.8	100.8	119.7	97.7	97.6	115.2	87.5	136	110.8	97.3	109.9	78.4	88.2	88.4	80.4	117.2	88.2	104.4	72.5	89.3	103	0.898904	0.0803151
High	P52430	Pon1 Pon	Serum paraoxonase/arylesterase 1 [OS=Mus musculus]	168.587	43	10	466	10	355	39.5	5.22	84	109.6	114.6	89.4	129.7	83.6	101.4	101.5	136.9	110.6	94.5	103.6	136.8	93.5	99.2	77.8	100.9	136	57.1	101.9	93.9	93.1	117.8	95.7	106.1	61	89.1	98.1	73.2	0.900043	0.172221
High	Q80W21	Gstm7	glutathione S-transferase Mu 7 [OS=Mus musculus]	168.344	62	15	2267	7	218	25.7	6.8	94.3	125.2	112	89.3	113	83.4	88.6	104.1	96.6	111.8	98.9	120	107.7	107.7	102.3	96.2	88.5	82.6	106.8	103.1	97.1	101	89.3	85.8	95.9	121.3	95	98.3	104.8	0.961763	0.364875
High	Q62167	Ddx3x D1Pas1-rs2 Ddx3 Dead3 Erh	ATP-dependent RNA helicase DDX3X [OS=Mus musculus]	168.34	34	16	331	5	662	73.1	7.18	111.3	109.3	90.1	89.5	102.1	97.5	106.6	93.1	94.6	109.3	103.3	93.2	102	98.5	110.2	108.4	94.3	92.5	102.9	105.2	102.6	95.4	84.1	81.2	91.5	103.4	95.4	122.6	103.6	0.976031	0.486127
High	P24527	Lta4h	leukotriene A-4 hydrolase [OS=Mus musculus]	168.125	45	20	270	20	611	69	6.42	108.5	96.2	118.6	115.4	115.1	105.8	105.1	119.1	108.5	109.9	96.3	79.9	78	75.8	99	110.3	114.6	83.3	79.4	90.7	89.3	90.2	94.5	103.9	104.9	92.5	94.7	107.1	110.6	0.920539	0.0901581
High	Q9Z2Z6	Slc25a20 Cac Cact	mitochondrial carnitine/acylcarnitine carrier protein [OS=Mus musculus]	167.472	62	15	718	15	301	33	9.11	113.4	129	114.6	128.7	124.6	119.6	103.5	102.8	93.9	120	83.3	98.5	91.8	108.9	89.1	113.4	85.5	96	91.4	95.9	96.7	89.7	79.5	63.2	85.6	81.4	79.3	90.2	107.9	0.82233	0.000965281
High	Q9WUR2	Eci2 Peci	Enoyl-CoA delta isomerase 2, mitochondrial [OS=Mus musculus]	167.329	42	13	530	13	391	43.2	8.92	89.4	94.7	150.4	130	97.8	121.3	118.1	101.9	101.9	110.9	109	93.8	126.6	103.1	98.2	81.9	104.7	86.9	73.8	83.5	64.5	82.4	99.9	108.5	92.8	80.9	102.3	102.2	79.4	0.816687	0.00229935
High	O09174	Amacr Macr1	alpha-methylacyl-CoA racemase [OS=Mus musculus]	166.95	55	13	565	13	381	41.7	7.4	96.4	85.2	77.5	87.1	71.4	97.9	108.6	97.4	87.7	88.5	103.5	96.6	110.6	111.7	102.9	100.6	96	106.8	124.5	113.5	96.1	111.4	106.2	115.9	107.2	119.9	106.1	100.7	94.8	1.13982	0.00206451
High	Q91WS0	Cisd1 D10Ertd214e Zcd1	CDGSH iron-sulfur domain-containing protein 1 [OS=Mus musculus]	166.765	56	8	478	8	108	12.1	9.06	108	87.2	110.6	101.2	148	98.8	99.9	102	101.8	122.8	83.9	95.2	85.4	99.1	90.7	95.9	79.6	108.8	135.1	88.7	94.7	87.7	73.3	81.8	104.2	101.9	88.7	91.4	104.7	0.961786	0.530838
High	Q9CWS0	Ddah1	N(G),N(G)-dimethylarginine dimethylaminohydrolase 1 [OS=Mus musculus]	166.349	58	11	457	11	285	31.4	5.97	108.5	100	96.6	113.5	70.2	117.5	115.7	104.5	85.2	90.9	96.6	96.7	80.8	116.1	101.4	101.9	102.9	103	97.2	83.5	116.1	122.6	104.1	137.7	107.4	73.5	100.7	94.4	85.9	1.02235	0.697052
High	Q61171	Prdx2 Tdpx1 Tpx	Peroxiredoxin-2 [OS=Mus musculus]	166.288	64	11	756	11	198	21.8	5.41	86.4	69.9	121	82.5	97.7	80.8	78.7	81.8	96.2	88	78.4	126	115.4	108.8	118.5	126.8	138.3	89	69.1	159.8	141.7	128.5	119.7	85.5	84.6	74.9	97.9	95.9	75.4	1.02122	0.821573
High	Q99L04	Dhrs1 D14ertd484e	Dehydrogenase/reductase SDR family member 1 [OS=Mus musculus]	166.068	67	18	448	18	313	34	8.35	95.5	101.2	89.8	91.9	80.5	110.7	125.7	108.3	114.3	84.2	120.6	98.9	109.1	102.9	98.3	92.6	94.2	118.1	104.4	87.8	92.7	103.3	109.6	114.5	94.7	90.9	107.7	112.5	94.7	1.01459	0.73719
High	P36552	Cpox Cpo	Oxygen-dependent coproporphyrinogen-III oxidase, mitochondrial [OS=Mus musculus]	165.948	42	15	328	15	443	49.7	8.53	92.4	94.1	116.6	124.4	112.1	91.1	97.3	87.8	108.6	115.1	93.6	92.5	106.1	104	111.7	97.4	108.9	110.8	88.3	95.9	100.8	99.4	94	100.8	87.8	74.1	104	95.4	105	0.934077	0.0921932
High	Q8VEM8	Slc25a3	Phosphate carrier protein, mitochondrial [OS=Mus musculus]	165.899	44	14	569	14	357	39.6	9.26	84.9	98.4	90	95.4	98.6	90.7	103.6	95.6	97.6	77.1	86.4	99	92.3	101.5	93.8	99.5	89.5	101.9	129.3	113.2	109.4	115.8	98.5	103.8	120.3	108.1	117.1	99	102.6	1.17233	1.15825e-05
High	Q8VE09	Ttc39c	Tetratricopeptide repeat protein 39C [OS=Mus musculus]	165.038	37	14	261	14	580	65.4	6.87	117.6	111.9	102.1	89.8	101.3	116.8	96.6	111.4	90.2	122.2	103.2	100.8	63.5	85.9	114.2	123.9	104.7	118.2	56.4	82.9	105.1	92.3	84.2	94.8	104.1	66.6	99.1	116.2	108.6	0.910374	0.15631
High	Q9CQQ7	Atp5pb Atp5f1	ATP synthase F(0) complex subunit B1, mitochondrial [OS=Mus musculus]	164.852	45	14	834	13	256	28.9	9.06	96.2	84.8	111.6	96.3	89.9	108.4	109.2	110.1	103	92.6	105	97.2	101.2	105.6	93.8	91.9	89.7	96	111	90.1	100.9	97	88.2	117	100	107.2	93.5	105.6	106.3	1.01876	0.561849
High	P30416	Fkbp4 Fkpb52	Peptidyl-prolyl cis-trans isomerase FKBP4 [OS=Mus musculus]	164.665	53	16	291	16	458	51.5	5.72	113	104.6	92	96.5	94.4	101.1	111.5	101.2	103.4	97.5	90	94.7	96.9	95.9	102.5	99.3	116.2	113.5	120.5	88.1	92.9	95.9	104.6	108.1	106.2	85.4	92.7	100.1	105.1	1.00459	0.890002
High	O88533	Ddc	aromatic-L-amino-acid decarboxylase [OS=Mus musculus]	164.295	36	12	382	12	480	53.8	6.6	120.1	83	85	102.7	88.4	102.7	100.3	108	98.2	88.9	123.2	104	81.9	94.4	89	91.1	89.1	139.9	129.1	83.7	103.4	114	99.1	127.9	88.4	95.7	81.2	95.4	99.7	1.07967	0.190096
High	Q05816	Fabp5 Fabpe Klbp Mal1	Fatty acid-binding protein, epidermal [OS=Mus musculus]	164.166	78	13	147	13	135	15.1	6.54	124.4	102.7	54.3	101.2	58.2	105.3	92.9	90.3	43.2	71.7	32.8	96	58.3	67.7	99.4	189.8	74.5	233.6	208.3	83.8	107.3	122.4	59.4	116.3	66	61	81.1	110.8	57.1	1.26596	0.200262
High	Q8R0N6-1	Adhfe1	hydroxyacid-oxoacid transhydrogenase, mitochondrial [OS=Mus musculus]	164.163	43	11	376	11	465	49.9	7.58	100.9	119.6	118.2	89.6	84.3	90.5	79.7	92.5	85.6	114.7	91.2	93	72.9	92.9	89.9	93.1	99.1	70.7	97.1	107.9	106.8	112.7	103.9	119.2	102.3	116.8	120.4	116.9	111.5	1.13337	0.0166545
High	P61982	Ywhag	14-3-3 protein gamma [OS=Mus musculus]	164.061	52	13	459	8	247	28.3	4.89	81.3	87	86.9	93.2	102.3	92.8	97.2	99.9	87.2	78.1	96.5	105.9	106.7	121.4	94.2	110.7	96.3	116.7	101.2	94.5	118.2	108.5	110	118.1	95.6	79	103.7	100.1	114.6	1.09018	0.0515663
High	Q8VCZ9	Prodh2 Hypdh	Hydroxyproline dehydrogenase [OS=Mus musculus]	164.059	43	13	336	13	456	50.7	8.19	109.1	100.2	102.7	128.4	130.4	100.7	109	103.6	118.6	90.4	96.1	112.2	93.6	91	107.3	65.9	100.4	80.9	103.9	100.7	77.8	94.1	73.4	109.6	111.9	114.1	97.4	97.2	99.2	0.934085	0.218839
High	P97372	Psme2 Pa28b1	proteasome activator complex subunit 2 [OS=Mus musculus]	163.888	64	10	220	9	239	27	5.76	92.9	112.8	94.1	82.7	70.4	98.6	107.2	99.2	108	95.4	105.4	94	86.7	107.6	87.8	117.7	93.8	97.3	107.3	86.6	126.8	134.1	124.1	100.4	113.8	85.2	94.4	96.5	100.8	1.08526	0.118206
High	Q9CWJ9	Atic Purh	bifunctional purine biosynthesis protein purH [OS=Mus musculus]	163.771	49	17	342	17	592	64.2	6.76	92	94.7	81.6	93.1	63.4	87.1	96.7	113.8	104.7	131.7	92.5	91.6	89	101.1	94.5	94.6	138.8	113.5	90.1	87.2	100.4	100.3	133.5	97.1	133	88.7	112.2	100.4	77.6	1.05254	0.443713
High	P23953	Ces1c Es1	Carboxylesterase 1C [OS=Mus musculus]	163.253	37	14	593	11	554	61	5.06	75	119.8	85.4	95.1	73.5	74.1	86.6	89.6	100.2	82.5	92.4	95.7	147.2	94.1	80.9	82.5	117.8	80.6	116.9	129.9	115.4	117.1	120.2	77.1	113.6	121.6	125	143	92.4	1.20351	0.0145513
High	P31001	Des	desmin [OS=Mus musculus]	162.855	49	17	136	14	469	53.5	5.27	43.9	40.5	63.1	45.7	48.6	33.7	20.2	54.5	32.4	58.9	52.4	49.3	50.8	71	50.8	82.8	36.4	44.4	67.4	169.1	68.8	78.9	39.5	56.1	66.5	107.7	39.8	78.8	78.6	1.51948	0.0130521	UP
High	Q9EQK5	Mvp	major vault protein [OS=Mus musculus]	162.499	31	18	299	18	861	95.9	5.59	66.9	105.3	90.7	101.8	65.5	102.3	97	103.5	97.4	91.8	87.9	113.3	120	128.7	84	117.8	91.8	120.9	118.9	80.4	123	119.9	113.3	105.7	98.4	80.1	91.7	102.2	96.5	1.06397	0.317807
High	P62827	Ran Rasl2-8	GTP-binding nuclear protein RAN [OS=Mus musculus]	162.21	42	12	368	12	216	24.4	7.49	110.9	103.6	109	104.6	88.6	96.9	81.5	89.5	95.7	95.6	95	94	119.6	117.9	92.3	114.7	93.8	111.9	123.7	115.1	92.7	99.4	85.2	86.1	97.6	92.3	84.2	110.6	87.6	0.986809	0.772935
High	P68254-1	Ywhaq	14-3-3 protein theta [OS=Mus musculus]	162.046	54	13	412	9	245	27.8	4.78	98.3	85.9	78.3	88.4	71.6	94.3	108.4	115.1	88.2	78.5	113.5	93.8	95.6	101	90.1	101.2	100.7	116.2	142.4	77.8	117	114	116.1	127.6	102.9	117.3	84.5	96.5	102.4	1.16195	0.0105335
High	Q9WUZ9	Entpd5 Cd39l4	Ectonucleoside triphosphate diphosphohydrolase 5 [OS=Mus musculus]	161.981	39	11	396	11	427	47.1	5.29	93.5	101.3	112.3	103.9	107.8	106.9	106.5	86.2	122	122.1	80.7	123.2	132.7	112.8	81.2	113.4	91.6	119.8	96	97.5	84.9	81.8	89.5	78.4	98.5	70	84.4	93.9	105.9	0.867128	0.0157587
High	Q64471	Gstt1	Glutathione S-transferase theta-1 [OS=Mus musculus]	161.597	33	11	647	11	240	27.4	7.27	146.7	133.1	126.6	116.2	127.8	130.1	126.4	111.2	106.5	138.7	104.4	77.9	114	117.1	93.6	86.3	87.5	67.5	96.5	59.2	77.3	89.7	81.8	84.5	96.7	72	77.2	73.8	86.1	0.701229	1.01429e-05
High	Q00519	Xdh	Xanthine dehydrogenase/oxidase [OS=Mus musculus]	161.478	19	14	535	13	1335	146.5	7.56	111.7	157.7	106	121.7	87.8	98.7	122.1	92.2	99.5	132.4	118.8	81.2	101.8	102.5	94	66.2	83.2	92.9	101.6	76.3	96.4	89.1	96.4	78	95.8	87.2	90.2	95	104.1	0.87909	0.0668762
High	P70168	Kpnb1 Impnb	Importin subunit beta-1 [OS=Mus musculus]	161.346	30	16	387	16	876	97.1	4.78	80.1	92.9	76.9	92.8	65.5	86.6	101.3	100.6	89.1	75.5	105.2	109.7	111.7	125.2	89.1	117.2	103.8	119.9	138.2	93.8	100.3	108.1	133.7	132.6	106.4	95.9	90.3	95.4	95.1	1.14306	0.038071
High	Q60930	Vdac2 Vdac6	Voltage-dependent anion-selective channel protein 2 [OS=Mus musculus]	161.002	58	12	380	12	295	31.7	7.49	144.5	116.6	101.4	81.3	126.5	110.4	99.1	88.6	83.6	111	97.7	93.1	92.6	94.2	86.9	123.6	81.5	89.7	117.7	97.7	87.1	94.5	75.9	85.1	84.9	116	80.5	83	97.5	0.907268	0.130928
High	Q91YH5-1	Atl3	Atlastin-3 [OS=Mus musculus]	160.661	43	11	303	10	541	60.5	6.1	85.7	82.8	72.9	77.6	112.8	89.9	100.3	97.2	110.6	117.6	96.4	134.3	120.8	91	127.6	108.8	106	89.4	87.8	80.1	76.7	76.3	130.4	88.8	135.6	108.3	113.8	100.1	87.8	0.960991	0.576408
High	Q99KK7	Dpp3	dipeptidyl peptidase 3 [OS=Mus musculus]	160.371	31	12	163	12	738	82.8	5.38	119.8	94.5	91.1	89.5	88	107.3	103.2	98.3	87	131.2	94.5	107.3	88.3	83.2	124.1	92.2	85.6	94.6	85.4	113.3	90.4	88.5	111.7	124.2	88.3	80.4	93.9	95.6	98.4	0.979165	0.694658
High	Q9DCQ2	Aspdh	putative L-aspartate dehydrogenase [OS=Mus musculus]	160.294	65	12	468	12	287	30.3	6.95	107.2	112.2	105.7	101.3	87.6	95.7	113	105.2	100.2	102.3	100.6	97.4	95.5	103.5	97.9	105.8	98.3	101.5	111	92.5	93.2	103.1	96.5	100.7	93.5	89.2	95.4	109.3	103.6	0.974399	0.300596
High	A2AS89	Agmat	Agmatinase, mitochondrial [OS=Mus musculus]	160.043	57	10	606	10	358	38.2	7.87	86.6	90.6	91.7	80.3	78.8	101.4	113.8	107.7	101.1	82.9	113.8	101.7	97.7	107	112.7	106.5	86.4	70.6	109.6	104.6	123	104.5	113.1	147.8	84.2	97.7	98.3	94	119.3	1.08056	0.191161
High	P08032	Spta1 Spna1 Spta	spectrin alpha chain, erythrocytic 1 [OS=Mus musculus]	159.69	12	17	102	17	2415	279.7	5.03	69.4	16.8	75.4	83.6	37	53.7	43.9	74.1	76.7	69.9	78.9	120.9	79.3	49	79.5	70.5	203.3	90.4	26.8	235.4	177.9	143.7	219.7	60.4	156.6	130.6	189.2	156.8	96.9	1.86148	0.00208484	UP
High	Q922Q8	Lrrc59	Leucine-rich repeat-containing protein 59 [OS=Mus musculus]	159.643	47	10	530	10	307	34.9	9.52	118.5	94	82.1	88.8	93.4	120.2	102.7	119.1	83	116	97.1	99.4	92.5	98.9	135	65.6	62.2	118.5	77	127.6	56.6	79.3	84.1	125.5	91.6	105.2	96.2	113.1	121.1	1.01531	0.849021
High	Q91X34	Baat	Bile acid-CoA:amino acid N-acyltransferase [OS=Mus musculus]	159.478	52	12	480	12	420	46.5	6.68	91.6	115.9	90.1	100.9	114.9	107.6	112.8	84.7	86.4	89.6	77	131.9	135.8	96.3	98.4	113.8	104.4	108.5	121.2	91.5	93.6	85.8	69.5	86.3	101.1	94.8	91.3	98.7	97.5	0.921589	0.163722
High	O55022	Pgrmc1 Pgrmc	Membrane-associated progesterone receptor component 1 [OS=Mus musculus]	158.904	67	15	809	13	195	21.7	4.7	92.1	114.8	101.9	107.3	103.3	117.2	116.1	94.9	104.7	80.8	123.8	108.5	116.4	106.3	88	102.9	94.3	126.6	86	82.9	91.1	105.7	83.3	108.1	97.6	82.8	85.7	110.2	110	0.934698	0.169571
High	Q3U1J4	Ddb1	DNA damage-binding protein 1 [OS=Mus musculus]	158.855	22	15	238	15	1140	126.8	5.26	96.5	85.3	97	95.6	101.5	95.1	94.2	97.8	91.6	144	102.5	110.5	106.8	108.8	100.8	116.1	93.9	104.9	103.8	95	104	98.2	69.6	90.9	103.9	82.5	102.5	103.9	97.5	0.942841	0.217223
High	P63276	Rps17	40S ribosomal protein S17 [OS=Mus musculus]	158.739	55	9	435	9	135	15.5	9.85	98.1	118	95.9	95.1	102	91.4	117	102.2	75.2	112.6	86.6	106.2	96.7	108.8	103.8	105.3	84.7	129.9	107	102.3	92.7	87.1	90.5	88.1	89.8	88.9	93.9	104.4	95.2	0.975063	0.578241
High	Q9Z1Z0-1	Uso1 Vdp	General vesicular transport factor p115 [OS=Mus musculus]	158.431	27	15	312	15	959	106.9	4.93	89.7	88.3	79.5	90.7	76.8	96.3	99.5	118.1	93.8	64.9	112.2	110	93.9	114.3	103.7	105.6	103.3	116.3	105.1	112	111	110.6	113.1	126.8	95.1	87.2	98.8	107.3	97.4	1.10589	0.0453597
High	P62242	Rps8	40S ribosomal protein S8 [OS=Mus musculus]	157.622	57	11	799	11	208	24.2	10.32	95.1	85.4	96.2	94.9	94.2	104.6	103.2	111.8	106.4	91.6	94.7	93.2	115.1	117.4	114	111.1	93.4	109.1	97.5	103.2	88.6	94.6	101.6	109.4	95.2	92.4	107.2	99.5	98.3	0.984256	0.628389
High	Q91X91	Qprt	nicotinate-nucleotide pyrophosphorylase [carboxylating] [OS=Mus musculus]	156.66	41	10	712	10	299	31.5	6.71	90.5	81.9	86.1	92.4	69.2	85.5	108.7	111.6	107.2	92.9	109.6	103.2	92.7	103.3	111	103.1	98.8	105.2	112.8	102.6	107.4	107.9	105.8	125.1	107	107.5	108.6	99.8	90.6	1.10078	0.0204294
High	E9Q414	Apob	apolipoprotein B-100 [OS=Mus musculus]	156.296	8	20	208	20	4505	509.1	6.81	89.9	86.6	99.9	95.7	74.3	92.5	98.2	88.7	96.7	106.8	107.8	97.4	104.8	104.4	94.6	113.3	115.8	108.7	105.6	116.2	86.1	90.1	113.3	99.9	103.4	100.5	109.3	108.3	99.7	1.05447	0.158081
High	P70349	Hint1 Hint Pkci Pkci1 Prkcnh1	Histidine triad nucleotide-binding protein 1 [OS=Mus musculus]	156.075	79	8	400	8	126	13.8	6.87	159.2	101.3	86.7	124.7	112.7	86	98.8	86.4	82.1	129.4	102.2	99.1	107.5	109.4	89.1	115.8	99.7	95.8	112	83.1	86.2	88.9	66.2	96.8	86.4	99.2	94.1	90.2	91.4	0.862852	0.0281867
High	O88833	Cyp4a10 Cyp4a-10	Cytochrome P450 4A10 [OS=Mus musculus]	155.905	31	13	239	10	509	58.3	8.75	114.9	155.2	148.2	141.7	106.3	91.2	80.6	118.6	162.7	141.3	112.5	57.7	250.5	120.3	30.8	36	77.6	63.3	65.4	98.7	80	108.7	118.7	113.3	88.5	26.2	110	59.7	60	0.722492	0.0691508
High	Q9WVM8	Aadat Kat2	Kynurenine/alpha-aminoadipate aminotransferase, mitochondrial [OS=Mus musculus]	155.826	44	13	548	13	425	47.6	8.25	111	70.5	77.4	91.6	83.4	87.6	109.2	96.7	98.2	66.4	130.3	98.3	61.7	93.1	121.7	134	103.3	98.1	65.9	113.4	128.5	96.3	96.2	115	107.3	98.7	126.9	100.3	150.9	1.12465	0.14387
High	Q99J99	Mpst	3-mercaptopyruvate sulfurtransferase [OS=Mus musculus]	155.542	54	13	415	12	297	33	6.58	112.4	100.8	124.8	104.8	88	110.1	108.6	103.4	92.9	76.5	116.5	104.7	102.9	103.1	79.9	91.5	103.8	104.2	76.3	107.3	99.3	99.9	87.3	123.4	111.4	78.8	102.6	109.2	98	0.983789	0.738356
High	Q8R146	Apeh	Acylamino-acid-releasing enzyme [OS=Mus musculus]	155.368	35	12	216	12	732	81.5	5.59	72.2	76.4	92.5	99.7	58.4	82.8	94.8	92.2	93.3	97.2	87.3	87.6	87.6	98.6	81.5	105.6	130.5	114.1	95.5	110.1	125.9	139.8	213.5	92.9	107.7	79.9	133.5	95.8	90.2	1.28837	0.0117387
High	Q8VCF0	Mavs Ips1 Visa	Mitochondrial antiviral-signaling protein [OS=Mus musculus]	155.21	44	9	265	9	503	53.4	6.37	103.5	119.7	102.6	109	93.8	111.9	101.2	110.1	95.2	76.3	103.4	106	80.8	89.4	80.8	107.1	102.2	87.8	97.1	91.1	88.9	97.4	80.5	131.9	96.1	104.3	125.2	103.5	106	1.01234	0.808393
High	Q9R112	Sqor Sqrdl	Sulfide:quinone oxidoreductase, mitochondrial [OS=Mus musculus]	154.622	33	13	400	13	450	50.3	9.09	110.4	107.1	125	110.3	107.5	89.5	119.8	68.8	103.4	104.5	80	97.2	103.9	77.3	84.6	66.4	91.2	99.3	119.6	130	63.1	121.3	114.1	70.1	105.8	142	99.5	108.4	105.5	1.09994	0.198488
High	Q9JMH6-1	Txnrd1 Trxr1	Thioredoxin reductase 1, cytoplasmic [OS=Mus musculus]	154.224	32	12	302	11	613	67	7.44	90.7	118.5	97.6	97.5	100.2	96.5	95.2	102.5	92.8	103.7	107.4	100.3	106.3	106.4	92.9	100.2	94.8	100.9	121.3	94.4	108.2	95.8	99.2	100.7	91.9	91.7	91.5	98.9	109.3	1.00111	0.970068
High	P50172	Hsd11b1 Hsd11	Corticosteroid 11-beta-dehydrogenase isozyme 1 [OS=Mus musculus]	154.077	36	12	705	12	292	32.3	8.46	103.1	100.5	111.1	122.8	144.6	126.8	126.9	94.8	102.6	104.3	117.1	89.5	120	91.8	96.7	84.6	93.5	93.4	105.3	82	96.6	91.8	97	88.6	95.8	79.6	93.7	91	83	0.84952	0.00352085
High	Q60936	Coq8a Adck3 Cabc1	Atypical kinase COQ8A, mitochondrial [OS=Mus musculus]	153.908	33	14	310	14	645	71.7	6.54	83.1	90.2	114	98.6	110.2	97.2	108	109.8	137.9	113.3	90.7	101.8	72.4	78.8	99.2	82.9	100.3	106.8	125.9	82.9	101.4	94.9	85.9	114.7	108.4	100.4	98.3	92.6	82.4	1.00234	0.967162
High	P32261	Serpinc1 At3	Antithrombin-III [OS=Mus musculus]	153.782	37	12	369	12	465	52	6.46	95	84.5	92.2	90.3	98.3	126.7	102.6	82.5	82.4	89.3	109.1	111.8	121.9	100.1	85.6	133.7	99.5	97.2	96.4	108.4	88.4	123.9	108.7	100.2	88.6	94.1	103.3	113.8	94.2	1.01106	0.833057
High	Q9QZ85	Iigp1 Irga6	interferon-inducible GTPase 1 [OS=Mus musculus]	153.668	44	15	268	15	413	47.5	6.33	98.6	102.5	123	115.5	97.9	94.8	100	101.3	114	120.5	112.3	77.8	66.6	123.4	91	112.6	89.6	92.9	84.9	92.2	152.4	127.7	92.7	77	91.7	79.1	79.1	106.4	87	0.946207	0.441602
High	Q791V5	Mtch2	Mitochondrial carrier homolog 2 [OS=Mus musculus]	153.386	39	10	417	10	303	33.5	8.25	130.5	125.5	120.4	117.4	128.2	104.4	112.2	102.3	97.7	110.2	88.9	92.5	98.7	99.6	85.7	112.1	87.3	99.1	117.9	83.7	81.3	91.6	73.4	56.7	88.7	99.5	78.1	81.1	108.9	0.828003	0.00365256
High	P62334	Psmc6 Sug2	26S proteasome regulatory subunit 10B [OS=Mus musculus]	152.657	54	15	255	15	389	44.1	7.49	138.3	134.6	120.6	88.5	106.3	126.9	91.4	94	99.1	113.4	83.2	86.3	122.1	109.1	103.9	74.3	101.4	76.1	107.1	79.4	87.3	79	62.7	116.3	105.6	81.7	84.8	101.7	103.6	0.857315	0.0309451
High	Q91WG0	Ces2c Ces2	Acylcarnitine hydrolase [OS=Mus musculus]	152.588	28	12	452	8	561	62.4	5.69	147.1	99.9	94.7	81.2	99.6	146.3	121.6	85.5	98.4	81.7	128.3	153.4	55.3	95	94.8	257.9	112.2	190.2	20.3	58	100	76.5	121.3	110.4	58.6	8.6	84.4	64.7	65.5	0.695312	0.0553815
High	Q9QUR6	Prep Pep	prolyl endopeptidase [OS=Mus musculus]	152.452	35	15	235	15	710	80.7	5.73	107.9	90.5	91.6	98.6	79.2	112.2	99.8	102.8	210.8	113.1	104.2	83.9	103.5	98.8	98.6	92.8	82.2	76.3	77.3	85	83.2	89.2	101.2	147.3	88.8	59.5	104.6	98.8	93.3	0.883766	0.232341
High	P62301	Rps13	40S ribosomal protein S13 [OS=Mus musculus]	151.879	40	9	547	9	151	17.2	10.54	99.8	67.3	83	122.1	94.8	98.5	113.9	89.2	96.3	109.2	93.1	121.4	97.2	89.9	144.4	111.3	96.2	114.3	109	98.6	103	102.1	63.8	89.5	96.2	86.7	95.7	100.8	111.1	0.960079	0.508215
High	Q8JZQ9	Eif3b Eif3s9	Eukaryotic translation initiation factor 3 subunit B [OS=Mus musculus]	151.274	35	17	296	17	803	91.3	5.02	99.5	89.8	81.2	93.6	63.2	103.5	95	95.4	104.6	89.9	98.2	93.8	116.1	111.6	109.4	98.3	129.6	103.7	100.1	95.7	110	111.4	106.7	132.9	93	105.6	104.2	99.2	95.8	1.0657	0.200821
High	Q9CPV4-1	Glod4	Glyoxalase domain-containing protein 4 [OS=Mus musculus]	150.974	60	15	288	15	298	33.3	5.47	133.8	97.6	106.5	121	91.3	117	93.7	102.1	94.5	134.4	104	99.6	86.5	102.1	104.1	90.2	87.9	102.1	90.1	96.8	91.1	93.7	84.4	97.6	89.6	97.4	89.6	108.1	93.6	0.909609	0.0480389
High	Q9QXG4	Acss2 Acas2 Acecs1	Acetyl-coenzyme A synthetase, cytoplasmic [OS=Mus musculus]	150.484	29	14	361	14	701	78.8	6.64	122.4	121.4	116.2	84.8	88	121.5	137.8	96.3	93.8	150.8	95.1	119.4	109	133.7	48.2	82	73.8	130.7	93	63.8	71.4	79.9	103.9	112.1	94.4	67.8	83.1	81.2	108.2	0.860249	0.112492
High	Q9Z2X1-1	Hnrnpf Hnrpf	Heterogeneous nuclear ribonucleoprotein F [OS=Mus musculus]	150.275	44	10	355	8	415	45.7	5.49	79.2	81.6	94.9	93.9	78.9	98.1	103.3	105.3	94.3	85.1	90	110.1	121.4	109.6	100.9	110.6	92.3	111.2	140.1	96.5	114.6	116.8	93	103.1	98.3	102.5	97.3	101.2	105.9	1.09975	0.0484223
High	P51410	Rpl9	60S ribosomal protein L9 [OS=Mus musculus]	150.013	64	9	321	9	192	21.9	9.95	107.6	85.6	113.5	122.9	118.4	94.8	103.2	97.1	99.7	112.7	85.5	122	97.8	110.2	105.7	107.5	95	118.1	90.2	95.6	99.5	81	83.3	75.4	93	90.1	92.9	106.2	102	0.897599	0.019765
High	O70133-2	Dhx9 Ddx9	Isoform 2 of ATP-dependent RNA helicase A [OS=Mus musculus]	149.543	15	15	247	15	1381	149.5	6.83	81	103.4	88	83.1	86.1	91.4	104.6	102.3	85.6	78.7	114.3	97.1	121.4	105.6	120.3	142.7	102.1	93.4	115.4	100.7	115	117.4	89.9	115.1	74.7	88.3	102.3	96.4	92.8	0.996652	0.955204
High	P46471	Psmc2 Mss1	26S proteasome regulatory subunit 7 [OS=Mus musculus]	149.186	45	13	349	13	433	48.6	5.95	82.7	93.4	88.6	111.1	92.8	92.7	97.3	97.8	120.1	71.9	101.1	101	118.6	112.4	86.6	110	105	129.3	110.3	93.3	97	102.9	105.5	128.2	98.5	87.3	84	88.6	109	1.03857	0.466764
High	P09055	Itgb1	Integrin beta-1 [OS=Mus musculus]	149.015	24	14	295	14	798	88.2	5.94	71.7	76.4	83	97.7	73.2	83.8	100.8	118.8	98.2	81.9	103.1	102.3	119.5	116.2	99.8	96.5	110.4	103.9	118.3	100.8	96.8	105.6	119.7	127.1	102.8	125.1	89.6	96.5	108	1.12254	0.0364224
High	Q64176	Ces1e Es22	Carboxylesterase 1E [OS=Mus musculus]	148.991	48	15	320	12	562	61.5	6.15	72.2	145.2	82.2	82.6	71.2	88.4	128.3	141.6	70.7	131.6	46	112.8	96.9	100.8	79.5	101.5	116.4	110.4	102	58	115.6	110.8	158.4	93.4	148.8	41.4	118.4	85.2	82.6	1.04048	0.730982
High	Q8VC97	Upb1	Beta-ureidopropionase [OS=Mus musculus]	148.603	52	14	239	14	393	43.9	6.79	103.4	111.2	121.9	90.5	112.2	93.4	89.2	135.7	91.8	149.8	81.6	101.8	142.9	111.8	87.2	86.8	87.9	88.8	89.4	79.7	93.9	108.4	85.5	76.3	108.5	68.9	107.3	88.8	78.6	0.845779	0.0247747
High	Q9CZW5	Tomm70 D16Wsu109e Tomm70a	Mitochondrial import receptor subunit TOM70 [OS=Mus musculus]	148.529	41	14	246	14	611	67.5	7.53	104.1	90.4	112.4	100.3	134.2	104.6	88.4	110.8	118.8	129	115.9	85	88.1	82.4	101.8	99	85	104.3	99.7	82.2	83.7	90.1	82.4	98.2	96.5	91.2	90.6	99.8	94.6	0.90114	0.0461268
High	P30999-1	Ctnnd1 Catns Kiaa0384	Catenin delta-1 [OS=Mus musculus]	148.192	27	15	134	1	938	104.9	6.87	100.9	86	108.8	107.3	98.1	89.4	88.1	107.6	99.2	123.8	100.6	94.3	107.3	100.2	102.6	90.5	97.9	78.4	105.1	106.3	106.6	102.5	107.6	109.2	79.2	114.1	100	100	91.4	0.998806	0.975496
High	Q8BWU8	Etnppl Agxt2l1	Ethanolamine-phosphate phospho-lyase [OS=Mus musculus]	148.178	49	18	145	18	499	55.5	6.93	105.2	86	99.1	98.1	126	114.1	94.2	116.2	121.5	84.4	104.7	69.2	78.6	54.5	66.6	62.9	72.9	113.6	258.9	62.1	98.1	75	91.6	96.4	111.4	187.4	89.8	71.5	97.5	1.23354	0.162028
High	Q9D1Q6	Erp44 Kiaa0573 Txndc4	Endoplasmic reticulum resident protein 44 [OS=Mus musculus]	147.906	48	12	363	12	406	46.8	5.27	112.6	102.9	102.7	106.7	97.7	115.6	93.4	96.7	88.5	88.1	124.7	112.7	94.5	104.7	103.2	118.3	85	90.4	92.4	119.4	92.9	88.6	88.2	99.1	99	92.1	94.8	115.6	104.2	0.953657	0.256381
High	Q8BIJ6	Iars2	Isoleucine--tRNA ligase, mitochondrial [OS=Mus musculus]	147.89	29	15	184	15	1012	112.7	6.81	110.1	119.4	109.3	100.2	85.5	111.7	103.2	120.8	106.8	107.5	100.7	68.9	90.7	103.4	96.4	85.3	115	88.3	84.2	92.1	78.5	100.9	127	94.9	107.1	87	101.2	110.2	101.4	0.957673	0.399589
High	Q9D5J6	Shpk Carkl	Sedoheptulokinase [OS=Mus musculus]	147.736	36	12	330	12	476	51.3	6.24	108.3	93.6	110.3	115	90.4	95.3	121	114.7	121.2	108.9	112.5	90.2	93.2	107.7	102.5	83.1	105.5	83.2	88.8	82	89.6	99.2	87.9	138.4	107.6	89.3	105.7	103.4	106.4	0.943832	0.253714
High	P70441-1	Slc9a3r1 Nherf Nherf1	Na(+)/H(+) exchange regulatory cofactor NHE-RF1 [OS=Mus musculus]	147.482	52	16	422	16	355	38.6	5.9	107.5	107.9	84.6	98.1	86	100.9	105.4	110.1	116.4	68.3	108.1	108.2	103.2	111.3	100.8	100.5	107.6	102	86.8	90.3	108.1	106.4	109.5	126.2	100.5	79.7	106.2	96.5	99.1	0.994845	0.90853
High	Q99L20	Gstt3	Glutathione S-transferase theta-3 [OS=Mus musculus]	147.456	59	12	415	11	241	27.4	7.74	91.9	89	112.3	124.2	120	105.1	107	97.6	113.1	108	85.9	92.4	114.1	107.9	106.9	87.6	94.4	80.3	102.2	116.1	90.4	82.9	73.8	95.7	98.5	132	92.8	98.1	105.4	0.941704	0.248797
High	Q9DCS3	Mecr Nrbf1	Enoyl-[acyl-carrier-protein] reductase, mitochondrial [OS=Mus musculus]	146.878	51	8	359	8	373	40.3	9.07	92.6	120.3	90.6	91.7	84.3	108.1	119.3	111.6	100.5	82	105.8	100.2	80.6	93	98.1	87.6	90	96.3	98.6	98.5	97.8	93.8	109.4	135.8	95.2	98.1	105	109.6	120.8	1.07676	0.118669
High	Q6ZWX6	Eif2s1 Eif2a	Eukaryotic translation initiation factor 2 subunit 1 [OS=Mus musculus]	146.818	45	14	287	14	315	36.1	5.08	89.2	87.2	90	99.9	82.8	100.2	113.4	105.7	89.7	67.6	95.7	100	101.4	105.7	101.6	103.1	98	127.6	121	107.4	112.8	114.3	119.2	106	104.5	98	101	93.3	97.3	1.13111	0.00417183
High	O08795-2	Prkcsh	Isoform 2 of Glucosidase 2 subunit beta [OS=Mus musculus]	146.617	37	14	465	14	528	59.5	4.48	103.9	103.8	91	94.2	94.3	98.5	112	110.8	96.7	91.2	104.8	97.6	110.4	98.5	107.7	85.6	96	102	119.4	94.4	97	100.1	110.3	99.3	104.1	101.2	89.9	100.5	100.2	1.01713	0.556871
High	Q9R257	Hebp1 Hbp	Heme-binding protein 1 [OS=Mus musculus]	146.2	78	10	497	10	190	21.1	5.26	129.7	109.3	148.8	120.9	157.1	111.2	110.4	103.3	115.7	137.6	97.8	72.9	85.4	29.9	79.8	122	27.1	115.3	83.8	120.3	123.1	26.2	55.6	105.6	122.5	108.2	123.6	29.2	110.3	0.905059	0.478472
High	P15532	Nme1 Nm23	Nucleoside diphosphate kinase A [OS=Mus musculus]	145.697	80	12	806	7	152	17.2	7.37	101.8	106.4	97.4	96.5	93	93.3	93.8	87.9	100	171.4	113.7	104.3	76.4	91.4	129.3	98.2	79.5	85.8	80.9	90.5	88.2	92.5	112.6	111.3	96.2	56.1	90.1	121.7	95.7	0.916181	0.263406
High	Q9QYY9	Adh4 Adh2	Alcohol dehydrogenase 4 [OS=Mus musculus]	145.648	48	10	217	10	377	40.2	7.83	70.5	109.9	122.6	96	86.9	87.8	92	118.2	104.1	114.3	83.3	96.5	162.6	129.8	118	94.7	93.9	89.2	41.9	118.3	108.1	93.5	109.3	127.8	130.4	63	88.2	84.7	82.6	0.904357	0.268877
High	P30999-3	Ctnnd1 Catns Kiaa0384	Isoform 3 of Catenin delta-1 [OS=Mus musculus]	145.581	27	15	134	1	917	102.5	6.87	90.4	117.3	77.4	92.2	72.3	107.6	97	129.5	86.9	65.5	140	104.8	92.8	113.1	80.8	89.8	113.5	101.6	84.5	77.2	110	98.1	158.9	144.7	103.4	130.3	110.2	90.2	120	1.12687	0.142686
High	Q8R4N0	Clybl Clb	Citrate lyase subunit beta-like protein, mitochondrial [OS=Mus musculus]	145.216	47	12	268	12	338	37.5	8.54	126.2	86.1	98.7	95.4	99.6	119	99.1	99.9	86.9	107	108.3	86.9	84.6	105.8	98.5	86.3	83.5	89.9	95.3	94.3	104.1	85.3	99.6	120.8	81.1	136.4	94.8	111	114.3	1.03966	0.462805
High	P43274	Hist1h1e H1f4	Histone H1.4 [OS=Mus musculus]	145.083	19	10	718	3	219	22	11.11	92.1	187.7	105.4	74.7	131.4	94.5	102.4	127.6	102.8	118.4	93.9	115.2	80.1	85.6	72.5	73.1	116.1	73.6	112.1	77.7	87.6	118.5	76.7	33.2	107.6	125.6	106	82.1	113.5	0.89002	0.277172
High	Q9D6R2	Idh3a	Isocitrate dehydrogenase [NAD] subunit alpha, mitochondrial [OS=Mus musculus]	145.033	39	11	266	11	366	39.6	6.73	89	86.1	115.2	101.1	141.6	103.1	93.7	106.1	105.3	99.9	105.5	118.5	91.1	96.3	99.1	109.5	81.1	89.1	88.6	102.2	89.4	86.6	87.6	98.4	75.2	100.6	78.3	91.7	108	0.890966	0.0250814
High	P25444	Rps2 Llrep3 Rps4	40S ribosomal protein S2 [OS=Mus musculus]	144.704	51	14	551	14	293	31.2	10.24	83.1	82	94.2	103.3	55.5	99.4	104.2	111.1	99.6	99.9	95.9	93.4	104.3	114.8	112.4	101.9	95.4	104.6	109.4	103.5	101.8	99.2	119	117.3	104.2	105.5	107.5	107.5	96.6	1.09538	0.0422649
High	O09131	Gsto1 Gstx Gtsttl	Glutathione S-transferase omega-1 [OS=Mus musculus]	144.701	67	16	643	16	240	27.5	7.36	94.9	89.5	107.4	112.6	91.5	98.7	106	117.5	98.7	113.2	90.1	94.1	113.7	104.7	96.2	92	92.5	101.5	133.5	109	92.8	112.6	95	96.4	99.5	91.9	104.4	88.3	85.4	1.00075	0.985567
High	P57776-3	Eef1d	Isoform 3 of Elongation factor 1-delta [OS=Mus musculus]	144.645	20	11	536	2	660	72.9	6.43	98.8	75.9	92.5	97.7	114.9	94.4	105.3	108.8	96.8	94.9	92.7	109.8	94.7	114.4	104.7	105.2	101.9	106.8	98.2	97.7	95.1	83	121.2	100.9	96.5	89.6	104.2	119	104.3	1.01173	0.761465
High	Q3UZZ6	Sult1d1 St1d1	Sulfotransferase 1 family member D1 [OS=Mus musculus]	144.616	42	11	384	11	295	35.1	5.76	72.7	78.1	115.9	81.5	138.2	70.8	82.6	75.6	114.7	176.7	91	91	150.2	98.6	108.8	90.2	98.8	62.3	104.4	185.8	98.5	73.4	76	127.1	72.1	176.8	64.8	70.9	90.9	0.98205	0.891419
High	Q8CDN6	Txnl1 Trp32 Txnl	Thioredoxin-like protein 1 [OS=Mus musculus]	144.604	45	11	328	11	289	32.2	4.96	90.9	95.2	89.2	98.4	72	94.4	110.5	110.3	89	98.6	104.6	100.8	110.7	104.9	88.8	96.9	97	115.1	106.9	85.2	105.4	120.4	114.7	124	104.3	89.9	103.4	99.6	90.3	1.07969	0.0706274
High	Q9R0Y5-2	Ak1	Isoform 2 of Adenylate kinase isoenzyme 1 [OS=Mus musculus]	144.596	62	9	34	9	210	23.1	5.83	1	0	89.8	173.5	71	21.4	0	46.1	1.2	0	3.7	0.6	175.4	43.7	6.9	5.7	0	7.5	65.9	4.1	0	50.2	4.2	0	0	4.9	2	0	0	0.30724	0.153315
High	P51658	Hsd17b2 Edh17b2	Estradiol 17-beta-dehydrogenase 2 [OS=Mus musculus]	144.594	32	11	237	11	381	41.8	8.57	136.4	119.9	79	81.3	130.1	114	116.4	107.6	103.8	74.6	113.3	107.2	64	113.4	118.4	89.7	83.1	155.7	53.4	99.1	113.2	96.2	87.4	62.8	101.3	38.3	95.7	127.8	88.7	0.905205	0.325371
High	P10630-2	Eif4a2 Ddx2b	Isoform 2 of Eukaryotic initiation factor 4A-II [OS=Mus musculus]	144.301	44	15	606	5	408	46.5	5.48	98.8	94.4	104.9	106.1	137.6	103.2	100.8	97.4	93.9	133.7	91.4	109.9	94.2	96.5	91.2	102.1	101	109	79.3	91.4	101.1	98.5	93.1	95.7	95.8	70.2	90.1	104	112.8	0.919934	0.095325
High	Q99LF4	Rtcb D10Wsu52e	tRNA-splicing ligase RtcB homolog [OS=Mus musculus]	144.236	34	12	180	12	505	55.2	7.23	85.1	91.5	81.2	105.1	74.5	103.3	95.4	107.5	91.8	151.2	84.6	65.4	101.9	109.7	95.1	137.6	89.2	137	118.4	90.8	76.3	101.7	149.7	75.4	119.7	97	79	92	84.5	1.03614	0.678894
High	Q9CQ60	Pgls	6-phosphogluconolactonase [OS=Mus musculus]	144.177	67	9	398	9	257	27.2	5.85	95.4	156.3	80	100	112	91.9	93.7	122	79.4	98.7	103.2	84.5	95.6	101.2	98.7	98.6	85.9	109.6	94.9	95.9	95.1	89	124.2	83.4	97.9	65.4	87.1	137.3	91.9	0.978085	0.754681
High	Q8QZY2	Glyctk	Glycerate kinase [OS=Mus musculus]	143.694	29	9	240	9	523	55.3	6.67	116.2	110.5	107.7	96.3	103	86.5	110.3	83.3	106.1	95.8	90.4	104.1	85.9	97.1	126.6	90.2	91.6	104.6	105.9	95.4	125.8	78.9	82.9	77.2	93	99.3	91.4	91.4	97.8	0.952104	0.317266
High	P07356	Anxa2 Anx2 Cal1h	Annexin A2 [OS=Mus musculus]	143.484	53	13	121	13	339	38.7	7.69	64	82.4	62.3	81.4	67.4	69.9	56.2	95.4	81.6	49.5	78.3	144.7	125.5	132.4	90.5	110	101.9	137.9	175.2	69.2	124.4	125.6	96.5	120.7	115	114.6	106.6	79.7	131.5	1.32512	0.0103731
High	Q8K183	Pdxk Pkh	Pyridoxal kinase [OS=Mus musculus]	143.401	46	10	370	10	312	35	6.29	109.1	105.4	108.8	104.2	69.9	100.8	108.9	109.5	110.3	96.1	108.5	103.9	100.1	108.5	100.6	102.1	97.8	111	92.5	86.8	88.9	101.8	100.4	101.3	108.8	63.4	94.7	104.7	107.7	0.943632	0.179307
High	Q8C5H8-1	Nadk2 Mnadk Nadkd1	NAD kinase 2, mitochondrial [OS=Mus musculus]	143.243	40	14	260	1	452	50.8	8.07	192.5	89.7	97.4	90.1	95.2	87	87.5	90.7	99.4	130.9	106.5	99.7	86.8	91.7	98.1	100.4	81.8	99.7	85.8	98.7	100.6	90.6	100.6	110.1	100.7	110.9	87.3	87.8	94.2	0.958184	0.590041
High	P57776-2	Eef1d	Isoform 2 of Elongation factor 1-delta [OS=Mus musculus]	142.915	47	10	526	1	257	28.7	4.93	83.5	95.5	81.8	82.3	59.1	90.5	107.6	108	97.2	64.1	95.6	110.9	99.1	108	101	115.1	104.1	142.3	121.4	111.4	103	135	98.5	100.5	102.6	94.3	98.6	108.8	101.2	1.16415	0.0140428
High	Q8C5H8-3	Nadk2 Mnadk Nadkd1	Isoform 3 of NAD kinase 2, mitochondrial [OS=Mus musculus]	142.279	42	14	247	1	430	48.3	7.94	107.4	103	95.8	235.7	85.9	110.7	91.6	82.8	99.6	104.9	103	101.4	81.7	79	107.3	93	86.1	71.6	83.2	96.5	106.6	84.6	113.8	127.9	78	87.9	94.3	109.2	120.6	0.940387	0.581437
High	Q3UMF0	Cobll1 Coblr1 Kiaa0977	Cordon-bleu protein-like 1 [OS=Mus musculus]	142.243	23	16	229	16	1273	137.3	8.16	85.2	90.6	90.1	99.9	86.1	101.9	94.5	101.5	106.2	86.1	108.6	93.9	121.8	112	94.3	109.6	104.8	88	107	106.9	105.5	107.8	110.9	106.1	90.9	124.8	108.4	95.7	105.1	1.05559	0.159589
High	O55137	Acot1 Cte1	acyl-coenzyme A thioesterase 1 [OS=Mus musculus]	142.24	34	11	243	2	419	46.1	6.58	103.3	93.5	136	143.2	146	111.2	102.4	105.8	122.1	176.7	102.2	84.4	145.1	103.2	62.1	59.1	111.3	78.5	97.9	68.6	68.6	105	128.5	85.7	86.1	56.1	85.3	73.4	73.7	0.748139	0.00874827
High	Q2TPA8	Hsdl2	Hydroxysteroid dehydrogenase-like protein 2 [OS=Mus musculus]	141.883	48	14	301	14	490	54.2	6.74	89.9	122.5	115.2	134.9	98.6	94.8	107.3	101.5	105.3	93.8	91.9	72	129	100.1	87.6	91.9	81.7	97.7	129.7	85.5	82.1	101.9	102.6	104.5	100.7	100.8	83.8	90	98.2	0.970969	0.611996
High	P31786	Dbi	acyl-CoA-binding protein [OS=Mus musculus]	141.253	66	8	1008	8	87	10	8.82	104	111.1	122.2	103.1	85.9	105.1	103	103.9	95.1	86.7	114.9	105.4	95.1	97.8	88.2	88.3	96.7	112.3	92.2	72.5	92.9	110.4	104.4	116.7	114.9	80.8	104.8	99.3	100	0.997187	0.949432
High	P97450	Atp5pf Atp5j	ATP synthase-coupling factor 6, mitochondrial [OS=Mus musculus]	140.84	49	7	526	7	108	12.5	9.36	163.9	134.1	111.9	136.3	150.6	121.5	107.3	111.4	131.3	131.4	67.9	62.1	61.9	84.7	95.3	65.3	91.4	87.6	76.3	75.2	63.2	57.3	86.8	99.3	80.6	99	65	90.6	123.1	0.777954	0.02794
High	P47857-3	Pfkm Pfk-m Pfka	Isoform 3 of ATP-dependent 6-phosphofructokinase, muscle type [OS=Mus musculus]	140.561	24	12	24	11	931	102.3	7.06	91.8	105.4	82.5	73.7	145.7	95.4	52.6	76.6	94.7	78.4	85.1	54.1	62.7	33.7	76.6	93.9	64	72	58.5	27.5	48.6	57.7	65.3	63.1	52.7	46.9	60.5	63	72	0.712842	0.00648222
High	Q9JJL3-2	Slco1b2 Oatp1b2 Slc21a10	Isoform 2 of Solute carrier organic anion transporter family member 1B2 [OS=Mus musculus]	140.43	25	11	333	11	708	78.8	8.72	86.2	96.4	82.5	114.6	96.7	94.9	117.3	103.9	119.7	74.4	120.1	115.4	115.8	103.3	117.8	105.2	108.4	103.3	65.8	79.2	116.1	117.8	114.8	117.5	84.1	59.6	111.6	99.7	102.8	0.936905	0.313769
High	O70503-1	Hsd17b12 Kik1	Very-long-chain 3-oxoacyl-CoA reductase [OS=Mus musculus]	140.231	38	10	356	10	312	34.7	9.52	106.9	104.7	93.9	90.6	97.5	121.2	122.7	96	116.7	84	120.6	128	107.7	109.5	92.9	103	98.1	124.3	84.4	80.2	107.4	93.4	108.9	102.4	101	59	76.6	99.4	101.4	0.898959	0.0673266
High	P62918	Rpl8	60S ribosomal protein L8 [OS=Mus musculus]	140.011	45	11	564	11	257	28	11.03	88.9	91.3	84	86.7	70.8	100.2	112.5	116.8	92.7	82.8	125.5	91.5	95	101.3	105.2	103.8	88.2	111.8	110.4	89.5	108.7	122.2	110.3	114.4	107.7	104.5	104	112.3	101.7	1.12272	0.0121091
High	P15864	Hist1h1c H1f2	Histone H1.2 [OS=Mus musculus]	139.995	23	11	711	4	212	21.3	11	71.1	85.1	82.1	90.9	69	84.2	98.4	104	84.7	78.1	93.5	104.3	107	122.5	96.4	100.9	105.5	115	167.4	103.1	116.3	134.1	100.3	90.9	113.5	116.2	103	82.7	107	1.21176	0.00644441
High	Q60991	Cyp7b1	25-hydroxycholesterol 7-alpha-hydroxylase [OS=Mus musculus]	139.423	21	10	264	10	507	58.4	9.09	80.4	62.2	55.4	61.4	66.2	119.6	96.3	97.4	65.2	46.3	125.2	117.4	38.1	77.9	135.1	238.5	112.8	124	24.3	163	121.2	109.4	107.6	120.2	112.6	52.9	140.3	122.9	144.6	1.19254	0.285435
High	Q91YW3	Dnajc3 P58ipk	DnaJ homolog subfamily C member 3 [OS=Mus musculus]	139.375	39	12	216	12	504	57.4	5.85	124	80.9	78.6	115.8	97.3	78.2	126	69.8	86.4	84.5	101.4	99	99.9	94.4	144.4	102	96.3	104	134.2	98.3	117.8	114.4	86.3	91.2	111.4	105.8	69.1	100	91.6	1.0329	0.645386
High	P62192	Psmc1	26S proteasome regulatory subunit 4 [OS=Mus musculus]	139.11	35	11	380	11	440	49.2	6.21	97.8	96.9	98	104.3	83.1	94.1	109.1	108.8	96.5	96.3	88.6	107.5	114.1	118.6	98.6	107.6	97.9	105.9	109	85.1	109.7	104.5	100	111.6	95.6	93	93.1	105.8	97.9	0.998875	0.972643
High	O70250	Pgam2	phosphoglycerate mutase 2 [OS=Mus musculus]	139.054	45	13	203	10	253	28.8	8.5	0	19.3	10.7	0	0	0	134.8	0	0	4	0	0	0	199.9	0	0	0	0	0	9.2	0	0	246.2	10.5	10.7	172.8	96.4	236.9	0	3.00739	0.140093
High	Q9EQ06	Hsd17b11 Dhrs8 Pan1b	Estradiol 17-beta-dehydrogenase 11 [OS=Mus musculus]	138.974	60	14	310	12	298	32.9	8.66	96.3	140.7	91.6	109.4	95.5	76.5	97.1	112.9	100.2	111.2	94.5	84.2	92.4	79.4	88.1	89.5	150.9	103.6	70.4	123.4	88.4	121.3	147.1	99.7	102.6	56.5	113.5	77.9	66	0.969403	0.724553
High	Q9D8W5	Psmd12	26s proteasome non-atpase regulatory subunit 12 [OS=Mus musculus]	138.902	38	12	225	12	456	52.9	7.06	103.5	88	100.9	110.5	81.9	99.8	123.6	92.8	108.1	109.7	97.9	94.1	127.6	112.5	97	78.1	76.4	126	124.8	102.7	101.8	94.5	84.7	102.2	107.9	80.1	90.7	117.1	93	1.01981	0.721675
High	P47791	Gsr Gr1	Glutathione reductase, mitochondrial [OS=Mus musculus]	138.872	35	10	232	10	500	53.6	7.99	91.2	96.8	99.2	101.6	89.6	96	116.2	115.2	94	121.2	73.3	82.7	109.2	94.8	108	112.1	105.9	102.1	94.5	104.6	98.5	80.7	100.2	85.7	114.1	113.4	99.3	92.8	102	0.985857	0.747398
High	A2AJL3	Fggy	FGGY carbohydrate kinase domain-containing protein [OS=Mus musculus]	138.553	37	14	256	14	552	60.3	6.42	88.4	110.1	98.4	112.1	97.9	101.7	109.4	118.7	106.9	113	103.2	106.2	100.5	106.1	106.7	92.2	109.5	92.5	104.9	84.9	92.2	90.1	105.9	118.7	95.7	92.8	90.4	97.9	96	0.924293	0.0173112
High	Q9CQC9	Sar1b Sara1b Sara2	GTP-binding protein SAR1b [OS=Mus musculus]	138.275	57	9	600	8	198	22.4	6.11	76	101	94.6	99.5	108.3	153.9	114	131.4	92	111.5	110.5	88	102.3	115.1	87.6	85.5	94.7	104.1	88.2	106.9	88	111.7	87	137	89.1	109.9	56.8	87.9	92.1	0.92955	0.316256
High	Q60605-2	Myl6 Myln	Isoform Smooth muscle of Myosin light polypeptide 6 [OS=Mus musculus]	138.012	71	8	388	6	151	17	4.55	83.1	105.1	92.8	99.4	88.1	88.3	107.2	95.8	84	95	86.3	118.7	111	124.6	68.5	108.7	95.4	112.6	150.4	91.6	83.4	118.7	88.8	99.7	116.8	133.8	100.8	91.9	102.1	1.10675	0.111304
High	Q7TQ48	Srl Sar	sarcalumenin [OS=Mus musculus]	137.739	24	14	18	14	910	99.1	4.46	7.4	0	17.8	19.3	14.3	55.1	18	15.1	17.8	0	9.7	7	22	0	17.6	57.7	19.4	0	12.7	9.5	27.1	0	14.1	12.7	22.2	12.2	28.8	25.3	9.3	0.826151	0.568124
High	P49312-1	Hnrnpa1 Fli-2 Hnrpa1 Tis	Heterogeneous nuclear ribonucleoprotein A1 [OS=Mus musculus]	137.321	31	10	428	6	320	34.2	9.23	68.6	96.4	81.4	98.4	73.3	92.1	85.8	125.2	91.9	81.2	86.4	108.4	123.1	125.6	112	116.1	103.9	138.6	145.9	96.8	105.3	112.5	102.6	121.3	91	114	97.8	94.4	99.3	1.11947	0.0918894
High	P50171-2	Hsd17b8 H2-Ke6 Hke6	Isoform Long of Estradiol 17-beta-dehydrogenase 8 [OS=Mus musculus]	137.302	50	9	307	9	274	28.3	7.83	84.6	80	92.7	114.1	108.3	91.9	99.2	99.5	106.7	81.6	116.6	90.8	97.3	108.9	96.1	87.1	98.4	112.3	106.9	87.9	121.4	105.5	122.2	104.7	101.7	99.4	106.2	93.2	133.5	1.10923	0.0235317
High	Q93092	Taldo1 Tal Taldo	Transaldolase [OS=Mus musculus]	137.026	36	12	385	12	337	37.4	7.03	96.1	95.6	80.1	88.2	76.9	97.8	104.5	115.4	100.4	87.4	108	107	110	105	93.7	103	91.9	120.6	115.4	102	100	94.4	81.8	125.2	97.9	107.5	95.7	104.4	115.7	1.07517	0.098105
High	Q3TLP5	Echdc2 D4Ertd765e	Enoyl-CoA hydratase domain-containing protein 2, mitochondrial [OS=Mus musculus]	136.743	40	8	429	8	296	31.8	8.72	88.9	85.9	105.5	71.4	89.6	110.3	68.6	103.4	97.4	80.5	93.9	70.8	72.7	85.2	97.1	109.1	85.9	56.9	144.7	147.8	125.7	114.3	126.6	127.6	113.3	129.8	120.5	113	106.9	1.33342	0.000166404
High	P97449	Anpep Lap-1 Lap1	aminopeptidase N [OS=Mus musculus]	136.641	21	11	165	11	966	109.6	5.9	98.6	107.2	99.2	91.4	96.6	95.5	60.2	104.5	69	101.9	63.1	70.6	122.2	133.1	107.7	129.7	114.4	103.3	102.9	89	117.3	111.9	76.2	113.5	100	102.3	100.3	102.7	120.8	1.05529	0.444807
High	P26150	Hsd3b3	3 beta-hydroxysteroid dehydrogenase/Delta 5-->4-isomerase type 3 [OS=Mus musculus]	136.403	41	12	329	11	373	42	7.97	117.8	147.1	83.4	134.9	106.7	118.7	95.6	102.9	97.8	116.6	107.3	74.2	54.5	108.1	123.6	98.5	110.4	105.5	74	72	112.4	95.4	94.3	109.3	87.2	71.5	90.2	108.4	95.4	0.878946	0.0895821
High	Q9D0I9	Rars	arginine--tRNA ligase, cytoplasmic [OS=Mus musculus]	136.34	32	16	165	16	660	75.6	7.55	124.5	108.2	89	115.7	74.1	120.4	121.3	105.6	102.5	92.9	106.2	92.5	106.3	102.7	101.3	115.1	80.8	111.9	110.9	83.3	89.8	98.3	84.2	86.5	96.1	81.4	87.9	104.1	103.8	0.916634	0.0875354
High	P61205	Arf3	ADP-ribosylation factor 3 [OS=Mus musculus]	136.013	61	11	273	6	181	20.6	7.43	103	138.4	73.2	84	67.4	109.9	109.9	94.1	102.8	90.2	131.9	82.3	87.8	79.1	89.8	89.7	77	89	114.5	115.2	100.5	110.2	111.6	121.4	101.3	129.8	98.4	107.5	85.1	1.1299	0.0666411
High	P97371	Psme1	Proteasome activator complex subunit 1 [OS=Mus musculus]	135.403	60	11	331	10	249	28.7	5.97	104.1	102.8	107.8	101.9	117.8	99.6	96	98.8	96.7	140	78.5	110.6	92.7	122.1	95.1	131	97.7	100.8	99.6	62.9	119.5	96.1	87	69.2	95.9	80.5	85.8	95	90.2	0.855198	0.0118921
High	Q64152-2	Btf3	Isoform 2 of Transcription factor BTF3 [OS=Mus musculus]	135.355	72	8	181	8	162	17.7	7.5	112.8	152.5	101.3	101.5	105.5	99.8	107.3	96.7	79.8	85.9	94.9	89.7	96.6	85.7	100.5	96.9	97.1	111.9	104.7	62.5	92.1	97.8	99.6	104.6	90.6	91	93.6	100.4	97.1	0.952396	0.388151
High	Q9DCD0	Pgd	6-phosphogluconate dehydrogenase, decarboxylating [OS=Mus musculus]	135.178	40	14	309	14	483	53.2	7.23	117.8	119.4	110.1	91.6	103.6	110.7	112	109.5	87.2	94	88.8	103.5	107.9	115.8	82.6	119.9	79.5	103.6	132.2	79.4	94.7	97.7	82	89.6	103.8	87.5	75.1	94.6	92.5	0.914909	0.106948
High	P62962	Pfn1	profilin-1 [OS=Mus musculus]	135.176	66	9	390	9	140	14.9	8.28	107.6	121.5	91.4	101.4	101.1	111.2	116.5	90.5	88.9	99.1	112.2	111.4	103.3	106.9	100.3	115.8	89.9	119.3	115.1	85.8	87.2	98.1	91	95.5	82.2	88.8	89.8	88.8	98.8	0.913265	0.0330643
High	Q9D7I5	Lhpp	Phospholysine phosphohistidine inorganic pyrophosphate phosphatase [OS=Mus musculus]	135.161	61	7	178	7	270	29.1	5.1	76.1	106.4	81.4	93.3	67	58.6	97	101.6	78.5	58.6	93.1	111.3	110.9	87.5	76.7	83.1	139.6	76.1	84.6	128.7	85.4	111.1	119.3	111.9	148.3	154.5	140.1	135.5	123.4	1.32183	0.00249362
High	P56395	Cyb5a Cyb5	Cytochrome b5 [OS=Mus musculus]	134.754	49	7	1052	7	134	15.2	5.07	88.3	114.2	98.2	94.6	101.9	96.2	102	98	96.6	116.8	100.2	108.6	137.7	111.2	92.9	84.7	98.7	109.7	117.1	87.9	91.9	94.4	106.9	71.1	109.3	91.6	93.2	98.7	98.2	0.952148	0.303565
High	Q99LB2	Dhrs4 D14Ucla2	dehydrogenase/reductase sdr family member 4 [OS=Mus musculus]	134.556	51	13	379	13	279	29.9	9.38	92.5	104.6	88.2	96.1	107.4	101.3	97.6	102.5	91.8	77.2	103.7	103.4	123	108	92.2	95.6	91.5	106.1	120.8	81.6	108.1	107.7	105.6	99.8	89.5	128.4	99.2	92.2	91.1	1.03939	0.378316
High	Q91VR2	Atp5f1c Atp5c1	ATP synthase subunit gamma, mitochondrial [OS=Mus musculus]	134.552	33	11	688	11	298	32.9	9.01	98.9	96.5	102.2	108.4	96.2	96.7	104.6	98.4	100.4	103.4	95.9	98.1	93.2	106.3	102	98.5	88.7	102	114.8	87.1	102.9	102.9	88.5	95.7	91.1	101.3	96.1	95.4	115	1.00083	0.974897
High	Q9D7B6	Acad8	Isobutyryl-CoA dehydrogenase, mitochondrial [OS=Mus musculus]	134.51	41	11	292	11	413	45	8.13	107.2	93.2	127.1	133.7	81.9	100.3	110.9	89.8	94.5	119.7	105.8	83.7	93.8	91.8	108.1	80.4	85	90.8	105.7	106.2	93.4	87.8	110.2	113.5	70.4	112.3	99.7	108.1	91	0.986911	0.814013
High	Q9WUU7	Ctsz	Cathepsin Z [OS=Mus musculus]	133.793	47	9	377	9	306	34	6.6	79.4	85.3	83.1	90.8	64	91.3	102.6	113.1	82.4	66.9	93.8	110.5	116.1	119	103.6	123.4	100.5	118.8	98.9	109.3	128	115.4	119.3	110.3	95.3	94.2	109.7	105.9	116	1.15116	0.0169797
High	Q02248	Ctnnb1 Catnb	Catenin beta-1 [OS=Mus musculus]	133.521	27	13	155	12	781	85.4	5.86	106.1	94.5	83.3	109.7	85.6	93.5	111.2	103.6	95	107.3	88.2	102.3	106.1	108	117.1	113.1	112.1	93	105.3	104.9	96.4	99.2	89.5	81.9	98.6	111.2	103.4	100.9	97.9	0.964348	0.310057
High	Q02257	Jup	Junction plakoglobin [OS=Mus musculus]	133.246	33	13	125	12	745	81.7	6.14	78	103.5	107.1	89	76.4	93.1	94.6	104.5	100.7	92.7	101.7	102.1	116.2	121.6	82.9	91.4	96.7	102.4	119.1	87.7	94.5	103.2	98.5	119.7	105.3	132.5	102.6	106.1	104.4	1.0941	0.055724
High	Q8R1B4	Eif3c Eif3s8	Eukaryotic translation initiation factor 3 subunit C [OS=Mus musculus]	133.164	20	12	189	12	911	105.5	5.78	97	96.8	88.4	96.7	81.8	100.7	109.2	103.5	81.6	98.4	104.6	95.5	85.2	123.6	108.1	119.5	91.6	111.4	112.2	100.9	116.9	106.5	98.7	113	98.1	72.2	91.6	97.3	106.8	1.03214	0.487319
High	Q8VCR7	Abhd14b Cib	Protein ABHD14B [OS=Mus musculus]	133.099	52	8	428	8	210	22.4	6.27	116	119.1	148.1	104.5	105.6	98.7	123.4	103.9	100.6	105.7	96	110.7	86.2	83.9	81.7	154.7	96.2	73.4	94.7	101.3	79.3	87.2	91.5	79.7	89.6	93	79.6	110.3	96.2	0.830545	0.00767369
High	Q99J39-1	Mlycd	Malonyl-CoA decarboxylase, mitochondrial [OS=Mus musculus]	132.985	35	12	317	12	492	54.7	8.94	106.1	87.4	152.4	111.2	88.8	99.6	92.1	88.3	118.3	129.2	104.9	83.9	86.8	80.5	117.9	107.8	111.3	81.1	105.8	95.1	91.7	96.9	98.3	91.5	82.6	129.4	93.8	89.1	91.1	0.91937	0.190647
High	Q8CIB5	Fermt2 Plekhc1	Fermitin family homolog 2 [OS=Mus musculus]	132.826	37	14	217	14	680	77.8	6.7	80.1	104.8	69.5	104.5	73.5	87	104.8	116.6	85.3	98.2	123.5	79.1	110.1	97.9	93.9	99.1	110.9	102.1	139.3	76.5	97.1	84.9	118.1	117.7	107.5	117.4	82.8	98.6	108.7	1.08117	0.217295
High	Q9DCJ5	Ndufa8	NADH dehydrogenase [ubiquinone] 1 alpha subcomplex subunit 8 [OS=Mus musculus]	131.921	51	7	286	7	172	20	8.46	81.8	89.5	75.2	78.5	68.6	100.8	106	135.4	105.8	77.1	117.3	113.8	101.2	94	78.9	104.4	108.9	100.9	99.1	98.9	95.6	117.4	107.6	127.6	117.6	111.4	97.5	86.5	113.7	1.10222	0.108958
High	P06728	Apoa4	Apolipoprotein A-IV [OS=Mus musculus]	131.729	46	11	192	11	395	45	5.47	88.8	80.6	77.3	79.3	61.6	78.8	98.6	92.4	92.3	57.6	125.2	106	121.4	109.2	65.6	87.7	121.7	123.3	79.4	93.3	131.1	129.6	154.5	116	115.4	111.8	117.9	97	121.9	1.27639	0.00283069
High	Q9JIL4	Pdzk1 Cap70 Nherf3	Na(+)/H(+) exchange regulatory cofactor NHE-RF3 [OS=Mus musculus]	131.602	34	11	186	11	519	56.5	5.43	148.5	142.5	79.9	95.2	167.6	98.6	83.7	79.9	113.1	70.7	80.6	140.6	136	117.4	110.1	117.9	85.7	88.4	76.7	74.5	72.5	92.6	88	85.7	85.3	60.3	93.9	87.6	91.7	0.756263	0.00496955
High	P62754	Rps6	40S RIBOSOMAL PROTEIN S6 [OS=Mus musculus]	131.516	28	9	294	9	249	28.7	10.84	104.4	109.9	100.2	106.8	94.9	109.8	105.4	108.4	81.8	91.8	103.2	97.5	114.5	104.1	110.7	122.3	81.1	107.9	134.4	91.9	81.3	95.1	66.2	82.1	100.7	96.6	78.2	99.5	106.9	0.925197	0.155623
High	Q8BMJ2	Lars	Leucine--tRNA ligase, cytoplasmic [OS=Mus musculus]	131.425	23	16	255	16	1178	134.1	7.05	99.4	143.6	119.3	91.4	76.2	107.1	126.1	96.4	109.4	120.4	92	96.6	76.2	90.4	73.2	101.9	74.8	93.1	110.7	84.9	81.6	98.8	87	114	89.9	90.6	100.9	114.1	116.6	0.988423	0.860094
High	Q8BG32	Psmd11	26S proteasome non-ATPase regulatory subunit 11 [OS=Mus musculus]	131.26	40	13	278	13	422	47.4	6.48	98.9	94.8	88.8	110.6	103.5	101.7	100	110.3	99.2	98.6	82.9	115.8	106.7	101.3	100	129.9	95.9	111.9	102.5	73.2	94.8	95.4	106.2	80	108.5	84.9	102	104.1	97.4	0.945775	0.197917
High	Q9DBP5	Cmpk1 Cmk Cmpk Uck Umk Umpk	UMP-CMP kinase [OS=Mus musculus]	131.22	61	11	489	11	196	22.2	5.83	109.6	87.3	88.9	94.8	59.6	131.1	118.5	124.6	117.4	155.6	99.5	91.1	78.7	91.4	119.6	91.1	97.7	91.6	84.1	99.6	82.7	97.6	114.4	95.1	106.8	104.8	113.8	106	87.6	0.95501	0.517022
High	Q9JKS4-2	Ldb3 Kiaa0613	Isoform 2 of LIM domain-binding protein 3 [OS=Mus musculus]	130.825	35	13	24	13	684	72.7	7.78	19.6	5.7	4.8	0	0	5.4	0	0	0	4.7	6.1	0	5.4	5.2	0	0	1.1	0	0	10.7	6.7	0	42.1	0	19	0	78.3	25.2	3.9	4.54066	0.0499751	UP
High	Q9QUI0	Rhoa Arha Arha2	Transforming protein RhoA [OS=Mus musculus]	130.411	55	10	300	10	193	21.8	6.1	114.1	116	109.9	93.2	105.9	106.3	113.1	108.5	94.3	96.9	72.4	99.9	97.8	96	77.5	115.1	111.6	88.8	97.9	85.7	86.5	94.8	92.8	103.2	109.1	105.2	101.1	106.2	102.5	0.962038	0.36031
High	Q9CRB9	Chchd3 Mic19	MICOS complex subunit MIC19 [OS=Mus musculus]	130.36	45	10	320	10	227	26.3	8.37	96	92.7	90.9	105.8	92.4	102.5	113.4	106.7	94.4	111.2	98.5	111.6	100.6	108.3	91.8	107	94.3	103.5	114.2	80	94.1	104.9	77.8	100	99.9	90.6	95.9	90.4	110.6	0.95805	0.235684
High	Q9D7J9	Echdc3	Enoyl-CoA hydratase domain-containing protein 3, mitochondrial [OS=Mus musculus]	129.654	55	9	254	9	300	32.4	8.34	71.6	108.7	102	103.4	92	92.4	104.2	72	94.4	91.3	60.7	135.8	83.2	90.5	106.2	96.6	85	103.5	156	94.6	109.9	109.4	105.8	105	87.1	138.8	106.8	103.8	94.1	1.17147	0.025842
High	Q64FW2	Retsat Ppsig	all-trans-retinol 13,14-reductase [OS=Mus musculus]	129.198	31	12	106	12	609	67.3	8.95	110.4	137.2	93.3	114.8	110.6	103.1	94.6	120.9	118.4	82.7	104.8	90.8	186.5	137.9	85.2	84.6	79.5	91.7	99.7	95.8	81.4	117.1	109.3	116.2	84.6	42.9	87	80.4	86.7	0.834438	0.0579276
High	Q60865	Caprin1 Gpiap Gpiap1 Gpip137 M11s1 Rng105 G5E5	Caprin-1 [OS=Mus musculus]	129.162	23	8	279	8	707	78.1	5.25	101.6	103.2	84.5	78.2	76.1	97.9	104.6	93.9	89.8	91.7	97.7	92	102.8	105.3	94.3	95.8	86.3	125.6	139.3	106.2	95.4	106.5	105.1	89.1	119.6	105.9	97.2	102	102.1	1.14882	0.00265657
High	Q8R081	Hnrnpl Hnrpl	Heterogeneous nuclear ribonucleoprotein L [OS=Mus musculus]	128.266	30	11	338	11	586	63.9	8.1	116.8	75.8	109.1	100.9	102.9	131	94.5	104.1	90.1	109.2	87	96.5	99.6	91.6	124.2	104.2	92.2	95.7	123.5	95.7	101	86.2	84.8	86.5	80.3	113.3	109	95.5	91.2	0.95228	0.344498
High	Q9D6M3	Slc25a22 Gc1	Mitochondrial glutamate carrier 1 [OS=Mus musculus]	128.24	52	11	376	11	323	34.6	9.09	126.8	129.6	119.4	131.2	99.4	120.9	96.5	100.5	105.6	93.1	90.6	67.8	98.4	84.5	108.4	104.1	81	86.2	107.4	77	110.9	92.6	82.7	90.8	82.4	155.2	90.4	90.5	104	0.943021	0.421729
High	P16125	Ldhb Ldh-2 Ldh2	L-lactate dehydrogenase B chain [OS=Mus musculus]	128.132	52	16	100	15	334	36.5	6.05	21.8	36.9	6.1	34.2	19.8	31.9	12.4	22.2	13.4	24.1	21.3	55.5	43	41.8	51.4	53.3	46.4	39.2	32.2	44.5	41.6	51.1	25.3	38.4	14	26.7	43.8	13.2	40	1.08466	0.619799
High	O08573	Lgals9	Galectin-9 [OS=Mus musculus]	128.098	38	10	319	10	353	40	9.31	71	89.9	73.7	99.5	69.2	96.6	98.4	104.4	96	101.4	97.2	93.8	93.8	108	104.8	95.9	95.6	126.5	118.7	110.5	103.9	124.9	99.7	118.2	116.9	110.3	111.5	107.5	105	1.20664	3.45187e-05
High	Q9JLT4	Txnrd2 Trxr2	thioredoxin reductase 2, mitochondrial [OS=Mus musculus]	127.836	31	9	168	8	524	56.6	8.46	97.9	85.4	89.3	98.3	90.4	122	102.5	102.7	96.9	93.8	116.3	76.9	106.5	110	100.5	79.7	94.5	92.1	118.8	82.2	115	101.8	104.6	130.6	113.7	121.2	93.1	88.7	101.8	1.07604	0.145295
High	O35660	Gstm6 Gstm5	Glutathione S-transferase Mu 6 [OS=Mus musculus]	127.797	53	14	521	9	218	25.6	6.24	87.7	83.1	101.4	121.9	85.8	103.5	100.1	106.5	110.8	107	68.9	86.4	92	122.8	92.1	91.4	99.2	121.9	91.9	89.3	124.6	101.3	104.3	75.2	135.4	96.1	135.7	100.4	99.3	1.08805	0.17067
High	P23116	Eif3a Csma Eif3 Eif3s10	Eukaryotic translation initiation factor 3 subunit A [OS=Mus musculus]	127.568	16	19	233	19	1344	161.8	6.77	82.4	80.3	73.2	107.7	99	107.6	97.4	106.7	106.2	70.5	102.6	107.9	104	110.3	114.7	119.1	104.3	117.9	102.6	107	106.6	117.8	94.7	100.9	93.1	88.6	101.9	107.8	114.2	1.04801	0.321249
High	Q9D855	Uqcrb	Cytochrome b-c1 complex subunit 7 [OS=Mus musculus]	127.221	50	8	365	8	111	13.5	9.11	100.6	86.5	124.6	106.6	108	112.9	90.5	121.2	100.9	122.4	89.3	94.1	99.6	89.5	87.2	100	93.6	89.2	91.2	102	99.4	90.6	98.8	116	90.8	118.8	95.1	89.2	94.4	0.963989	0.409814
High	P20108	Prdx3 Aop1 Mer5	Thioredoxin-dependent peroxide reductase, mitochondrial [OS=Mus musculus]	127.017	54	10	381	10	257	28.1	7.58	105.5	78.6	102	98.3	111.5	105.4	87.2	110.9	97.4	94.8	92.2	106.8	104.6	99.9	117.9	76.6	76.9	111.7	103.7	121.7	100.8	88.2	99.2	98.2	87.3	104.3	111.1	96.5	105.7	1.04424	0.3201
High	Q5XJY5	Arcn1 Copd	Coatomer subunit delta [OS=Mus musculus]	126.651	32	13	381	13	511	57.2	6.21	96.4	102.9	89.3	85.2	73.2	104.8	107.9	121.9	100.3	73.5	120.8	91	107.5	124.5	108.4	109.6	102.3	102.2	98	101.3	97.4	107.1	105.1	128.6	92.2	99.7	100.9	111.3	105	1.02886	0.557263
High	O35737	Hnrnph1 Hnrph Hnrph1	Heterogeneous nuclear ribonucleoprotein H [OS=Mus musculus]	126.412	29	9	449	3	449	49.2	6.3	103.1	93.6	86.8	99.8	73	102.8	97.3	115.1	86.6	97.5	106.4	97.4	107.6	111.9	107.7	98	99.9	103.3	128.8	88.1	109.7	107.8	112.5	109.3	82.2	100.5	92.6	95.9	102	1.0367	0.394999
High	Q8CI51	Pdlim5 Enh	PDZ and LIM domain protein 5 [OS=Mus musculus]	126.363	32	11	90	4	591	63.3	8.25	76.3	82.6	80.4	85.9	96.3	99.9	107	102.4	93.7	74.4	90.8	92.5	112.2	109.7	85.3	92.1	88.2	96	117.1	82.3	89.3	98.8	100.3	103.3	98.2	89.7	91.2	100.2	90.4	1.04402	0.306299
High	Q571I9	Aldh16a1	Aldehyde dehydrogenase family 16 member A1 [OS=Mus musculus]	126.273	23	11	178	11	802	84.7	6.32	84.8	110.1	86.1	107.6	80.2	86.2	111.6	93.2	92.7	108.8	99	100.8	113.9	109.2	90.2	100.9	99.6	108.1	99.5	84.2	109.5	104.5	99.3	112.2	111.6	91	96.5	96.3	108.7	1.03309	0.392436
High	P13745	Gsta1 Gsta Gstya	Glutathione S-transferase A1 [OS=Mus musculus]	126.114	39	12	730	8	223	25.6	8.98	114.7	107.4	162.8	112.9	110.9	143.2	98.9	72.2	125.9	100.6	67.1	72.3	200.4	119.1	70	59.7	91.7	61.6	234.4	72.7	90.6	89.1	83.5	56.6	98.4	148.4	65	42.2	59.1	0.85288	0.347644
High	P62264	Rps14	40S ribosomal protein S14 [OS=Mus musculus]	125.907	43	10	362	10	151	16.3	10.05	92.5	84.2	81.9	96.3	82.9	109.4	103.3	103.8	97.5	85.5	96.1	99.9	119.8	118	117.8	114.1	94.1	104.7	107.9	87	95.6	95.7	107.9	105.2	101.9	95	111	107	100.5	1.0179	0.661697
High	P14685	Psmd3 P91a Tstap91a	26S proteasome non-ATPase regulatory subunit 3 [OS=Mus musculus]	125.744	34	12	284	12	530	60.7	8.44	101.1	118.8	92.9	107.7	96.7	101.6	107.2	105.6	101	105.8	84.4	92	103.1	91.5	116.1	108.1	100.7	99.1	74.1	95.9	102.2	114.1	93	98.5	95.6	91.4	90.5	101.7	124.8	0.964621	0.368298
High	Q8K157	Galm	aldose 1-epimerase [OS=Mus musculus]	125.585	32	6	526	6	342	37.8	6.74	117.1	142	110.5	126.5	96.1	91.8	102.8	107.6	98.1	147.3	98	94.2	96.9	104.9	100.5	98.4	93.1	99.4	92.9	74.3	89.4	93.4	100.4	73.6	91.7	64	88.7	91.6	99	0.821229	0.00189039
High	Q04857	Col6a1	Collagen alpha-1(VI) chain [OS=Mus musculus]	125.481	15	10	146	10	1025	108.4	5.36	64.2	69.1	56.4	75.3	93.2	55.2	39.6	69.8	61	76	55	141.7	81.1	139.9	119.8	170.4	84.3	104.5	150	79.8	123.8	110.8	104.8	67.3	114	126.3	104.1	78.9	119	1.25207	0.0820336
High	Q9D0S9	Hint2	Histidine triad nucleotide-binding protein 2, mitochondrial [OS=Mus musculus]	124.848	58	6	435	6	163	17.3	9.82	110.6	91.8	125.8	90.6	115.8	110.2	120.3	110.8	127.8	150	94.8	75.4	88.5	94.6	82.4	89.5	79.9	74.1	88.5	72.7	85.9	77.7	104.8	104.3	95.8	94.9	83	96	104.2	0.871442	0.0501636
High	Q62095	Ddx3y D1Pas1-rs1 Dead2	atp-dependent rna helicase ddx3y [OS=Mus musculus]	124.414	28	14	212	3	658	73.4	7.53	116.3	164.3	113.6	99.3	112.1	122.8	103.6	114	91.6	118.8	98.9	100.1	88	89.3	100.1	97.1	97.2	46.6	91.4	80.8	101.5	90.2	85.7	101.8	99.3	102.7	88.7	18.9	102.2	0.782962	0.00781045
High	Q9DBW0	Cyp4v2 Cyp4v3	Cytochrome P450 4V2 [OS=Mus musculus]	123.976	30	14	241	14	525	60.9	8.47	123.1	95.6	107.8	125.7	84.2	115	106.6	106.2	110.5	59.3	129.5	87.2	49.5	83.4	116	101.2	116.6	130.3	46.4	76.2	121.9	103.8	103.4	151.8	102.4	55.9	96.7	99.4	105.7	0.984837	0.874431
High	P47963	Rpl13	60S ribosomal protein L13 [OS=Mus musculus]	123.932	52	13	467	13	211	24.3	11.55	84	92.8	77.5	93.1	86.3	101.6	106.2	126.9	104.3	86.2	108.6	88.3	97.8	111	103.3	104.2	113.8	107.9	107.5	99.8	104.2	101.1	111.9	119.6	106.1	102	109.1	80.9	115.9	1.06382	0.158015
High	P46735-1	Myo1b	Unconventional myosin-Ib [OS=Mus musculus]	123.568	15	10	129	10	1107	128.5	9.26	99.4	81.4	100	96.3	107.2	102.9	114.4	101.2	109.6	87.8	100.1	97.5	125.5	100.2	99.4	106.3	99.6	111.5	93.9	79.6	106	82.9	82.9	98	80.8	104.5	102.3	104.5	110.3	0.948269	0.203598
High	Q924Y0	Bbox1	gamma-butyrobetaine dioxygenase [OS=Mus musculus]	123.424	29	11	161	11	387	44.7	6.92	109.6	104.8	107.1	111.5	87.9	101.4	115.7	122.5	110.2	102.1	108.3	92.8	115	118.4	84.5	99.8	106.6	85.8	79.5	86.1	97.6	112.7	102.4	116.9	102.8	63.3	109.1	100	94.5	0.90655	0.0461337
High	Q8BP47	Nars	Asparagine--tRNA ligase, cytoplasmic [OS=Mus musculus]	123.243	26	11	188	11	559	64.2	5.86	126	84.3	85.6	130.6	87.7	105.5	91.7	95.3	90.9	78.9	115.5	105.9	94	109.6	143.9	117.2	65	116	101.5	107.1	110	104.2	81.1	83.9	98.7	94.2	89.8	79.5	92.8	0.950239	0.447825
High	O35969-2	Gamt	Isoform 2 of Guanidinoacetate N-methyltransferase [OS=Mus musculus]	123.153	50	8	425	8	252	27.9	5.86	154.6	78.4	107	92.1	88.8	107.9	106	84.8	130.7	92.4	119.5	89.7	94.8	122.9	150.8	113	90.2	122.1	106.7	60.7	107.3	82.8	90.1	65.6	103	60.2	83.5	101.8	75.2	0.822686	0.026843
High	O54734	Ddost	Dolichyl-diphosphooligosaccharide--protein glycosyltransferase 48 kDa subunit [OS=Mus musculus]	122.214	36	10	418	10	441	49	5.83	69.5	143.9	141.8	115.3	92.4	105.3	64.4	104.1	125.9	157.6	60.3	97.2	71.3	95.5	128.9	128	128.1	119.1	57.5	86	100.7	93.9	112.6	66.1	75.8	69.8	103.3	90.7	94.2	0.828318	0.0682654
High	Q9DBK0	Acot12 Cach Cach1	Acyl-coenzyme A thioesterase 12 [OS=Mus musculus]	122.139	32	12	144	12	556	61.7	7.18	95.6	110.7	107.8	127.6	130.9	101.5	107.4	92.6	99.6	106.2	102.4	83.9	115.2	87	83.7	94.8	93.4	97.4	102.9	83.8	83.4	112.7	122.6	107.8	102.4	88.3	94.5	93.8	89.2	0.959586	0.405072
High	P13412	Tnni2	Troponin I, fast skeletal muscle [OS=Mus musculus]	122.102	39	6	23	6	182	21.3	8.5	4.3	0	0	0	0	0	0	0	0	0	0.9	0	4.3	0	0	0	0	0	0	0	0	3.5	0	0	0	0	0	0	0	0.52193	0.582187
High	Q7TMF3	Ndufa12	NADH dehydrogenase [ubiquinone] 1 alpha subcomplex subunit 12 [OS=Mus musculus]	122.053	75	10	484	10	145	17.1	9.36	94.6	98.5	94.8	89.2	97.7	89.2	103	119.2	99.5	90.2	108	94.5	92.5	110.4	85	86.1	106.1	99.3	103.9	91.3	98.2	98	140.9	110.5	107.2	91.4	100.1	91.7	98.1	1.05116	0.247448
High	P47757-4	Capzb Cappb1	Isoform 3 of F-actin-capping protein subunit beta [OS=Mus musculus]	122.015	40	8	248	8	301	33.7	6.43	68.1	125.1	102.4	110.2	89.8	106.9	103.2	101.6	87.9	120.5	76.3	113.8	93.2	80.7	97.1	112.9	104.5	102.9	128.5	62.1	76.1	115.4	82.5	100	100.2	119.1	85.9	118.9	100	0.996399	0.95669
High	O08553	Dpysl2 Crmp2 Ulip2	Dihydropyrimidinase-related protein 2 [OS=Mus musculus]	121.936	35	10	172	10	572	62.2	6.38	87.8	123.3	87	70.6	96.7	102.2	68	104	83.4	110.4	69.6	102.8	112	104.4	82.1	131.1	108	86.2	149.6	87.8	111.1	114.8	89.9	82.7	92.3	122.7	99.5	91.4	111.3	1.06832	0.361482
High	Q61147	Cp	Ceruloplasmin [OS=Mus musculus]	121.66	18	11	172	11	1061	121.1	5.85	70.3	45.4	57.2	57.4	49.8	46.5	79.5	87.3	76.4	60.7	70.4	125	146.1	93	97.9	86.9	116.8	84	109.4	201.4	108.1	122.1	123.8	79.3	160.6	162.8	160.3	131.2	112.7	1.61269	0.000324886	UP
High	Q91VR5	Ddx1	ATP-dependent RNA helicase DDX1 [OS=Mus musculus]	121.555	20	10	144	10	740	82.4	7.21	99.5	130.8	96.5	101.9	81.4	107.5	107.5	89.7	89.1	88.1	112.9	80.1	96	96.2	95.5	112.9	118.3	105.7	122.8	78.7	90.8	93.8	101.3	93.4	106.1	118.3	83.6	90.9	116.8	0.99954	0.992959
High	Q8R0F8	Fahd1 MNCb-4134	Acylpyruvase FAHD1, mitochondrial [OS=Mus musculus]	121.479	64	8	387	8	227	25.2	7.69	100	150.7	121.2	121.5	122.3	96.9	109.1	105.1	100.2	87.2	81.5	108.8	104.3	62.1	124.2	104.3	117.3	87.4	79.6	77	100.6	81.5	91.2	110.2	75.4	97.9	85.5	84.7	80.2	0.819728	0.00480817
High	P06909	Cfh Hf1	complement factor H [OS=Mus musculus]	121.464	18	13	149	13	1234	139	6.99	83.5	72.8	70.6	98.6	85.5	84.3	70.7	98.1	63.8	77.4	86.1	110.2	101	92.5	104.3	127.2	101.2	95.6	87.8	149.4	113.1	124.1	124.9	73.8	129.3	87.5	126.2	171.5	112.7	1.29436	0.00334174
High	O35386	Phyh Ln1 Lnap1 Pahx	Phytanoyl-CoA dioxygenase, peroxisomal [OS=Mus musculus]	121.415	41	10	377	10	338	38.6	7.53	92	107.6	123.6	98.7	97.1	99.3	110.8	111.7	113.5	104	90.8	92.9	133.4	120.9	96.1	96.5	93.6	101.1	113.2	92.7	95.8	104.9	88.5	89	95.4	94.8	88.1	84.9	90	0.904759	0.0222905
High	P62821	Rab1A Rab1	Ras-related protein Rab-1A [OS=Mus musculus]	121.097	57	11	378	6	205	22.7	6.21	88.2	95.4	92.2	116.3	65.3	114.7	126.3	107.4	77.8	118.6	97.5	92.9	126.6	98.1	93.8	98.3	92.1	94	107.4	71.9	95.8	102.1	124.3	91.9	91.2	79	84.9	135.5	112.6	0.991292	0.894691
High	Q80W22	Thnsl2	Threonine synthase-like 2 [OS=Mus musculus]	120.859	40	13	204	13	483	54.2	6.39	100.9	105.2	109	132.3	94.6	102	113.5	115.7	114.3	134	98.2	90.2	108.6	103.4	89.6	91	81	107.2	88.3	72.9	92.1	95.2	97.9	111.4	97	67.8	97.8	96.7	83.5	0.879946	0.0216149
High	P62196	Psmc5 Sug1	26S proteasome regulatory subunit 8 [OS=Mus musculus]	120.601	40	11	90	11	406	45.6	7.55	94.5	123.7	130.9	108.2	122.3	116.9	127.3	93.3	99.6	114.7	84.3	112	92.2	84	113.1	79.5	91	91.5	106	84.7	84.4	74.4	78.4	80.2	75.5	94.3	120.7	125	77.6	0.866009	0.0351352
High	Q91XE4	Acy3 Aspa2	N-acyl-aromatic-L-amino acid amidohydrolase (carboxylate-forming) [OS=Mus musculus]	120.533	42	8	233	8	318	35.3	5.5	129.2	146.9	146.9	97.1	141.4	154.5	106.1	96.3	94.8	124.2	97.6	105	73.2	94.2	103.1	149.8	78.4	79.7	60.5	92	86.1	89.2	66.4	83.4	81.5	50.3	74.9	88.9	97.2	0.694267	0.000263166
High	Q91XF0	Pnpo	Pyridoxine-5'-phosphate oxidase [OS=Mus musculus]	120.426	53	12	348	12	261	30.1	8.22	85.2	90.6	99.3	103.9	88	100.6	97.7	99.7	103.7	82.1	102.8	107.2	113.5	115.8	100	106.5	92.4	125	115.5	89.3	106.6	105.2	98.3	116.3	98.2	96.9	93.8	98.3	113.3	1.05407	0.16366
High	Q6ZWV3	Rpl10 Qm	60S ribosomal protein L10 [OS=Mus musculus]	119.96	42	10	577	10	214	24.6	10.08	82.6	97.9	83	95.7	83.9	96.6	119.2	119.2	102	79.7	125.2	110.3	107.3	100.2	94.3	98	96.8	115	109.2	78.9	98.8	98.9	110.9	122.9	94.7	95	105.4	111.7	110.1	1.04791	0.329406
High	P35979	Rpl12	60S ribosomal protein L12 [OS=Mus musculus]	119.958	55	7	509	7	165	17.8	9.42	104.6	90.1	102.5	102.1	103.9	95.8	99.7	97.7	85.1	91.5	84.2	106.8	99.8	98.6	105.3	128.9	109.2	109	108.5	103.8	100.8	94.6	106.9	75.8	87.9	85.3	94.5	99.9	106.5	0.974592	0.520573
High	Q61937	Npm1	Nucleophosmin [OS=Mus musculus]	119.876	49	7	351	7	292	32.5	4.77	97.9	87.9	75.1	92.1	65.5	89.5	91.2	114.2	71	102.1	112.2	94.3	93.3	106.2	99.7	115	94.7	121.2	132.3	77	98.7	105	141.8	119.9	94.7	95.6	106	103.7	119.7	1.16347	0.0156604
High	Q9D1G1	Rab1b	ras-related protein Rab-1B [OS=Mus musculus]	119.467	59	11	426	6	201	22.2	5.73	93.8	34.7	84.8	108.7	37.7	45.1	122.8	109.3	96.7	72.9	114.6	122.7	126.3	122.2	95.5	99.5	115.4	105.2	126.4	92.6	109.4	118.5	130	173.9	105.8	113.2	38.6	115.5	113.2	1.18649	0.135118
High	Q99KQ4	Nampt Pbef1	nicotinamide phosphoribosyltransferase [OS=Mus musculus]	119.378	39	12	281	12	491	55.4	7.15	125.5	126.8	103.4	107.7	118.3	121.1	132.2	76.5	85.1	132.8	93	89.5	104.4	95.1	126.8	112.7	73.6	95.3	123.5	68.1	74.8	86.1	65	75.8	75.9	109.9	70.1	81.8	85	0.785243	0.00284633
High	Q80WJ7	Mtdh Lyric	protein LYRIC [OS=Mus musculus]	119.216	35	12	188	12	579	63.8	9.33	84.8	84.6	91.2	99	75.5	109.1	104.8	111.3	97.3	78.2	98.5	101.3	102.9	102.7	96.8	108.2	89.3	104.1	98.6	107.1	109.7	99.9	108	112.7	101.4	112.7	111.8	104.6	107	1.10665	0.00456047
High	P02089	Hbb-b2	Hemoglobin subunit beta-2 [OS=Mus musculus]	118.39	39	6	3102	1	147	15.9	8.05	0	0	0	0	0	0	0	0	0	0	0	0	0	0	0	0	377.3	0	0	587	436.9	0	507.5	0	310.2	0	405.2	376	0	9.84795	0.00434169	UP
High	Q8JZZ0	Ugt3a2	UDP-glucuronosyltransferase 3A2 [OS=Mus musculus]	118.104	27	12	304	9	523	59.6	7.53	101.1	91.3	80.1	116.9	80.4	89.3	104.7	100.7	103.3	87.7	112.4	107	102.4	122.8	124.1	106.4	102.6	111.4	63.4	97.2	108.9	100.8	115.8	105.7	102.5	67.1	95.5	113.2	101.9	0.967276	0.55232
High	P70333	Hnrnph2 Hnrph2	heterogeneous nuclear ribonucleoprotein H2 [OS=Mus musculus]	117.96	28	8	426	3	449	49.2	6.3	88.4	92.1	77.1	86.3	96.5	113.6	97.8	114.6	77.1	58.5	101.4	87.6	112.1	108.4	104.5	121.7	88.6	99.9	142.7	106.3	113.3	137.5	91.8	92.1	100.6	105.2	93.4	92.1	118	1.12624	0.0662303
High	Q64516-3	Gk Gyk	glycerol kinase [OS=Mus musculus]	117.952	31	11	274	11	559	61.2	5.87	125.4	117.5	107.1	105.4	92.3	102.3	128	101.9	102.8	114.8	87.6	73.7	126.6	99.5	76.9	76.9	89.3	102.6	125.3	86.9	91.1	86.7	88.7	100.6	98.5	106.8	81.6	107.5	102.7	0.96658	0.563731
High	Q9DCL9	Paics	multifunctional protein ADE2 [OS=Mus musculus]	117.785	29	8	201	7	425	47	7.23	116.2	104.8	91.6	106.1	99.9	99.3	85	89.1	94.6	106.2	68	107.7	100.9	96.1	112	96.1	79.3	106.6	131.7	77.7	106.2	82.6	96.9	92	95.3	114.4	101.7	87.7	87.6	1.0117	0.823231
High	P42208	Septin2 Nedd-5 Nedd5 Sept2	septin-2 [OS=Mus musculus]	117.637	53	12	143	12	361	41.5	6.55	109	114.9	91.2	104	77.3	98.7	93.5	92	83.9	104	86.5	114	109.8	100.2	92.1	134.6	118.8	93.7	118.9	100.4	105.5	96.4	83.2	96.8	83.6	106.9	96.8	104.5	101.8	0.976346	0.62289
High	Q9D7G0	Prps1	ribose-phosphate pyrophosphokinase 1 [OS=Mus musculus]	117.235	36	10	193	10	318	34.8	6.98	92.5	91.1	89.2	101.9	79	100.9	113.5	100.9	110	89.9	114.1	111.5	106.2	106.6	90.1	99.4	113.8	99.7	96.5	91.9	94.7	100.5	117.7	130.8	103.7	82.7	105.9	89	97.1	1.00225	0.95898
High	Q9WV68	Decr2 Pdcr	Peroxisomal 2,4-dienoyl-CoA reductase [OS=Mus musculus]	117.159	43	11	369	11	292	31.3	8.81	104.2	112.6	96.6	106.1	106.3	100.3	118.1	107.2	97.5	124.6	119.3	98.5	123.1	104.4	83.4	97.1	92.5	99.1	124.8	67.6	81.8	92.8	132.9	89.7	109.9	71.5	80.1	87.4	84.7	0.887334	0.0516718
High	Q8JZU2	Slc25a1	Tricarboxylate transport protein, mitochondrial [OS=Mus musculus]	116.827	40	12	307	12	311	33.9	9.89	98.4	100.4	91.6	99.7	81.4	119.1	107.9	104.3	106.5	80	116.5	76.4	105.7	98.2	83.1	95.8	88.5	119.8	87.1	84.6	118.3	113	85	128.4	110.6	122.5	94.4	97.7	123.4	1.10078	0.0774373
High	Q91VT4	Cbr4	Carbonyl reductase family member 4 [OS=Mus musculus]	116.628	51	10	219	10	236	25.4	9.69	103.4	122.5	108.7	97.8	118.4	99	106.9	101	106.2	101.1	101	90.5	81.7	81.2	101.8	87.7	93.6	81	85.3	95.9	92.1	109.3	96.4	112.7	103.1	117.8	103.9	107.2	112.5	1.01284	0.764885
High	Q61133	Gstt2	Glutathione S-transferase theta-2 [OS=Mus musculus]	116.473	46	10	249	9	244	27.6	7.55	282.3	100.4	141.1	142.8	101.4	97.9	101.9	100.5	110.6	168.5	97.5	71.7	89.2	96.5	109.4	66.2	99.2	74.7	96.7	39.2	68.4	78.2	64.8	70.9	92.2	66.8	55	53.1	52.9	0.582473	0.00304124	DOWN
High	P52503	Ndufs6 Ip13	NADH dehydrogenase [ubiquinone] iron-sulfur protein 6, mitochondrial [OS=Mus musculus]	116.221	57	7	294	7	116	13	8.65	94.2	100.8	86.4	85.2	92.1	96.2	121.7	110.9	104.5	74.5	114.2	93.1	90.9	111.9	84	93	108.6	96.6	104.8	74.1	92.4	102.4	96.5	146.3	108.7	113.4	104.2	92	108.5	1.05675	0.322009
High	P50516-1	Atp6v1a Atp6a1 Atp6a2 Atp6v1a1	V-type proton ATPase catalytic subunit A [OS=Mus musculus]	116.096	35	13	195	13	617	68.3	5.58	96.9	98.2	86.2	87.7	91.7	95.3	96.2	92.7	108.8	80.6	95	103.8	123.8	107	88	113.8	114.6	83.5	112.9	96.7	88.1	120.7	100.1	97	110.5	106.1	92.4	108.8	104.1	1.02934	0.501241
High	Q9Z0N1	Eif2s3x	Eukaryotic translation initiation factor 2 subunit 3, X-linked [OS=Mus musculus]	115.716	33	11	223	2	472	51	8.4	98.2	91.6	98	96.7	79.7	108.2	112.5	106.6	91.3	109.8	102.3	89.4	112.1	122	111.7	105	82.9	100.5	115.7	101.9	88.7	104.8	109.5	105.3	98.7	98.1	85.7	98.2	98.2	0.993893	0.874738
High	Q9QXY6	Ehd3 Ehd2	EH domain-containing protein 3 [OS=Mus musculus]	115.634	44	13	244	9	535	60.8	6.46	97.9	111.9	117.3	103.1	106.8	96.4	100.6	96.4	98	99	81.4	98.1	117.1	101.6	105	88.5	116.1	101.1	90.9	86.6	108.3	118.6	100.7	99.8	80	95.1	98.9	81.7	100.9	0.94918	0.19124
High	Q9DCS9	Ndufb10	NADH dehydrogenase [ubiquinone] 1 beta subcomplex subunit 10 [OS=Mus musculus]	115.443	34	6	317	6	176	21	8.03	67.4	186.3	170.9	62.7	141.9	69.4	113.2	93.3	96.8	113	116.8	180.4	77.2	77	85.3	114.9	102.7	77.7	49.9	66	74.7	92	63.5	148.5	116.7	113.1	57.3	66	72.4	0.756233	0.0549842
High	P97823-1	Lypla1 Apt1 Pla1a	Acyl-protein thioesterase 1 [OS=Mus musculus]	115.34	78	9	298	9	230	24.7	6.62	89.3	170.7	80.8	114	124.6	126.5	95.3	118.3	112.1	132	83.4	47.3	75	69.2	132.7	99.9	104.9	100.6	69.6	82.8	91.3	99.3	113.4	101.4	63.6	58.7	107.6	122	107.8	0.891878	0.261759
High	P62281	Rps11	40S ribosomal protein S11 [OS=Mus musculus]	115.332	57	12	549	12	158	18.4	10.3	106.7	83	79.6	90.1	80.3	93.8	115.2	124.8	105.2	112.2	123.9	88.3	95.1	100.7	101.2	106.7	100	92.5	104.8	97	89.8	99.8	87.9	103.5	95.2	108.7	101.5	122.8	113.6	1.01021	0.829195
High	Q9R0N0	Galk1 Galk Glk	galactokinase [OS=Mus musculus]	115.311	44	13	214	13	392	42.3	5.26	97	111.9	91.8	92.3	71.4	140.9	90.7	101.3	89.3	93.6	109.8	131.8	128.1	135.9	79.8	121.9	105.7	89.1	115.2	65.6	109.5	125.5	99.7	142.4	75.5	56.3	86.3	85.6	68.8	0.884429	0.167317
High	P62137	Ppp1ca Ppp1a	serine/threonine-protein phosphatase PP1-alpha catalytic subunit [OS=Mus musculus]	115.28	35	8	174	2	330	37.5	6.33	95.1	92	58.4	53.2	285.6	88	54.5	85.3	266.8	201.1	161.7	80	48.4	59.2	62.1	44.3	90.8	213.4	105.4	38.1	58	61.6	110.4	110.1	70.4	48.7	65	92.4	91.1	0.825723	0.452611
High	P53026	Rpl10a Nedd-6 Nedd6	60S ribosomal protein L10A [OS=Mus musculus]	115.044	35	9	378	9	217	24.9	9.98	99.6	109.2	107.8	95.6	118.1	84.4	109.3	82.4	110.2	79.1	77.5	120.3	107.5	101.2	125.4	128.4	92.9	121.6	103.2	78.8	90.3	101.2	86.3	83.5	77	93.2	107.7	116.4	85.6	0.927326	0.206929
High	Q5YD48-1	A1cf Acf Asp	APOBEC1 complementation factor [OS=Mus musculus]	115.037	45	14	123	13	595	65.6	8.59	109.8	120.3	80.5	94.7	113.5	102.8	95.6	105.7	99.4	114.9	128.7	81.3	92.6	90.1	107.6	99.2	88.1	109.2	77.2	106.3	85.3	93.3	99.9	109	82.8	85.5	100.8	116.7	96.1	0.954492	0.353251
High	Q9D0E1	Hnrnpm Hnrpm	Heterogeneous nuclear ribonucleoprotein M [OS=Mus musculus]	115.005	23	13	201	13	729	77.6	8.63	86.4	91.8	78.7	116.6	82.4	123	89.9	109.4	90.5	112.2	99.1	87.6	107	113.8	110.2	110.1	89.8	95.2	153.2	73.1	110.8	97.4	97.4	107.2	101.1	132.7	86.6	96.7	94.5	1.03917	0.547261
High	Q9QZQ8-1	H2afy	Core histone macro-H2A.1 [OS=Mus musculus]	114.977	36	9	309	9	372	39.7	9.8	218.8	94.1	95.6	84	79.5	82.3	87.6	108.1	96.3	173.3	113.5	74.4	111.7	87.2	80	87	110.5	77.4	94.8	102.1	99.6	85.9	90.9	78.7	95.5	100.4	116.7	74.6	86	0.875619	0.253769
High	Q3U0V1	Khsrp Fubp2	Far upstream element-binding protein 2 [OS=Mus musculus]	114.942	26	13	168	13	748	76.7	7.33	114.6	97.6	105	78.3	71.8	75.1	87.4	127.8	74.1	123.3	78.9	99.9	103.6	126.5	85.5	98	110.9	108.5	123.1	99.7	117	114.6	89.1	91.5	96.6	108.1	103.2	85.3	93.1	1.0506	0.431058
High	Q61990	Pcbp2 Cbp Hnrnpx Hnrpx	Poly(rC)-binding protein 2 [OS=Mus musculus]	114.63	54	10	230	2	362	38.2	6.79	139.1	113.2	84.2	112.6	88.3	84.3	85.9	106.3	84.8	81.5	67.4	86.2	79.9	93.8	108	106.7	104.7	120.1	93.3	88.9	119.8	115	96.6	100.2	92.7	103	121.4	107.7	105.2	1.10057	0.105864
High	Q9CWK8	Snx2	Sorting nexin-2 [OS=Mus musculus]	114.594	36	15	141	14	519	58.4	5.12	96.6	82.1	87.2	106.2	73.5	109.5	117.1	90	97.1	85.3	82.9	111.4	127.2	106.4	108.8	106.4	89.9	114	136.9	102.1	87.6	117.6	85	92.7	109.4	109.5	96	91.7	106.3	1.05456	0.336324
High	P84084	Arf5	ADP-ribosylation factor 5 [OS=Mus musculus]	114.158	71	10	179	3	180	20.5	6.79	96	92	84.9	88.3	78.1	98.2	128.1	112.2	126.7	74.3	117.3	98	99.4	109.9	100	83.1	107.2	85.4	97.3	83.1	101.5	106.9	129.7	139.8	103.5	103	116.5	124.2	103.1	1.08234	0.192369
High	Q91X52	Dcxr	L-xylulose reductase [OS=Mus musculus]	113.599	52	11	408	11	244	25.7	7.31	105.2	98.7	116.3	99.7	130.1	85.3	92.1	96.4	146.9	94.7	95.7	111.7	93.1	111.2	129.8	87.9	101.3	93.7	83	108.4	84.1	88.6	78.6	88.3	107	108.7	97.9	91.5	99	0.890336	0.0437669
High	Q99PT1	Arhgdia C87222 Gdi1	rho GDP-dissociation inhibitor 1 [OS=Mus musculus]	113.248	52	7	386	7	204	23.4	5.2	106.4	94.9	96.6	96.5	99.5	126.5	94.4	89.6	73.2	139.3	73	111.3	130.2	114	116.9	115.5	91	94.7	139.1	74.2	92.3	86.3	74.7	72.8	82.7	109.9	75.9	87.8	87.8	0.863552	0.0533577
High	Q8K0C4	Cyp51a1 Cyp51	lanosterol 14-alpha demethylase [OS=Mus musculus]	113.243	30	10	89	10	503	56.7	8.41	99.6	110.9	105.8	69.7	45.8	129.2	115	39.6	72.6	112.7	73	113.1	341.1	187.1	54.2	132.3	59.3	173.6	75.6	51.6	65.8	103.9	152.4	73.2	92.8	76.6	61	33.9	107.3	0.812775	0.373976
High	Q6GSS7	Hist2h2aa1; Hist2h2aa2	Histone H2A type 2-A [OS=Mus musculus]	112.94	58	7	1583	2	130	14.1	10.9	103.5	137.5	109.5	110.1	90	79.7	112.4	100.8	77.2	116.7	85	93	104.2	106.4	96.1	98.3	93.7	90.4	139.2	110	88.6	98.3	70.7	83.3	90.9	94.4	86.1	80.7	112.4	0.946318	0.381667
High	Q3UJU9	Rmdn3 Fam82a2 Fam82c	Regulator of microtubule dynamics protein 3 [OS=Mus musculus]	112.806	28	9	115	9	470	52	5.21	71.5	228.1	64.9	92.2	96.1	132.6	99.6	69.3	66.9	105.4	98.2	157.2	50	72.8	92.9	96.9	46.7	80.3	78.3	87.1	79.7	102.2	126.9	78.9	81.5	58.5	63.7	139.9	126.5	0.952472	0.749346
High	Q8K4Z3	Naxe Aibp Apoa1bp	NAD(P)H-hydrate epimerase [OS=Mus musculus]	112.354	30	6	182	6	282	31	7.69	99.8	82.8	118.7	91.6	104.3	107.9	109.5	103.4	105.5	100.1	110.3	101.9	85.8	98.5	98.5	99	94.3	85.6	101.6	87.6	101.5	96.2	105.1	76.8	98.3	88.6	89.3	113.1	95.7	0.9429	0.11344
High	P52792-2	Gck Gk	Isoform 2 of Glucokinase [OS=Mus musculus]	112.324	33	11	149	11	465	51.9	5.26	79.7	113.1	77.4	76.8	88.3	71.5	118.3	108.4	90.6	108.9	105.7	102.2	136.6	104.4	90.5	100.6	98.7	118.6	95.3	69.3	76.9	104.5	116.6	140.4	110.1	82.6	115.5	106.3	113.4	1.05888	0.408427
High	Q9DCT2	Ndufs3	NADH dehydrogenase [ubiquinone] iron-sulfur protein 3, mitochondrial [OS=Mus musculus]	112.211	32	8	259	8	263	30.1	7.17	98	103.7	93.4	106.1	127.3	123.1	119.5	121.2	133.2	89.6	77.3	80.1	85.7	111.1	122.9	134.4	105.3	94.2	65.5	70	90.2	60.9	105.3	77.1	99.6	86.1	94.2	126.1	84	0.814473	0.00736542
High	Q61646	Hp	Haptoglobin [OS=Mus musculus]	112.147	30	10	164	10	347	38.7	6.29	47.2	55.9	41.8	70.6	61.9	48.8	41.3	79.8	51.1	55	41.5	295.8	108.3	93	146.8	163.7	79.2	58.6	64.1	303.9	89.8	93.8	62.5	48.5	129.6	158.6	122	188.1	166.8	1.42106	0.165733
High	Q60866	Pter	Phosphotriesterase-related protein [OS=Mus musculus]	112.081	54	13	234	13	349	39.2	6.67	108.9	108.1	84.6	105	80.4	68.5	105	95.3	91.7	121.7	77.4	90.6	108.1	123.1	72.7	76.6	105.4	102.1	135.5	111.6	98.1	125.1	95	115.3	109.3	110.4	84.9	97.6	96	1.11799	0.0692682
High	Q8K370	Acad10	Acyl-CoA dehydrogenase family member 10 [OS=Mus musculus]	112.028	17	12	219	12	1069	118.9	8.24	97.7	95.1	96	101.4	81.4	87.5	111.3	87.2	109.6	68.2	108.6	116.7	93.8	107.1	121.6	88.8	109.8	98.4	109.8	75.4	134.6	100.3	98.2	121.8	95	111.2	95.7	102.5	110.1	1.05547	0.315938
High	O35857	Timm44 Mimt44 Tim44	Mitochondrial import inner membrane translocase subunit TIM44 [OS=Mus musculus]	111.994	28	9	153	9	452	51.1	8.13	80.1	82	114.4	105.9	85.9	99.2	107.9	95.8	110.4	65.9	112.5	96.6	80.5	90.6	113.4	101.5	104.7	112.6	115.1	78.2	99.6	113.8	118.6	145.1	94.1	94.6	98.1	110.8	104.1	1.10483	0.0872846
High	O08677-1	Kng1 Kng	kininogen-1 [OS=Mus musculus]	111.787	18	9	182	9	661	73.1	6.54	83.8	56.9	78.7	95.3	64.2	89.3	61	84.7	78.6	62.2	79.2	108.2	114.5	98.8	119.2	119.4	122.1	87.8	87.2	135.4	166.9	142.4	130.9	69.4	140.3	107.5	129.3	133.3	94.1	1.33107	0.00407358
High	Q8VCA8	Scrn2	Secernin-2 [OS=Mus musculus]	111.525	42	10	251	10	425	46.6	5.71	133.6	168.2	121	120.8	117.7	111.2	108.5	93.5	93.1	128.8	78.9	89.5	81	81.9	110.4	100.7	91.2	83.8	104.8	60.9	66.2	89.5	69	102.4	98.9	83.8	64.4	100.8	95.5	0.789617	0.00694266
High	P58044	Idi1	Isopentenyl-diphosphate Delta-isomerase 1 [OS=Mus musculus]	111.465	39	8	137	8	227	26.3	6.16	28.2	160.6	90.3	33.4	30.1	76	109.8	32.6	52.1	100.7	52.7	129.3	433.5	229.7	17.8	168.7	68.6	142.5	57.4	63.1	83.4	109.8	166.2	28.2	134.9	71.1	87.6	70.1	94.8	0.866118	0.651587
High	P27546-1	Map4 Mtap4	Microtubule-associated protein 4 [OS=Mus musculus]	111.142	18	12	296	12	1125	117.4	4.98	89	89.3	96.9	106.5	67.6	105	107.3	107.6	118.8	61.2	100.8	93.3	103	124.3	93.6	117.7	114.1	104.6	110.4	83.8	103.8	107.7	107.6	128.8	99.2	88.1	114	97.6	97.8	1.03861	0.501569
High	P61222	Abce1 Rli	ATP-binding cassette sub-family E member 1 [OS=Mus musculus]	111.083	30	12	91	12	599	67.3	8.34	95.8	105.7	90.3	96	116.3	96	107.6	99.3	85.5	102.7	82.7	98.2	106.8	112.1	101.2	106.4	85.8	124.6	108	106.5	104.7	81	104.2	82.8	94.2	84.5	99.3	117	102.7	1.01484	0.731014
High	Q9JHW4	Eefsec Selb	selenocysteine-specific elongation factor [OS=Mus musculus]	110.685	30	9	138	9	583	63.5	8.29	95.3	121.3	85.1	94.6	83.3	80.2	103.7	92	91	91.9	101	100.2	99.8	92.3	103.1	106.1	100.8	110	107.2	87.2	109.1	113.5	89.1	118.3	108.6	106	102.2	95.4	108.6	1.08315	0.0362237
High	Q9CQF9	Pcyox1 Kiaa0908	Prenylcysteine oxidase [OS=Mus musculus]	110.591	29	8	288	8	505	56.5	6.92	123.3	115.7	106.8	101.1	111.8	124.3	121.1	109.4	110.4	115.4	93.7	93.8	93	95.3	100.4	119.3	103.4	87.5	66	94.5	95.3	92.7	65.1	75.3	82.1	76	92.5	119	113.1	0.816229	0.000577183
High	P62880	Gnb2	Guanine nucleotide-binding protein G(I)/G(S)/G(T) subunit beta-2 [OS=Mus musculus]	110.544	35	8	187	6	340	37.3	6	96.9	97.2	84.2	92.7	60.5	90	97.2	104.2	91.1	105.5	114.8	98.1	104.7	105.7	96.3	96.4	103.4	94	111.4	115.9	97.3	115.6	116.5	111.1	91	107.7	105.9	111.9	99.7	1.1047	0.0186168
High	P62843	Rps15 Rig	40S ribosomal protein S15 [OS=Mus musculus]	110.488	56	5	265	5	145	17	10.39	97	123.5	83.1	79.4	65	94.4	139.9	107.6	86.1	74.5	126	85.9	98.3	115.2	105.8	95.1	92.6	95.4	110.6	83.2	104.3	98.4	112.8	130.3	101.8	96.8	91.5	124	92.8	1.05389	0.429674
High	Q9D024	Ccdc47 Asp4	Coiled-coil domain-containing protein 47 [OS=Mus musculus]	110.369	40	11	117	11	483	55.8	4.84	99	75.5	98.4	101.8	90.3	86.8	105.2	100.1	105.8	106.2	97.9	105.5	104.3	100	106.9	106.1	95.9	109.1	106.9	105.1	87.9	94.1	104.2	98.4	104.8	106	102.5	104.7	103.7	1.03151	0.278141
High	Q60668-1	Hnrnpd Auf1 Hnrpd	heterogeneous nuclear ribonucleoprotein D0 [OS=Mus musculus]	110.195	35	10	285	9	355	38.3	7.81	107.7	103.5	115.9	120.7	120.6	91.6	92.1	101	89.1	103.4	93	91.8	102.7	100.3	100.3	132.8	99.4	92.7	124.7	89.2	102.2	97	83.4	52.1	90.6	103.3	92.2	96.2	109.6	0.909093	0.094651
High	Q61990-2	Pcbp2 Cbp Hnrnpx Hnrpx	Isoform 2 of Poly(rC)-binding protein 2 [OS=Mus musculus]	110.165	50	9	223	1	331	34.9	8	0	110.7	114.6	0	115.2	0	115.1	0	102.2	115.6	135.1	113.4	38.6	99.6	134.4	142.6	131.5	172.3	111.7	130.6	129.4	35.2	144.2	134.8	91.1	99.8	118.5	114.1	144.4	1.37567	0.0787463
High	Q922E4	Pcyt2	ethanolamine-phosphate cytidylyltransferase [OS=Mus musculus]	109.87	45	9	361	9	404	45.2	6.58	94.4	114.4	94.2	100.2	72	100.3	120.6	108.1	95.3	101.8	95.2	98.8	110.1	110.8	85.4	94.3	92.5	120.8	139.9	79.5	89.2	100.9	107.2	107.5	104.2	91.3	105.1	106.5	89.1	1.04144	0.425709
High	P67984	Rpl22	60S ribosomal protein L22 [OS=Mus musculus]	109.863	69	9	448	8	128	14.8	9.19	110.9	94.6	99.9	100	104.7	91.9	104	106.2	83	114.9	87.7	101.9	105.2	106	102	110.3	95.9	100.7	100.5	101.3	101.8	89.8	95.8	80.7	92.8	100.4	91.4	113.9	109	0.970842	0.369756
High	Q9WUA2	Farsb Farsl Farslb Frsb	Phenylalanine--tRNA ligase beta subunit [OS=Mus musculus]	109.763	41	16	121	16	589	65.7	7.12	98.5	107	107	83.4	113.8	104.3	96	88.9	111.9	85.1	93.9	109.4	87.7	105.5	105.4	125.2	87.4	119.3	96.2	98.9	107.3	104	83.3	83.4	90.1	83.8	111.6	111.1	85.1	0.972467	0.551504
High	P62889	Rpl30	60S ribosomal protein L30 [OS=Mus musculus]	109.575	65	7	418	7	115	12.8	9.63	110.5	128.1	107	105.5	93.5	106.7	114	118	106.2	80.6	102	86.5	102.6	97.7	102.7	106.2	90	123	123	82.6	82.5	96.2	83.3	115.6	86.6	87.3	68.4	95.7	99	0.921341	0.140284
High	P62141	Ppp1cb	Serine/threonine-protein phosphatase PP1-beta catalytic subunit [OS=Mus musculus]	109.013	34	9	191	3	327	37.2	6.19	119.8	99.9	98.6	120.7	97.2	109.2	104.8	83.2	81.8	102.6	137.7	110.9	100.4	104	111.4	82.9	109.6	81.6	130.6	78	69.6	93.3	85.2	104.7	95.2	80.2	85.1	90.4	105.3	0.877444	0.0333174
High	P19783	Cox4i1 Cox4 Cox4a	Cytochrome c oxidase subunit 4 isoform 1, mitochondrial [OS=Mus musculus]	108.855	48	11	719	11	169	19.5	9.23	86.7	109.8	78.8	102.4	106.9	102.6	95.3	118.3	103.4	95.8	90.7	100.5	91.3	119.4	100.2	116.4	101	100.7	102.7	84.2	101.2	101.2	90.2	81.9	95.8	89.2	102.5	98.1	116	0.958753	0.297495
High	P14733	Lmnb1	Lamin-B1 [OS=Mus musculus]	108.843	34	15	91	15	588	66.7	5.16	73.1	92	77.5	101.5	79.1	84.4	97.4	115	68.2	64	107.5	91.2	119.3	117.5	83.7	90.4	90.6	111	205	80.8	112.5	117.1	91.7	121.6	103.8	109.4	100.9	83.5	100.9	1.2212	0.0352866
High	Q64518	Atp2a3	Sarcoplasmic/endoplasmic reticulum calcium atpase 3 [OS=Mus musculus]	108.754	12	9	159	1	1038	113.6	5.85	117.3	0	116.2	21.2	114.5	123.8	133	0	80.9	166.8	95	77.3	158.6	161.8	0	62.6	268.8	19.8	0	25.2	299.7	23.8	125.9	173.7	89.6	117.5	14.9	29.9	169.4	0.90901	0.764544
High	P29788	Vtn	Vitronectin [OS=Mus musculus]	108.317	29	9	196	9	478	54.8	5.88	102.5	96.9	95.3	99.4	89.1	126.9	73	83.6	74.2	99.1	86.2	93.4	122.2	91.6	105.8	90.6	126.3	81.8	103.5	113.2	109.8	103.1	96.8	82.7	109.3	118	114.7	125.2	107.7	1.08279	0.160587
High	P97447-1	Fhl1	Four and a half LIM domains protein 1 [OS=Mus musculus]	108.293	49	10	31	10	280	31.9	8.37	34.1	42.8	35.6	39	27.2	34.7	13.7	47.9	35.7	36.2	38.4	61.4	60.9	68.8	39.2	64.1	57.6	52.4	91.1	51.7	53	66.7	62.4	51.6	61.4	63.4	55.3	49.4	71.9	1.40322	0.00208671
High	Q8BTM8	Flna Fln Fln1	Filamin-A [OS=Mus musculus]	108.277	9	14	238	11	2647	281	6.04	77.3	84.5	89.4	117.1	54.5	62.7	69.8	111.9	94	72.4	87.6	93.6	116.6	127.3	77.4	100.3	122.5	93.8	169.1	97.1	101.9	136	124.4	98.6	102.8	120.6	117.1	92	110.4	1.23937	0.0129268
High	O08807	Prdx4	Peroxiredoxin-4 [OS=Mus musculus]	107.78	42	10	320	8	274	31	7.15	94.7	89	103.1	94.7	76	89	115.8	98.4	77.7	129.6	110	111.1	124.1	104.1	91.2	97.9	85.2	120.8	153.1	79.1	88.8	116.2	93.4	93.9	94.1	87.6	80.5	125.6	89.7	1.02406	0.731714
High	P32067	Ssb Ss-b	Lupus La protein homolog [OS=Mus musculus]	107.541	42	13	206	13	415	47.7	9.77	84.1	104.4	86.5	99.9	74.1	97.9	103.9	129.5	98.6	85	121.3	90.8	116.6	120.6	98.4	103.3	110.6	100.8	116.1	86.9	107.3	103.3	81.8	121.4	106.8	99.8	105.1	102.8	107.5	1.01773	0.724684
High	P61620	Sec61a1 Sec61a	Protein transport protein Sec61 subunit alpha isoform 1 [OS=Mus musculus]	107.501	22	8	379	8	476	52.2	8.06	83.2	91.8	82.8	84.7	64.2	99.5	101.4	99.4	85.1	103.5	120.6	91.1	96.5	120.9	113.6	104.3	87.5	120.5	111.1	89.4	118.9	124.8	130.1	120.3	95.8	91.5	96.9	106.4	104.8	1.13891	0.0200335
High	Q7M6Y3-5	Picalm Calm Fit1	Isoform 5 of Phosphatidylinositol-binding clathrin assembly protein [OS=Mus musculus]	107.063	19	8	147	1	655	70.9	8.37	85	103.4	91.2	91.5	76.3	112.4	116.1	108.5	102.4	67.9	99.2	101	116.4	107.8	108.3	106.9	104.3	102.3	114.3	86.5	86.9	92.2	111.4	114.4	96.7	120.4	97.4	101	112.6	1.03093	0.525378
High	P61750	Arf4	ADP-ribosylation factor 4 [OS=Mus musculus]	106.685	61	10	228	3	180	20.4	7.14	85.7	84.2	73	85.1	71.1	97.4	101	99.4	84.8	69.9	141.7	98.2	98.6	124	110.8	102.8	101.7	120.4	135.8	77.9	111.9	118.9	128.9	132.9	103.3	89.9	90	93.6	103	1.13592	0.0758877
High	Q9Z1Z2	Strap Unrip	Serine-threonine kinase receptor-associated protein [OS=Mus musculus]	106.645	49	11	226	11	350	38.4	5.12	101	95.8	84.8	89.3	85.1	106.2	95.5	98.4	95.3	87.3	104.5	98.8	123.6	130.9	104.4	109.3	92.3	114.2	114.4	90.1	99.5	100.8	126.1	109.4	88.1	97.3	98.9	84.9	94.3	1.01351	0.77551
High	P97429	Anxa4 Anx4	annexin A4 [OS=Mus musculus]	106.255	35	8	149	8	319	35.9	5.57	93.1	108.3	102.7	121.4	71.8	107.5	102.4	132.4	99.9	99	104.8	132.3	111.6	99.9	95.3	90.3	106.8	83.3	127.1	59.7	133.8	128	76.3	83.5	97.6	74.2	112.4	87.6	98.1	0.924754	0.281059
High	P70670	Naca Gm1878	Nascent polypeptide-associated complex subunit alpha, muscle-specific form [OS=Mus musculus]	105.952	8	11	187	11	2187	220.4	9.35	101.9	77.6	89	91.2	141.9	94.3	112.2	97	115	76	90.7	89.5	91.2	90.7	101.5	109.6	96.8	126.6	114.5	102.1	107.6	87.5	90.7	99.8	92.8	90.4	89.5	98.6	94.6	1.01584	0.772222
High	Q9CZ42-2	Naxd Carkd	Isoform 2 of ATP-dependent (S)-NAD(P)H-hydrate dehydratase [OS=Mus musculus]	105.793	45	9	222	9	298	32.1	7.47	109.6	133.9	113.9	102.7	113.4	104.2	100.2	105.7	101.3	122.9	103.4	103.3	92.6	94.3	99.8	92.1	88.8	102.5	97.3	73.6	103.3	83.6	56.1	79.7	108.7	86.4	91.1	95.3	97.6	0.854722	0.00417409
High	Q8K310	Matr3	Matrin-3 [OS=Mus musculus]	105.522	21	9	153	9	846	94.6	6.25	114.2	144.4	116.3	126	104.8	90.9	90.1	88.9	78.5	103.9	82.1	86.3	96.3	109.6	110.2	90.5	93.6	87.7	124.9	92.9	105.9	102.8	96.8	82.1	83.7	105.9	92.5	101.6	91.5	0.958584	0.470401
High	Q9JLV1	Bag3 Bis MNCb-2243	BAG family molecular chaperone regulator 3 [OS=Mus musculus]	105.41	35	12	173	12	577	61.8	7.27	94.4	96.1	69.7	77.8	62.4	100.7	118.1	91.3	90.2	59.7	101.1	122.7	102.5	101.2	90.7	113.5	105.4	132.4	96	94.1	106.2	107.4	126.6	141.2	110.3	90.7	98.8	100	110.2	1.16517	0.0241303
High	P14115	Rpl27a	60S ribosomal protein L27a [OS=Mus musculus]	105.369	33	7	295	7	148	16.6	11.12	91.7	134.7	94.2	97.8	107.9	107.6	102.1	117.3	106.7	114.9	33.1	113.3	75.5	82.3	104.1	95.5	121.2	103.8	72.7	110.4	111.7	73.1	108.4	58.4	104.6	126.4	119.6	112.9	101.9	1.00331	0.968215
High	O70194	Eif3d Eif3s7	Eukaryotic translation initiation factor 3 subunit D [OS=Mus musculus]	105.218	27	9	143	9	548	63.9	6.05	97.7	84.8	85.8	106.2	102.4	114.4	104.3	97.6	85.8	79.5	102.4	112.5	119.2	107.1	107.1	105.4	84.9	103.1	104.9	118.1	107	98.2	80.6	83.3	110.2	85.4	94.2	100.4	107.7	0.995949	0.92766
High	Q99K48	Nono	Non-POU domain-containing octamer-binding protein [OS=Mus musculus]	104.936	34	9	188	9	473	54.5	8.95	86.2	94.1	87.2	81.5	69.1	93.9	96.6	97.4	81.4	70.7	111.3	90.8	139.7	139.4	97.9	121.1	84.2	98.3	133.1	81.2	133.1	134.2	104.6	100.1	91.3	105.6	124.6	97.3	92.1	1.11738	0.139761
High	Q8JZN5	Acad9	Acyl-CoA dehydrogenase family member 9, mitochondrial [OS=Mus musculus]	104.696	30	11	279	11	625	68.7	7.46	86.7	93.2	104.6	88	69.3	87.5	88	106.8	123.3	118.1	90.3	100.3	97.5	97.4	94.9	91.6	121.5	92.5	85.7	118.8	107.2	105.4	119.7	109.9	118.8	110.1	120.2	82.4	103.5	1.08808	0.106201
High	P68510	Ywhah	14-3-3 protein eta [OS=Mus musculus]	104.566	48	13	310	10	246	28.2	4.89	84.8	78.9	92.6	108.7	77.3	87.8	93.6	97.2	94.8	86.4	93.1	111.6	114.1	117.1	91.5	107.2	100.6	125	128.5	110.6	116	123.4	126.4	91	91.7	90.8	93.1	96	107.3	1.12465	0.0251439
High	Q9CRB3	Urah	5-hydroxyisourate hydrolase [OS=Mus musculus]	104.536	71	8	546	8	118	13.6	7.87	111.9	119.8	85	92.2	88.9	129.6	103	106.5	90	91.1	116.6	100.5	110.8	102.7	92	122.6	90.3	104.6	121.9	80.5	87.6	101	83	115.9	90.2	106.4	82.7	98.9	100.8	0.94808	0.301386
High	P51855	Gss	glutathione synthetase [OS=Mus musculus]	104.407	35	10	218	10	474	52.2	5.8	100.5	107.7	106.7	105.6	99.4	100.1	108	88.1	95.8	92.4	102.6	95.2	109	121.1	101.2	98.9	97.1	98	110.1	86.1	97.6	92.5	106.4	110.1	97.5	96.7	97.3	110.9	103.8	0.988734	0.695246
High	Q9Z0N2	Eif2s3y	Eukaryotic translation initiation factor 2 subunit 3, Y-linked [OS=Mus musculus]	104.062	31	10	175	1	472	51.1	8.5	173.6	217	84.7	91.5	139.7	108.4	124.9	107.5	85	163.4	82.4	81.2	69.9	0	94.7	100.7	88.1	117.1	101.6	63.7	98.1	102	64.7	115.6	88	59.2	85.7	79.9	87.1	0.830524	0.229844
High	Q61699	Hsph1 Hsp105 Hsp110 Kiaa0201	Heat shock protein 105 kDa [OS=Mus musculus]	103.995	26	14	126	12	858	96.3	5.53	117.8	118.5	82.4	101.3	79.3	140.8	111.6	117.1	78.2	103.5	97.3	96.5	105.7	110.8	93.7	112.6	120.3	104	89.9	92.3	82.3	120.2	96.1	143.5	63.1	64.2	72.2	112.8	95.2	0.900218	0.167175
High	Q8K1M6-3	Dnm1l Drp1	Isoform 3 of Dynamin-1-like protein [OS=Mus musculus]	103.935	27	11	119	11	699	78	6.81	125.1	142.8	66.9	97.9	96.5	130	79.5	102.4	105.8	94	84.9	79.4	75.9	99.3	88.4	195.6	89.2	87.1	82.2	107.4	81.9	120.6	119.7	90.9	72.8	65.4	82.1	86.2	122.8	0.904078	0.338791
High	Q3TC72	Fahd2 Fahd2a	fumarylacetoacetate hydrolase domain-containing protein 2A [OS=Mus musculus]	103.913	40	6	188	6	313	34.7	8.16	129.2	146.3	106.2	127.3	129.6	116	102.5	121.1	119	107.8	90	89.6	75.6	82.7	83.9	91.8	80	93.8	98	79.5	68	90.5	67.1	94.3	94.9	83.5	75.1	110	99.8	0.830577	0.0147415
High	Q5FW60	Mup20 Mup24	major urinary protein 20 [OS=Mus musculus]	103.713	52	11	190	8	181	20.9	4.89	82.1	71.2	63.1	99.1	54.9	119.9	90.7	76	55.5	75.2	81.6	120.6	60.1	131.7	113.3	157.3	141.9	158.5	49.7	110.3	120.6	95	146.6	117.1	77.9	61.7	101.8	104.6	139.1	1.14003	0.289229
High	P70404	Idh3g	Isocitrate dehydrogenase [NAD] subunit gamma 1, mitochondrial [OS=Mus musculus]	103.426	38	9	171	9	393	42.8	9.01	100.6	89.7	108	110.2	91.8	102.2	96.3	93.9	85.9	111.3	86.2	68.4	99.7	83.9	89.1	75.9	74	60.9	97.1	79.2	64.2	72	91.9	98.2	87.4	84.2	82.6	82.5	99.9	0.904096	0.0741251
High	A2ADY9	Ddi2	Protein DDI1 homolog 2 [OS=Mus musculus]	103.185	36	8	306	8	399	44.6	5.05	141	72.6	119.9	98.7	118.7	103.1	109.4	119	128.2	131.3	110.4	66	88.2	115	116.8	77.8	75.4	78.6	93.9	101.6	84.5	63.9	89.9	64.3	103.7	94.5	108.1	112.4	105.2	0.870323	0.0812685
High	Q7TMK9	Syncrip Hnrpq Nsap1 Nsap1l	Heterogeneous nuclear ribonucleoprotein Q [OS=Mus musculus]	103.091	23	10	169	10	623	69.6	8.59	76.3	98.5	90.8	102.4	100.8	129	91.3	147.1	121.9	185	75.7	80.3	86.2	120.1	114.4	116.4	105.4	90.2	112.5	54.4	41.3	74.4	93.9	86	85.9	151.1	109.4	60.3	105.2	0.818953	0.0797164
High	Q6DFW4	Nop58 Nol5	Nucleolar protein 58 [OS=Mus musculus]	102.998	24	8	121	8	536	60.3	8.34	127	112.8	79	97.3	71.7	99	97.3	115.5	86.9	100.2	101.5	90.1	71.8	83.4	104.6	101.4	92.3	118.9	124	67	115.4	111.5	100.1	117.5	97	108.4	107.6	106.9	112.9	1.1175	0.0540986
High	Q99JB2	Stoml2 Slp2	Stomatin-like protein 2, mitochondrial [OS=Mus musculus]	102.549	50	9	126	9	353	38.4	8.87	107	158	118.7	105.8	97.6	113.3	119.1	79.3	91.5	86.2	98.7	85.6	84.3	86.2	69.5	105.9	102.2	77.7	94.8	86.1	104.6	93.4	103.1	136.1	90	85.6	96.8	116.6	95.9	0.978792	0.76321
High	Q3THS6	Mat2a	S-adenosylmethionine synthase isoform type-2 [OS=Mus musculus]	102.418	13	6	454	1	395	43.7	6.48	133.5	95.6	106.2	116.8	117.6	94.3	91.1	98.8	106.9	175.8	40.4	61.9	108.6	97.2	86.3	167.2	100.1	84.2	112.9	49.9	100.2	109.5	33.1	25.7	108.5	98.7	124.2	121.3	91.6	0.83489	0.172176
High	Q9DBG5	Plin3 M6prbp1 Tip47	Perilipin-3 [OS=Mus musculus]	102.361	37	9	158	9	437	47.2	5.62	111.1	90.2	89.5	96.4	67.9	109.5	113.4	96.2	82.1	97	81.5	101.1	117.7	117.4	103.4	107.1	87.3	113.4	140.6	91.3	95	97.1	96.2	108.6	98.1	101.4	92.8	93.4	92.8	1.03627	0.504237
High	P62835	Rap1a Krev-1	ras-related protein Rap-1A [OS=Mus musculus]	102.154	45	9	205	3	184	21	6.67	90.1	106.9	80.6	104	85.6	102	101.3	106.4	80	83.4	112.5	102	111.3	106.3	93.3	90.6	97.8	115	124.1	83.9	113.7	111.6	95	122	98.2	109.1	91.9	90.6	110.6	1.08402	0.0748988
High	Q99LP6	Grpel1	GrpE protein homolog 1, mitochondrial [OS=Mus musculus]	102.138	47	9	320	9	217	24.3	8.38	99.5	81	93	91.6	75.4	105.9	106.5	114	108.1	81.2	126.7	80	99	113.1	105.7	84.3	92.5	102.7	124.8	76.3	101	100.1	113.8	128.7	112.4	119.4	97.3	101.2	92.6	1.08573	0.137823
High	Q8VBW8	Ttc36	Tetratricopeptide repeat protein 36 [OS=Mus musculus]	101.876	48	9	278	9	186	20.1	5.29	81.8	85.5	116.2	130.8	96.7	114.1	92.2	66.1	101.5	84.2	116.2	96.2	99.6	90.8	111.6	87.9	91.7	100.7	180.6	83.1	75	79.6	74.6	113.8	113.5	162.1	72.2	120.4	81.6	1.07091	0.482305
High	P24472	Gsta4 Gsta	Glutathione S-transferase A4 [OS=Mus musculus]	101.842	40	10	549	7	222	25.5	7.39	124.8	87.4	92.3	125.7	84.1	111.8	112.8	75.2	107.6	73.3	74.2	119.6	138.1	111.3	105.9	91.5	97.4	101.8	134.4	87	88.6	121.3	103	83.6	97.3	117.9	100.9	65.5	71.3	0.958559	0.576612
High	P51150	Rab7a Rab7	ras-related protein Rab-7a [OS=Mus musculus]	101.829	68	11	246	11	207	23.5	6.7	91.3	100	80.4	106.7	112.4	112.2	92.3	93.6	78.4	96.4	90.7	135.5	123.7	84.5	90.8	117.8	103.7	100.3	119.9	102.4	99.5	117.3	75.8	96.1	94.8	85.3	81.7	94.5	103.7	0.970148	0.591249
High	Q9R0P5	Dstn Dsn Sid23	Destrin [OS=Mus musculus]	101.479	47	8	311	8	165	18.5	7.97	96.4	97.1	79.1	98.9	98	96	99.2	104.2	105.1	111.6	91.1	95.1	136.4	111.8	101.1	88.5	94.5	128.5	133.7	85.1	98	100.2	89.7	96.1	102.6	99.3	99	97.4	102.2	1.02403	0.629177
High	Q6A0A9	FAM120A Kiaa0183 Ossa	Constitutive coactivator of PPAR-gamma-like protein 1 [OS=Mus musculus]	101.31	16	11	173	11	1112	121.6	8.92	88.9	108.1	82.7	89.6	84.8	101.9	100.1	102.4	95.9	96.1	95.5	97.8	111.4	108.1	108.9	94.5	96.8	104.8	121.9	102.2	112.3	107.8	114.2	112.8	97.7	105.8	95.2	110.1	91.9	1.08726	0.0129447
High	Q8BI84-1	Mia3 Kiaa0268 Tango	Transport and Golgi organization protein 1 homolog [OS=Mus musculus]	101.194	11	14	172	14	1930	213.5	4.75	97.3	105.1	105	96.2	87.2	97.8	97.8	110.7	102.5	103.7	101.9	91	107.7	103	95.6	96.7	121.5	106.5	92.2	70.9	91.2	105.9	126.7	111.9	94.7	103.9	99.5	99.7	115.5	1.00328	0.935788
High	Q60931	Vdac3	Voltage-dependent anion-selective channel protein 3 [OS=Mus musculus]	100.955	45	9	246	8	283	30.7	8.79	94.9	106.7	105.3	97.9	115.1	112.9	108.8	102.7	97.4	95.5	106.2	98.1	105.8	99.5	88.1	102.3	84.2	105.2	130.8	85.9	89.5	99.5	108.1	85.4	103.3	97.6	80.2	74.5	98.8	0.953662	0.286564
High	P61358	Rpl27	60S ribosomal protein L27 [OS=Mus musculus]	100.14	54	10	370	10	136	15.8	10.56	119.8	108.8	130	111.4	120.6	100.3	104.3	103	91	102.9	75.7	101.1	94.2	97.3	102.9	124.7	90.8	105	117.8	92.8	98.6	85.6	75.7	53.9	97.7	93.9	89.8	100.1	111.6	0.893978	0.0609062
High	Q61335	Bcap31 Bap31	B-cell receptor-associated protein 31 [OS=Mus musculus]	99.838	26	9	207	9	245	27.9	8.7	113.8	122.1	96.3	86.5	105.1	112.8	124.5	108.6	91.3	82	96	95.1	110.2	115.6	90.6	100.5	100.2	104.4	129.5	68.5	98.8	99.9	92.3	119.6	103.6	104.4	75.1	94.4	102.9	0.965424	0.512727
High	P53996-3	Cnbp Cnbp1 Znf9	Isoform 3 of Cellular nucleic acid-binding protein [OS=Mus musculus]	99.815	40	6	200	6	177	19.5	7.71	84.6	99.9	88.7	85.8	68	100	123.1	115	107.3	64.2	102.2	94.8	117.9	115.5	115.1	110.1	108.7	89.5	90.6	89	94.3	102.8	108.2	132.6	108.6	110.9	115.1	110.1	118.6	1.05802	0.3345
High	Q8BFW7-1	Lpp	Lipoma-preferred partner homolog [OS=Mus musculus]	99.451	32	11	139	11	613	65.8	7.37	106	103.7	110	109.6	100.4	93.2	103.4	114.4	82.1	91.7	82.9	89.7	110	106.4	102.3	102.4	88.5	92.4	129.5	90.9	106.3	84	96.9	88.7	90.4	124.3	91	101.6	117.1	1.01288	0.783228
High	Q78IK4	Apool Fam121a Mic27	MICOS complex subunit MIC27 [OS=Mus musculus]	99.057	48	9	257	9	265	29.2	9.31	96.7	94.4	93.2	94.4	93	92.5	101.2	113.3	100.3	75.5	116.5	95.9	89.5	114.3	97.9	95.5	97.6	97.5	101	89.6	110.1	96.4	114	114.1	97.2	89.3	99.6	102	104.8	1.03635	0.316954
High	Q9Z1N5	Ddx39b Bat1 Bat1a Uap56	spliceosome RNA helicase DDX39B [OS=Mus musculus]	98.838	34	9	199	9	428	49	5.67	89.4	84.7	79	121.1	88.5	87.2	96.4	91.7	94.1	96	103.3	86.3	82.3	104.5	93.6	81.7	93.5	124.4	108.2	101.3	102.8	105.6	160.5	126.1	92.3	94.4	97.3	102.1	134.7	1.21533	0.00162634
High	Q9DCS2	Mettl26	Methyltransferase-like 26 [OS=Mus musculus]	98.57	54	8	471	8	204	22.7	6.52	103.1	118.4	89.3	120.8	113.7	150.5	97.1	95.3	80.9	89.7	89.2	132.2	99.5	105.5	86.7	136.8	82.7	98.7	82.7	110.3	83	125.3	83.6	104.1	83.7	70.1	90.4	103.7	109.9	0.905879	0.169912
High	Q9CPP6	Ndufa5	NADH dehydrogenase [ubiquinone] 1 alpha subcomplex subunit 5 [OS=Mus musculus]	98.398	75	8	288	8	116	13.4	8.1	115.7	103.1	121	112	133.7	90.6	97.2	111.3	92.1	111	94.5	104.2	93.7	101.4	84.1	102.1	93.9	93.3	90.5	88.9	92.7	87.7	52.2	88.5	98.7	96.2	99.4	90.9	104	0.870941	0.00981025
High	P26516	Psmd7 Mov-34 Mov34	26S proteasome non-ATPase regulatory subunit 7 [OS=Mus musculus]	98.167	31	6	165	6	321	36.5	6.77	86.5	85.5	77.8	94.5	75.3	83.8	99.9	89.4	79.4	97.4	84.7	170.6	116.7	140.9	92.9	95.3	90.5	129.2	107.5	114.7	87.8	94.7	82.8	120.7	100.3	81.3	100.9	106	101.8	1.04704	0.5667
High	O70400	Pdlim1 Clim1	PDZ and LIM domain protein 1 [OS=Mus musculus]	97.86	50	8	123	8	327	35.8	6.84	124.2	105.7	103	89.1	96.8	101.7	101.5	103	64.7	108.5	91.2	94.7	92.3	92.5	101.4	105.4	87.3	90.3	109.7	105.2	84.3	93.4	85.9	77.2	103.3	131.5	95.2	99	107.8	1.0076	0.882467
High	P51859	Hdgf Tdrm1	hepatoma-derived growth factor [OS=Mus musculus]	97.73	58	9	203	9	237	26.3	4.83	92.4	108	98.5	125.8	97.7	111.3	96.2	110.4	97.8	106.4	89.6	119.9	98.2	84.2	93.1	116.2	103.9	82.3	106.9	102.9	91.2	96.6	109.9	85.5	94.2	95	97.1	77	91	0.914647	0.0374394
High	Q64433	Hspe1	10 kDa heat shock protein, mitochondrial [OS=Mus musculus]	97.728	67	9	771	9	102	11	8.35	157	69.3	103.6	94.4	90	91.5	96.6	95.6	97.9	139.6	123.2	88.6	87.4	100.5	88.6	92.3	108.6	95	101.1	93.8	95.2	98.7	91.5	95.5	88.5	115.7	97.3	88.6	98.6	0.952412	0.452805
High	P27046	Man2a1 Mana2	Alpha-mannosidase 2 [OS=Mus musculus]	97.412	20	14	115	14	1150	131.5	8.03	141.1	63.3	76.7	87	163	113.4	72.9	74.2	105.7	106.2	129.9	94.1	101	92.6	98.7	96.8	101.1	95.8	76.5	88.7	77.4	73.9	95.6	98.5	105.7	149.8	90	122.6	78.7	0.951097	0.590703
High	Q8R0Y8	Slc25a42	Mitochondrial coenzyme A transporter SLC25A42 [OS=Mus musculus]	97.41	31	5	118	5	318	35.2	10.05	109.6	93.8	108.9	98.7	139.4	114.5	135.1	104.8	78.6	140.5	77.7	95.5	99.2	107.5	108	84.1	93	104	82.8	80.3	85.8	75.9	74.2	92.2	90	97	82.6	107.5	103.8	0.852186	0.017803
High	P68037	Ube2l3 Ubce7	Ubiquitin-conjugating enzyme E2 L3 [OS=Mus musculus]	97.392	65	9	362	9	154	17.9	8.51	95.4	93.4	87.5	94.9	72.6	117.4	99.7	93.8	100.2	101.2	113.3	85.2	118	85.2	87.5	106	110.9	118.8	99.6	87.8	91.9	99.5	136	138.1	103.9	80.9	88.2	99.4	94.8	1.05589	0.348918
High	Q7M6Y3-1	Picalm Calm Fit1	Phosphatidylinositol-binding clathrin assembly protein [OS=Mus musculus]	96.987	19	8	127	1	660	71.5	7.91	76.5	158.7	151.4	185.5	34.9	142.4	143.2	0	0	0	132.4	72.8	137	66.6	181.1	75.6	101.4	116.8	146.2	70.5	48.8	50.1	0	199.3	58.5	61.8	164.3	78.4	157.9	0.983941	0.946673
High	P22752	#N/A	histone H2A type 1 [OS=Mus musculus]	96.887	35	6	1554	2	130	14.1	11.05	149.1	169	141.8	136.2	151.5	123.1	99.9	118.7	91.1	150.2	47.8	74	83	89.8	79.4	126.5	94	71.4	145.1	7.4	73.5	80	18	17.1	104.6	159.6	9.7	119.8	113.6	0.676874	0.0327942
High	P26638	Sars Sars1 Sers	Serine--tRNA ligase, cytoplasmic [OS=Mus musculus]	96.555	28	10	107	10	512	58.4	6.3	118.7	133.5	91.6	104.7	120	115.4	101.9	96	100.2	75.6	84.4	116.1	99	120.5	102.5	119	80.4	98.9	94.7	91	88.7	100.5	88.6	84.3	83.2	81.5	96.5	94.9	102.7	0.880093	0.0173983
High	Q8BH86	Dglucy	D-glutamate cyclase, mitochondrial [OS=Mus musculus]	96.546	27	10	200	10	617	66.3	7.09	104.9	121.3	99.5	95.6	106.4	118.5	115.4	122.1	123.3	104.9	120.8	80.8	94.3	93.9	96.2	93.7	93.8	80.2	94.9	88.6	81.7	78.3	92.8	107	98.2	92.8	106.8	115.1	99.4	0.901227	0.0350313
High	P70699	Gaa	lysosomal alpha-glucosidase [OS=Mus musculus]	96.306	17	9	258	9	953	106.2	5.83	90.6	104.7	88.5	83.4	65.1	115.7	113.6	98.4	89.1	89.3	102.4	97.9	116.9	123.2	107.5	120.4	99.9	107.7	76.8	90.8	122.7	116.7	109.1	119.3	102.3	69.5	109.4	100.7	107.7	1.02328	0.695655
High	P62075	Timm13 Tim13a Timm13a	mitochondrial import inner membrane translocase subunit TIM13 [OS=Mus musculus]	96.258	71	7	277	7	95	10.5	8.18	87.8	96.3	109	92.1	91.6	89.2	123.6	135.6	125.8	87.3	112.3	86.8	110	100.7	114.6	99.5	91.1	87.5	105.6	85.1	87.3	88.9	96.8	117.2	98.8	113	107.5	94.8	100	0.95546	0.374954
High	P56391	Cox6b1 Cox6b	Cytochrome c oxidase subunit 6B1 [OS=Mus musculus]	96.225	71	8	838	8	86	10.1	8.72	93.6	127.2	93.4	93.7	104.6	92.5	117.8	96.7	110.2	105.2	76.7	82.1	97.4	99	95.9	131.2	95.7	104.1	117.6	70.3	86.8	106.9	85.7	93.2	109	94	97.3	90.5	106.8	0.961206	0.456887
High	Q9QXT0	Cnpy2 Msap Tmem4 Zsig9	Protein canopy homolog 2 [OS=Mus musculus]	95.628	57	10	241	10	182	20.8	5.07	131.2	118.4	107.1	108.6	90	90	97.2	95.7	83.2	111.7	109.8	101.6	109.7	103	93.7	94.1	86.6	113.8	130.4	85.9	88.2	88.3	89	106.6	94.2	92.9	90.9	102.9	94.5	0.963425	0.44547
High	O70251	Eef1b Eef1b2	Elongation factor 1-beta [OS=Mus musculus]	95.391	42	7	315	7	225	24.7	4.69	117.9	111.2	110.8	115	107	111.6	119.1	118.7	83.9	106.6	78.2	87.9	87.1	98.5	107.7	101.9	83.1	118.6	104.2	76.6	71.7	89.5	59.4	110.9	90.5	83.9	68.7	105.9	111.1	0.885112	0.0639489
High	P28352	Apex1 Ape Apex Ref1	DNA-(apurinic or apyrimidinic site) lyase [OS=Mus musculus]	95.199	42	8	184	8	317	35.5	7.91	85.8	95.7	86.1	99	85.9	87.6	98.1	111.2	84.1	87.6	106.7	96.5	104	107.2	91.7	118.7	101.4	115.9	132.7	84	111.8	114	124.3	118.4	94.1	99.6	94.7	93.2	98.2	1.10157	0.0433667
High	Q8QZR1	Tat	tyrosine aminotransferase [OS=Mus musculus]	94.914	26	8	87	8	454	50.5	5.53	133.2	28.2	9.8	185.3	193.1	108.6	25.2	22.6	171.3	81.5	100.4	70.7	51	24.6	221.3	194.9	95.3	47.1	49.1	48.4	192.6	206.9	35.6	94.6	57.9	113.8	132.5	156	68.9	0.992904	0.977411
High	P13634	Ca1 Car1	carbonic anhydrase 1 [OS=Mus musculus]	94.752	49	8	126	8	261	28.3	6.96	52.9	23.7	66.4	62	46.4	60.8	45.7	56.9	65.1	49.8	53.2	106.1	80	77.8	113.8	83.2	221.9	71.6	51.7	214.9	208.7	155.6	239.1	71.2	149.5	96.7	205.1	127.6	77.7	1.86852	0.00372046	UP
High	Q99K30	Eps8l2 Eps8r2	epidermal growth factor receptor kinase substrate 8-like protein 2 [OS=Mus musculus]	94.72	31	11	132	11	729	82.2	7.18	76.4	91.3	84.2	86.9	49.7	95.9	113.3	110.9	103.1	80.3	103.8	73.4	102.6	115.3	92.4	85.7	107.6	119.4	145.1	60.6	67.9	95.8	148.4	133.8	123.7	133.5	123.4	84.7	89	1.19374	0.0493053
High	Q9CR16	Ppid	peptidyl-prolyl cis-trans isomerase D [OS=Mus musculus]	93.768	42	10	119	10	370	40.7	7.43	98.1	85.9	103.2	103.8	89.8	102.1	87.9	98.1	90.4	83.9	96.3	108.1	88.2	116.1	102	94.5	97.3	125.2	115	83.3	105.6	106.8	94.9	115.4	97.5	97.6	112.4	116.6	96.8	1.09076	0.0285397
High	P62751	Rpl23a	60S ribosomal protein L23a [OS=Mus musculus]	93.688	37	10	302	10	156	17.7	10.45	108.9	113.5	101.7	108.3	86.3	86.4	104.1	106.3	91.7	79.8	94.6	100.7	104.4	107.3	105.4	150.1	93.9	110.9	106.4	98.7	102.9	98.5	96.9	76.1	91.3	96.6	96.4	103.7	105.5	0.962023	0.439658
High	Q3U2P1	Sec24a	Protein transport protein Sec24A [OS=Mus musculus]	93.631	15	10	175	10	1090	118.7	7.83	97.2	127.6	111.6	97	114.3	91	100.9	69.3	93	142.8	94.8	115.1	96	94.3	99.9	110	83.2	84.7	97.2	115.9	93	91.9	71.7	82.1	89.3	96.6	106.7	99.9	107.4	0.926295	0.199792
High	Q9CXS4	Cenpv Prr6	Centromere protein V [OS=Mus musculus]	93.62	48	7	184	7	252	27.5	9.79	104.6	123.3	117.8	148.3	110.1	82.8	91.2	110.4	85.7	79.9	91.2	98	122.7	110.9	105.1	104.8	114.6	90.4	107.4	89	97.5	106.1	66	77.7	86.8	90.4	91.4	88.9	116.6	0.871517	0.0308136
High	Q9CZM2	Rpl15	60S ribosomal protein L15 [OS=Mus musculus]	93.507	40	8	402	8	204	24.1	11.62	93.1	96.3	84.2	96.1	75.1	95.7	113.4	105.6	105	62.5	122.2	84.3	101.8	105.1	126.2	128.3	102.7	110.9	108.1	81.1	106.9	115.8	106.2	112	103.1	95.6	103	100.2	119.8	1.05374	0.347918
High	Q9DBH5	Lman2	Vesicular integral-membrane protein VIP36 [OS=Mus musculus]	93.374	40	10	229	10	358	40.4	6.95	124.5	121	110.3	133.1	112.4	117	74.9	104	92.1	104.4	103.1	123.4	90.1	97	92.4	131.2	111.3	129.9	107.7	47.4	64.3	93.9	89.9	122.9	59.9	52	61.6	82.6	116.1	0.790694	0.0112424
High	Q9R111	Gda	guanine deaminase [OS=Mus musculus]	93.287	37	10	105	10	454	51	5.53	94.3	76.7	83.1	86.3	89.8	76	86.1	89.7	99.6	90.1	71.1	105.2	110.6	101	94.8	107	126.4	91.9	73.3	184.4	119.6	128.8	107.8	68	115.2	95.2	120.4	119.9	99.6	1.18139	0.0513949
High	O09172	Gclm Glclr	Glutamate--cysteine ligase regulatory subunit [OS=Mus musculus]	93.281	30	6	260	6	274	30.5	5.52	92.5	103.9	103.8	145.9	86.2	106.3	114.5	103.4	101.7	97.4	97.5	89.3	126.2	119.1	95.5	116.8	84.6	109.5	96.3	89.2	89.9	99.9	115.5	104.4	85.1	90.9	89.4	101.9	93.3	0.925049	0.132722
High	Q3UNX5-2	Acsm3 Sa Sah	Isoform 2 of Acyl-coenzyme A synthetase ACSM3, mitochondrial [OS=Mus musculus]	92.886	27	11	211	11	622	70.2	7.49	101.8	136.8	133.1	93.9	101.3	106	109.3	88.7	125.3	133.9	98.8	86.5	95.1	115.9	99.2	85.7	93.9	93.1	96.8	77	93.5	77.5	93.9	97.4	95.6	88.4	90.2	100.2	109.3	0.87337	0.0185249
High	O54749	Cyp2j5	Cytochrome P450 2J5 [OS=Mus musculus]	92.483	27	9	165	9	501	57.7	8.73	112.6	108.9	142.3	91.7	153.8	119.4	114.7	102.5	96.9	119	98.7	110.1	60.3	54.5	52.3	114.1	87.6	73.3	66.7	90.6	72.4	69.2	85.7	88.5	121.7	139.6	123.9	136	114.9	0.963096	0.71782
High	Q8C0C7	Farsa Farsla	Phenylalanine--tRNA ligase alpha subunit [OS=Mus musculus]	92.471	32	9	117	9	508	57.6	8.28	93.1	89.2	93.9	97.2	67.7	103.4	89.8	97.8	83.7	107.1	75.4	110.6	102	103.5	110.9	121.6	92.8	119.6	60.2	159.6	94.8	110.7	102.5	97.4	107.8	90.9	101.2	114.6	104.5	1.0919	0.197825
High	Q921F2	Tardbp Tdp43	TAR DNA-binding protein 43 [OS=Mus musculus]	92.329	30	8	158	8	414	44.5	6.7	84.6	94.4	89.8	86.6	81.1	93.9	108.2	113.9	90.8	91.5	95.2	95.3	104.5	114	99.7	98.4	96	102.3	135.8	91.3	109.7	109	110.7	115.6	101.3	107.7	98.7	100	103.7	1.11213	0.00876271
High	Q9CRD0-1	Ociad1 Asrij	OCIA domain-containing protein 1 [OS=Mus musculus]	92.324	52	7	199	7	247	27.6	7.81	103.9	111.3	101.6	109.1	105.2	108.9	105	105	81.1	93.9	90.4	101.3	97.9	111.8	101.4	101	81.6	106.7	116.8	89.3	103.2	101.7	86.1	109.5	84.9	96.9	89.3	94.1	106.7	0.981661	0.615423
High	O09165	Casq1	Calsequestrin-1 [OS=Mus musculus]	92.226	22	4	18	4	405	46.3	4.12	0	0	2.9	0	4.8	0	10.9	5.1	5.6	0	0	0	7	0	0	0	0	4	7	0	0	0	0	0	0	3.1	0	0	0	0.550275	0.397702
High	P17879	Hspa1b Hcp70.1 Hsp70-1 Hsp70a1 Hspa1	Heat shock 70 kDa protein 1B [OS=Mus musculus]	92.047	28	11	452	5	642	70.1	5.72	161.7	70	85.1	139.5	95.1	97.8	55.2	111.1	68.8	129.7	112.2	100.1	52.3	67.9	93	160.4	123.2	77.6	51.1	73.8	120.5	131.4	156.4	99.8	85.8	56.6	83	96.4	137.8	0.962094	0.76244
High	Q07076	Anxa7 Anx7	Annexin A7 [OS=Mus musculus]	91.717	25	9	224	9	463	49.9	6.18	104.1	95.4	107.6	90.5	80.2	126.8	90	94.2	78.4	107.7	112.8	104.5	144.7	108.4	98.7	150.9	109.9	97.1	109	75	89.5	101.8	86.8	107.6	90.8	96.3	100.9	89.7	87.1	0.888242	0.0662094
High	Q61207	Psap Sgp1	Prosaposin [OS=Mus musculus]	91.686	18	9	423	9	557	61.4	5.19	88.3	121.6	92.3	103.2	91.2	99.9	96.7	104.3	78.3	81.7	88.4	116.3	111.6	114.8	106.2	123.6	86.9	104.3	123.6	82	112.2	105.3	90.7	99.8	100.4	101.4	91.5	90.6	101.5	0.999633	0.993983
High	Q9Z2Y8	Plpbp Prosc	Pyridoxal phosphate homeostasis protein [OS=Mus musculus]	91.422	53	10	218	10	274	30	8.27	97.6	98.3	99.7	98.3	96.6	101.7	114.1	111.2	99.5	92	106.9	101	86.9	105.9	103.2	97.7	102.2	95.5	100.7	97.2	90.9	74.7	94.2	118.7	109.5	109.1	101.7	103.3	105.1	0.993023	0.831288
High	P09813	Apoa2	Apolipoprotein A-II [OS=Mus musculus]	91.367	62	4	384	4	102	11.3	7.18	92	80.2	105.9	70.7	56.4	88.9	102.3	103.3	97.3	70.4	121.7	90.3	82.9	99.2	80.2	83.7	112.1	109.1	58.5	120.8	126	141.8	138.4	108.4	149	61.7	136.1	137.4	106.6	1.28426	0.00593432
High	P17426	Ap2a1 Adtaa Clapa1	AP-2 complex subunit alpha-1 [OS=Mus musculus]	91.326	16	10	212	5	977	107.6	7.03	88.3	90.3	91.8	96.2	100.3	96.9	100.6	104.7	94.7	82.4	93.1	54.9	108.2	114.5	98.1	104.1	95.8	89.2	112.7	130.1	99.9	99.7	108.5	81.5	121.5	106.1	123.6	116.4	103.7	1.13419	0.0180842
High	P24457	Cyp2d11 Cyp2d-11	cytochrome P450 2D11 [OS=Mus musculus]	91.324	15	11	433	2	504	57	6.25	81.1	84	74.2	97	57	79.6	109.2	108.2	85.6	111.9	101.6	108.9	112.2	102.3	91	94.3	108.8	114.2	103.9	114.1	108.2	114.8	115.8	120.8	116.1	79.6	123.3	121.2	91.6	1.16691	0.00827232
High	Q8VI47	Abcc2	canalicular multispecific organic anion transporter 1 [OS=Mus musculus]	91.066	13	10	149	10	1543	173.6	8.65	111	156.1	124.2	111	94.4	161.8	108.9	94.1	108.4	193.2	116.7	97	134.5	93.7	95.9	112.8	101	74.8	85.1	62.5	79.9	55	97.4	92.8	65	89.7	77.9	69.9	72.3	0.648529	5.41588e-05	DOWN
High	Q8VCT3	Rnpep	aminopeptidase B [OS=Mus musculus]	90.953	22	9	160	9	650	72.4	5.35	97.5	94.6	86.8	102.2	66	99.6	114	121.4	98.9	111.9	102.7	107.8	92.3	107.7	98.2	106.1	101.6	99.4	83	93.4	104.9	101.9	127.4	109.4	107.8	70.6	96	99.6	98.4	0.987763	0.802998
High	Q8K1Z0	Coq9	Ubiquinone biosynthesis protein COQ9, mitochondrial [OS=Mus musculus]	90.939	34	8	320	8	313	35.1	5.92	88.3	91.3	88.3	104	66	86.1	109.4	74.9	94	67.9	120.2	100.1	94.6	113.9	91.5	96	87	110.4	135.5	88.2	112.2	126	110.1	133.5	101.3	119	98.5	104.3	103.2	1.20842	0.00155962
High	Q8CI51-2	Pdlim5 Enh	Isoform 2 of PDZ and LIM domain protein 5 [OS=Mus musculus]	90.91	37	9	37	2	337	36	9.64	17.9	18.3	14.7	0	0	185	18.6	76.7	0	0	80.7	0	0	0	20.2	19.3	0	0	18.3	0	19.8	0	26.5	21.1	0	21.1	0	20.7	0	0.400144	0.270203
High	P00405	Mtco2 COII COX2 mt-Co2	Cytochrome c oxidase subunit 2 [OS=Mus musculus]	90.893	41	5	421	5	227	26	4.73	106.4	106.5	73.5	84.1	102.6	119	107	85.3	72.9	90.9	142	80.8	108.2	168.4	107.1	106.9	69	114.6	120.3	63.2	69.6	80.9	58.9	170.8	90.5	86.9	66.1	82.5	97.6	0.902014	0.354157
High	Q99JI4	Psmd6	26S proteasome non-ATPase regulatory subunit 6 [OS=Mus musculus]	90.769	31	10	150	10	389	45.5	5.52	126.2	71	84.2	123.6	102.7	79.2	125.8	99.4	110.8	89.4	105.1	92.6	99.7	102.2	86	82	84	127.3	102.9	79.2	125.5	99.9	107.8	95	118.2	103.1	100.7	88.6	86.1	1.0509	0.417168
High	Q8CGP2-2	Hist1h2bp	Isoform 2 of Histone H2B type 1-P [OS=Mus musculus]	90.065	39	7	2141	7	138	15.6	10.24	144.9	198.2	64.2	81.7	143.3	91.5	77.7	83.3	111.8	59.9	77.3	126.5	142.8	139.8	140.3	102.1	65.9	78.6	144.7	67.3	67.1	68.1	66.1	73.2	73.5	105.5	78	69.2	72.7	0.73772	0.0301737
High	Q8R050	Gspt1 Erf3a	Eukaryotic peptide chain release factor GTP-binding subunit ERF3A [OS=Mus musculus]	90.047	24	9	114	9	636	68.6	5.21	75.2	128.4	80.2	97.8	78.8	106.7	128	126	94.8	95	101.4	107.5	94.3	96	100.7	100.6	110	109.5	118.3	83.4	81.5	101.2	97.7	124.6	121	73.3	118.5	93.6	98.2	1.00469	0.938987
High	Q9WV32	Arpc1b	Actin-related protein 2/3 complex subunit 1B [OS=Mus musculus]	89.966	33	8	127	7	372	41	8.35	85.1	75.4	77	82.8	93.3	99.7	98.4	101.8	77.1	89.9	69.3	116.3	120.3	113.1	89.2	130.6	83.8	109.3	140.8	110.9	110.9	113.7	91	97.1	101.4	109.7	96.3	95.5	111.2	1.13803	0.0380393
High	Q9CQ92	Fis1 Ttc11	mitochondrial fission 1 protein [OS=Mus musculus]	89.898	45	7	311	7	152	17	8.53	81.3	105.2	79	80.2	65.9	94.1	103.8	79.7	93.5	91.6	107.9	87.2	86.1	106.9	106.8	94.3	102.9	95.1	121.5	89	109.1	102.4	147.1	123.9	100.8	99.3	104.5	117.2	103.8	1.18812	0.00261472
High	Q9EP89	Lactb Lact1	Serine beta-lactamase-like protein LACTB, mitochondrial [OS=Mus musculus]	89.643	31	9	173	9	551	60.7	8.9	117.8	119.9	130.6	143.4	149.6	127.2	106.2	100.7	97.5	107	87	84.8	107.3	82.5	90.2	92.7	80.9	82	89	88.6	97.8	75.8	71.9	92	91.1	87.3	77.1	101.1	134.8	0.844815	0.0306778
High	Q9EQC1	Hsd3b7	3 beta-hydroxysteroid dehydrogenase type 7 [OS=Mus musculus]	89.475	32	6	131	6	369	41.1	8.05	81.1	94.5	95.9	79.8	71.2	99	106.1	114.3	93.1	91.3	115.8	104.6	98.4	99.2	119	87.5	89	104.3	86.7	126.4	107.9	95.3	119.3	153.8	115	103.4	105.7	105.4	85.8	1.13088	0.0394235
High	Q99L47	St13 Fam10a1 Hip	Hsc70-interacting protein [OS=Mus musculus]	89.334	21	6	224	6	371	41.6	5.26	114.7	89.7	104.2	101.6	102.1	111.4	100.8	101.3	95.1	102.8	92.1	91.9	93.3	128.8	95.3	102.5	96.7	110.2	111.2	113.7	84.8	116.7	91.5	92.1	87.4	91.9	75.8	91.5	87.8	0.948607	0.231134
High	Q9WVJ2	Psmd13	26S proteasome non-ATPase regulatory subunit 13 [OS=Mus musculus]	89.172	37	11	191	11	376	42.8	5.71	103.8	101.7	100.5	103.6	98.4	100.1	104	98.7	96.4	99.3	100.1	101.8	107.8	97.4	95.5	91.5	97.6	107.5	104.7	79	94	115.4	74.7	90.7	109	90.7	94.8	104.2	111.8	0.981456	0.57821
High	Q8BU30	Iars	isoleucine--tRNA ligase, cytoplasmic [OS=Mus musculus]	89.05	12	9	161	9	1262	144.2	6.55	168.2	116.4	69.9	90.3	76.2	110.1	100.1	97.2	63.6	116.1	126.5	84.3	88.5	80.9	87.1	107.8	87.1	98.2	98.4	96.1	93.1	112.9	99.5	128.5	109.8	90.2	94.8	90.7	111.3	1.03771	0.636349
High	Q9EQH2	Erap1 Appils Arts1	endoplasmic reticulum aminopeptidase 1 [OS=Mus musculus]	88.939	16	10	158	10	930	106.5	6.2	126.4	118.8	121	132	94.6	98.8	96.3	110.7	103.6	110	96.1	96.1	103.3	105.6	95.9	88.3	92.4	93.6	118.5	68.9	96.7	89.8	71.6	101	104.8	103.3	82.8	103.8	95.6	0.894687	0.0366169
High	Q9WV55	Vapa Vap33	vesicle-associated membrane protein-associated protein A [OS=Mus musculus]	88.894	41	7	209	7	249	27.8	8.4	82.5	89.1	90.3	89.3	78.3	92	112	115.5	122.8	78	88.7	109.3	129.2	113.4	95.2	102.7	107.4	130.1	100.9	104.2	95.9	104.2	116.2	125.9	89.7	89.5	101.6	96.5	98.5	1.04698	0.402943
High	Q9R0A0	Pex14	Peroxisomal membrane protein PEX14 [OS=Mus musculus]	88.738	50	8	115	8	376	41.2	5.11	82.9	115.3	70.5	75.9	55.7	94.2	91.9	111.6	78.8	77.6	111.8	103.3	115.6	114.2	81.9	91.6	108.4	123.9	120.8	111.3	105.7	111.8	145.7	126.5	114.9	71.1	116.5	113.1	90.3	1.21096	0.00868585
High	Q8BJW6-1	Eif2a D3Ertd194e	Eukaryotic translation initiation factor 2A [OS=Mus musculus]	88.621	30	11	186	11	581	64.4	8.91	76	94.6	89.3	93.6	70.5	85.2	101.2	103.7	105.7	71.5	121.5	87	115.5	116	102.3	130.2	97.4	108.7	113.3	103.8	98.9	112	113.5	124.3	98.9	87.3	114	106.5	108.8	1.10011	0.084376
High	P70697	Urod	Uroporphyrinogen decarboxylase [OS=Mus musculus]	88.588	39	8	185	8	367	40.7	6.65	95.3	143.3	123	82.5	116.9	93.3	72.8	88.1	91.6	126.4	96	129.8	98.5	94.2	99.5	131.7	122.7	105.9	82.2	87	83.9	97.1	93.3	105.1	81.5	73.5	90.9	92.8	94	0.853013	0.0196955
High	P63323	Rps12	40S ribosomal protein S12 [OS=Mus musculus]	88.517	47	6	263	6	132	14.5	7.24	107.1	112.3	96.1	102.8	88.9	106.3	112.6	121.2	93	82.5	93.5	91.8	92.2	92.9	98.5	106.1	98.4	104	105.8	90	92.9	108	103.6	102.3	108.9	96.6	102.7	111.6	105.7	1.02905	0.388209
High	O08547	Sec22b Sec22l1	Vesicle-trafficking protein SEC22b [OS=Mus musculus]	88.338	49	9	218	9	215	24.7	8.51	119.9	103.8	109.4	93.5	82.8	108.7	110	102.5	86.8	76	107.7	99.1	93	95.1	102.6	94.3	101.3	103.2	89.3	90.3	107.9	107.1	118.4	115.9	95.3	96.6	90.9	100.8	110.8	1.03026	0.458773
High	Q9QXZ6	Slco1a1 Oatp1a1 Slc21a1	Solute carrier organic anion transporter family member 1A1 [OS=Mus musculus]	88.127	21	10	221	9	670	74.3	8.22	119.6	132.4	102.2	122.8	86.7	117.3	124.9	133	122.4	114.7	138.3	91.9	43.4	84.8	123.6	121.9	96.5	124.6	38.3	50.8	96.5	95.5	87.9	125.4	76.9	27.1	103.2	115.4	94.4	0.782172	0.0288172
High	Q62087	Pon3	Serum paraoxonase/lactonase 3 [OS=Mus musculus]	88.122	36	7	244	7	354	39.3	5.74	82	96.5	83.6	97.1	87	91.8	110.5	103.3	111	80.2	93.3	99.1	135.3	130.1	110.5	121.3	108.3	129.6	90.1	84.5	99	100.4	126.6	104.6	95.7	87.7	84.2	97	112.8	0.986434	0.817367
High	Q9DCU9	Hoga1 Dhdpsl	4-hydroxy-2-oxoglutarate aldolase, mitochondrial [OS=Mus musculus]	88.026	29	5	222	5	321	34.6	7.72	83.7	200.9	83.2	82.9	82.7	100.8	116.3	111	109.8	120.5	103.7	102.1	81.6	103.2	77	86.5	90.9	77.2	74.1	99.7	96.5	105.4	97.3	89.5	88.5	77.6	113.4	99.4	134.6	0.940638	0.520548
High	O35226-2	Psmd4 Mcb1	Isoform Rpn10B of 26S proteasome non-ATPase regulatory subunit 4 [OS=Mus musculus]	87.501	32	8	179	8	379	41	4.79	81.4	89.2	111.3	87.6	126.6	137.4	89.6	126.2	103.2	158.7	95.1	92.6	96.9	88.3	76.9	80.9	92.1	124.7	160.7	79.4	81.8	86	118.9	90.2	108.4	73	83	90.6	82.9	0.963725	0.683932
High	Q9CQT1	Mri1	methylthioribose-1-phosphate isomerase [OS=Mus musculus]	87.349	42	7	112	7	369	39.4	5.91	94.3	108.3	96.3	88.2	65.4	82	94.4	117.9	95.7	79.5	108.4	78.6	69.5	125.1	106.3	91.4	115	101.3	88	96.2	135.6	116.4	153.9	108.4	106.4	78.5	115.3	101	89.7	1.13128	0.0874987
High	P62983	Rps27a Uba80 Ubcep1	Ubiquitin-40S ribosomal protein S27a [OS=Mus musculus]	87.327	55	8	345	8	156	17.9	9.64	102.7	102.4	131.6	98.7	104.7	102	111.8	95	93.9	130.6	92.8	103.8	116.5	103.6	96.4	112.9	91.6	109.2	104.5	68.3	94.4	99.9	77.3	103.4	95.9	77.1	85.6	89.1	107.2	0.879504	0.0121214
High	Q9ERG0	Lima1 D15Ertd366e Eplin	LIM domain and actin-binding protein 1 [OS=Mus musculus]	87.283	27	13	188	13	753	84	6.6	86.4	76.9	96.6	115	95.4	126.6	93.5	107.7	106.7	83.4	107.1	115.2	97.9	101.4	87	141.8	118.5	106.9	103.4	123.9	112.3	96.8	86.4	100.1	85.8	93.4	86.9	95.9	120.3	0.977259	0.685716
High	Q99M87-1	Dnaja3 Tid1	DnaJ homolog subfamily A member 3, mitochondrial [OS=Mus musculus]	87.095	29	8	141	8	480	52.4	9.22	135.9	95.1	120.7	94.8	122.6	95.8	104.3	92.2	98	100.6	90.5	101.5	83.5	97.5	98.1	110.1	96.2	93.1	91.9	80.2	85.2	71.7	109.1	66.3	88.7	105	101.1	105.7	121.8	0.913079	0.115246
High	O55131	Septin7 Cdc10 Sept7	Septin-7 [OS=Mus musculus]	87.094	33	9	179	8	436	50.5	8.57	82.7	86.6	67.4	80.8	59.7	134.5	92.3	130.6	84.9	131.1	84.7	104.4	113.1	104.6	105.9	91	90	87.3	134.7	120.6	88.4	117.4	97.2	131.5	102.8	150.2	92.9	100.2	92.6	1.13364	0.117505
High	Q99JW2	Acy1	Aminoacylase-1 [OS=Mus musculus]	87.082	24	7	214	7	408	45.8	6.32	98.4	118.8	128.3	124.7	109	123.8	93.9	107.3	123.5	114.2	126	91.1	101.5	92.8	109.8	89	115.2	72.1	88.5	75.4	69.3	88.8	91.7	110.7	95.2	69.4	84.5	100.4	93.6	0.788715	7.82832e-05
High	Q8R059	Gale	UDP-glucose 4-epimerase [OS=Mus musculus]	87.014	47	9	100	9	347	38.2	6.74	87.3	93	78.3	97.6	63	76	105.7	95.7	64.8	112.6	90.4	115	119.3	106.2	88.8	112.5	71.3	112.9	105.1	118.3	88.7	113	174.4	108.7	92.4	46.9	104.6	162	84.4	1.1777	0.0965359
High	Q8VDQ1-1	Ptgr2 Zadh1	Prostaglandin reductase 2 [OS=Mus musculus]	86.512	48	7	114	7	351	38	5.41	93.6	97.9	92.5	108.2	80.2	100.5	109.3	109.5	89.4	82.1	122.2	98.5	85.6	123.1	88.1	112.8	105.7	102.5	114.5	77.2	100.6	105.2	123	141.9	101.7	94.7	93.5	52.5	109.1	1.01414	0.831088
High	Q9CXI5	Manf Armet	Mesencephalic astrocyte-derived neurotrophic factor [OS=Mus musculus]	86.048	37	6	318	6	179	20.4	8.07	107.6	117.8	64.9	104.6	71.2	87.1	112	96.6	86.4	92.5	87.7	122.8	105.4	109.5	117	126.3	85.4	134.4	125	89	100.5	113	94.5	84.3	99.9	85.8	68.6	98.2	112.4	1.00775	0.910071
High	E9PVA8	Gcn1 Gcn1l1	eIF-2-alpha kinase activator GCN1 [OS=Mus musculus]	85.962	9	15	113	15	2671	292.8	7.36	95	117.7	76.6	111.3	114.3	76.1	120.3	59	67	78.1	48.1	69.1	83.5	106.1	108.7	158.5	43.8	128.3	137.3	88.1	127.1	113	135.1	98.8	149.2	36.1	109.9	113.4	105.8	1.24009	0.0648232
High	P04939	Mup3	Major urinary protein 3 [OS=Mus musculus]	85.748	41	6	198	3	184	21.5	4.81	206.7	48.4	87.7	141	166.4	130.6	167.2	33.6	122.1	47.1	97.1	128	17	44.7	173.5	112.5	134.9	41.3	12	61.2	98	67	44.8	104.4	79.6	25	118.6	95.8	159.2	0.691297	0.0880872
High	Q9QYJ0	Dnaja2	DnaJ homolog subfamily A member 2 [OS=Mus musculus]	85.615	36	9	169	9	412	45.7	6.48	91.4	101.9	86.7	98.5	86.8	99.7	133.2	107.2	110.6	87.3	103.5	101	99.7	106.4	105	103.4	96.9	106.2	141.9	89.7	95.7	98.7	104.7	125.5	92.9	100.2	94.6	101.1	92.3	1.02468	0.612825
High	Q05793	Hspg2	Basement membrane-specific heparan sulfate proteoglycan core protein [OS=Mus musculus]	85.357	6	13	137	13	3707	398	6.32	89	109	84.1	86.5	94.9	91.2	97.8	101.5	86.2	81.2	91	126.3	126.6	123.3	89.3	103.3	109.8	113	115.3	87.9	113.1	108.4	81.6	87.3	106.8	99.6	82.8	93	113.8	1.0075	0.8898
High	Q61081	Cdc37	Hsp90 co-chaperone Cdc37 [OS=Mus musculus]	85.2	26	8	138	8	379	44.6	5.34	106.3	107.6	97.7	119	71.2	98.5	101.6	92.9	112.4	112.4	95.9	80.5	102.8	104.8	79.8	100.8	90.9	108.7	135.5	78.5	86.7	110.7	85.2	142.8	104.1	96.2	86.6	102	104.3	1.04979	0.418408
High	P84099	Rpl19	60S ribosomal protein L19 [OS=Mus musculus]	85.168	23	7	271	7	196	23.5	11.47	123.3	91.1	97.4	105.5	108.7	114.9	114.8	101.3	100.4	83	97.7	103.8	89.6	99	110.3	117	94	90.2	91.6	83.8	99.6	86.4	75.5	94.7	101.6	99.1	98.2	119.1	119.3	0.937355	0.155977
High	Q8BRF7	Scfd1 Stxbp1l2	Sec1 family domain-containing protein 1 [OS=Mus musculus]	85.033	33	11	38	11	639	72.3	6.38	85.9	173.7	63.7	113.9	127.8	107.2	77	106.2	54	118	63.9	90.7	82.4	105.1	120.3	149.3	141	110.7	123.6	110.7	102.2	132.5	82.7	54.2	98.5	57.9	70.5	118	81.5	0.90964	0.408587
High	O54754	Aox1 Ao Ro	Aldehyde oxidase 1 [OS=Mus musculus]	84.932	14	11	92	11	1333	146.6	7.02	94.4	145.4	75.6	111.6	75	112.8	126.3	77.5	83.2	115.9	97.1	89.1	110.6	126.1	91.6	117.7	70.9	160.2	92	49.1	94.2	119.9	102	90.7	89.2	66.4	78.9	83.2	97.9	0.925098	0.412547
High	Q8VCC1	Hpgd Pgdh1	15-hydroxyprostaglandin dehydrogenase [NAD(+)] [OS=Mus musculus]	84.259	39	7	167	7	269	29.2	6.54	157.7	101.8	176.8	168.4	161.4	160.7	109.4	179.7	178.7	160.5	92.7	58.9	84.9	95.3	62.4	41.7	109.2	125.5	63.6	32.7	44.6	55.5	86.8	68.3	65.6	37	63.5	62.9	57.4	0.514943	0.000391189	DOWN
High	A6X935-1	Itih4	inter alpha-trypsin inhibitor, heavy chain 4 [OS=Mus musculus]	83.856	18	9	105	9	942	104.6	6.4	67.3	79.1	58	67.4	55.9	54.7	65.6	64.1	57.8	71.4	72.8	96.7	150.8	100	97.3	103.1	98.2	86.6	97.8	183.1	98.6	121	116.8	88.9	158.7	191.5	133.8	202.2	123.8	1.66934	0.000159419	UP
High	Q02819	Nucb1 Nuc Nucb	Nucleobindin-1 [OS=Mus musculus]	83.647	30	11	149	11	459	53.4	5.07	89.5	83.2	88.5	94.7	66.9	99.3	105.7	113.1	85	74	115.6	88.2	104.5	116.4	105.8	105.9	94.4	109.3	118.5	96.5	111.7	119.7	129.9	114.2	111.9	76.3	100.4	106.8	104.9	1.12946	0.0255613
High	Q62418	Dbnl Abp1 Sh3p7	Drebrin-like protein [OS=Mus musculus]	83.139	26	8	150	8	436	48.7	4.92	88	82.9	92.2	95.5	78.1	88.8	103.6	110.6	93.1	65.7	103.6	104.2	105.2	123	100.8	103.8	92.9	90.4	140.1	99.9	108.7	107.2	116.5	127	98.5	115.9	96	105.4	102.4	1.13542	0.0175525
High	Q9D6J6	Ndufv2	NADH dehydrogenase [ubiquinone] flavoprotein 2, mitochondrial [OS=Mus musculus]	83.084	35	7	214	7	248	27.3	7.4	125	142.9	124.3	109.9	134.9	138.6	78.2	104.8	98.4	123.4	123	69.7	63.2	91.6	94.8	141.4	94.4	77.8	81.7	77.8	83.4	85.1	91.1	86.3	82.3	78.4	76.2	88.2	112	0.777737	0.00369381
High	Q3ULJ0-1	Gpd1l Kiaa0089	Glycerol-3-phosphate dehydrogenase 1-like protein [OS=Mus musculus]	82.996	39	11	181	10	351	38.2	6.77	91.9	127.2	93.4	91.3	98.4	92.9	92.3	91	111.8	100	72.5	119.1	116	107.3	109.2	98.9	111.2	104.6	135.6	84.5	91.6	101.6	114.8	80.3	91.8	95.2	93.9	88.8	80	0.955207	0.410472
High	P62245	Rps15a	40S ribosomal protein S15a [OS=Mus musculus]	82.984	68	12	434	12	130	14.8	10.13	137.8	92	96.6	107.5	126	107.5	102.2	86.2	116.1	101.5	90.3	89.4	93.9	105.4	145.2	91	86.3	132.3	106.3	80	115.4	75.1	62.9	63	112	100.7	91	94.5	95.3	0.900731	0.163466
High	Q9CYW4	Hdhd3	Haloacid dehalogenase-like hydrolase domain-containing protein 3 [OS=Mus musculus]	82.786	57	7	159	7	251	28	6.8	89.4	119	86.8	113.6	109.1	123.9	122	109	136.1	81.5	106.4	78.7	87.7	101.1	94.5	86.5	95.1	98.6	69.1	91.2	81.8	104.6	109.2	134.5	102.2	71.3	105.8	106.3	136.4	0.985741	0.836855
High	P60670-1	Nploc4 Kiaa1499 Npl4	Nuclear protein localization protein 4 homolog [OS=Mus musculus]	82.759	25	8	114	8	608	68	6.46	104.5	100.3	97.9	70.9	116.4	117	102.4	104.7	90.3	113.2	74.6	110.1	113.8	82.9	112.3	94.7	91.3	128.2	83.6	80.1	80.7	97.5	92.8	112.4	99.7	97.5	100	104	105.9	0.986901	0.806086
High	Q9DCH4	Eif3f Eif3s5	Eukaryotic translation initiation factor 3 subunit F [OS=Mus musculus]	82.591	26	6	71	6	361	38	5.58	140.5	169.5	124.8	102.7	135.1	100.5	91.6	104.8	72.6	100.1	73.9	82	74.3	90.5	85.8	136.4	106.4	85.8	83.8	49.3	83.7	89.3	99.6	68.3	88.7	91.7	105.6	115.9	107.9	0.845809	0.0836918
High	Q9R1J0	Nsdhl	sterol-4-alpha-carboxylate 3-dehydrogenase, decarboxylating [OS=Mus musculus]	82.224	32	9	99	9	362	40.7	7.85	72.2	104.8	79.2	77.5	53.5	116.3	96.5	95.6	77.8	78	83.1	123	293.2	175.2	43.2	129	71.9	169	79	71.1	99.3	112	159.8	94.6	106.7	71.2	75.5	65.3	98.1	0.961733	0.832364
High	Q6ZQI3	Mlec Kiaa0152	Malectin [OS=Mus musculus]	82.01	34	6	133	6	291	32.3	6.05	108.6	97.8	77	82	78.5	118.8	100.2	100	75.1	56	98.3	128.1	101.3	123.1	129.4	106.2	98	117.8	120.2	79.2	117.6	95.3	148.2	109.9	86.1	100	79.1	91.4	114.7	1.06309	0.421207
High	E9Q4Z2	Acacb Acc2 Accb	Acetyl-CoA carboxylase 2 [OS=Mus musculus]	81.831	8	10	99	8	2448	275.6	6.32	162.6	118.4	113.3	93.9	88.2	166.4	178	110.2	83.3	102.4	121.4	70.4	50	116.7	47.9	101.7	71.5	193.7	99.8	44.1	88.9	100.9	107.3	175.5	44.5	20.9	80.8	72.1	64.9	0.862319	0.383132
High	Q9D7N9	Apmap	Adipocyte plasma membrane-associated protein [OS=Mus musculus]	81.792	31	8	117	8	415	46.4	6.32	101.9	116.1	94.2	118.1	81.4	94.6	118.5	110.6	72.1	100.4	99.9	83	95.8	126.3	92.4	68.3	111.1	110.3	130.5	81.2	91.9	108.4	104.3	103.1	116.8	94.5	88.1	123.5	82.4	1.03851	0.53971
High	Q9CPQ8	Atp5mg Atp5l	ATP synthase subunit g, mitochondrial [OS=Mus musculus]	81.739	48	4	743	4	103	11.4	9.74	107.5	121.2	111	110.7	141.6	101.4	98.8	97.4	114.6	136	90	77.6	80	107.4	131	115.4	87.6	94.1	83.6	86.9	92.3	82.5	54.5	46.3	95.2	105.6	96.9	98.9	100	0.802974	0.00483834
High	Q9CY27	Tecr Gpsn2	Very-long-chain enoyl-CoA reductase [OS=Mus musculus]	81.498	15	6	282	6	308	36.1	9.55	89	106.8	87.3	77.6	74.9	107.6	135.1	126.3	87.8	62.8	148.7	104.6	122	115.7	86.5	116.9	97.4	115.2	110.2	66.3	93.6	115.1	109.1	119.2	110.5	86.4	86	75.3	102.1	0.964177	0.643216
High	P19536	Cox5b	Cytochrome c oxidase subunit 5B, mitochondrial [OS=Mus musculus]	81.357	36	7	534	7	128	13.8	8.38	78.1	86.5	68.7	80.6	82.6	103	106.8	101.5	103.2	116.3	97	88.3	110.7	112.2	111.8	103	99.3	108.9	106.7	100.4	90.3	112.7	112.6	103	132.9	107.1	102.6	91.2	90.7	1.08131	0.121398
High	Q61578	Fdxr	NADPH:adrenodoxin oxidoreductase, mitochondrial [OS=Mus musculus]	81.348	25	8	182	8	494	54.2	8.66	113.2	111.4	124.2	96.6	104.3	103.8	102.5	103.9	101.6	97.6	96.1	82.1	68.2	111	111.3	100.7	75.4	87	117.4	114.5	102.3	91.6	73.9	99.1	102.9	108.7	112.3	100.6	109.5	1.01417	0.7818
High	Q99JI6	Rap1b	Ras-related protein Rap-1b [OS=Mus musculus]	81.284	45	8	141	2	184	20.8	5.78	146.7	60.7	50.4	65.1	52.6	194.4	65.7	54.7	62.3	147.1	68.3	83.9	179.3	88.6	180.3	79.8	81.8	61.5	228	66	75.6	70.6	63.3	78.7	200.3	203.5	85.1	78.7	77.8	1.09901	0.648625
High	Q9CQR2	Rps21	40S ribosomal protein S21 [OS=Mus musculus]	81.077	60	6	238	6	83	9.1	8.51	107.1	78.8	96	98.1	92.2	104.1	111.2	102.9	87.3	103.9	96.9	106.2	120	120.1	106.2	109.1	86.3	100.6	115	95.5	102.6	103.8	77.1	103.7	94.7	96.5	97	112.4	109	0.991191	0.826728
High	Q9DBN5-1	Lonp2	Lon protease homolog 2, peroxisomal [OS=Mus musculus]	81.027	13	6	73	6	852	94.5	7.23	103.9	95.4	104.3	98.3	91.6	109.1	128.3	101.4	72.3	111.2	72	103.2	85.4	99.2	101.4	101.3	77.8	147.7	99.2	74	115.2	89.8	83.6	118.1	104.5	83	109.4	93.1	83.5	1.02745	0.681674
High	Q64521	Gpd2 Gdm1	Glycerol-3-phosphate dehydrogenase, mitochondrial [OS=Mus musculus]	80.972	19	9	163	9	727	80.9	6.61	79.5	134.3	82.9	112.1	70	87.9	105.1	117.8	90.9	148.9	94.1	118.2	97.5	111	90.6	123.3	78.6	87.8	86.1	121.9	86.7	91.7	116.1	106.2	73.6	61.8	85.6	114.4	103.7	0.923146	0.309269
High	Q9JMA1	Usp14	Ubiquitin carboxyl-terminal hydrolase 14 [OS=Mus musculus]	80.638	27	9	184	9	493	56	5.24	75.2	87.3	83.7	109.5	85.1	136.6	93	94.9	78.6	76.2	84.7	125.6	103.8	97.1	94.4	126.7	93.7	117	104	123.3	95.6	139.7	113.4	103.8	94.4	96.8	99.8	101.3	106.2	1.11476	0.0838947
High	O89079	Cope Cope1	coatomer subunit epsilon [OS=Mus musculus]	80.334	30	7	48	7	308	34.5	5.06	100.1	195.7	107.8	112.4	141	144.4	58.7	118.4	93.3	119.6	83.4	72	65.1	47	142.7	134.4	100	90.9	86.3	84.8	113.8	79.3	112.9	98.1	53.9	51.8	75.3	77.6	127	0.811497	0.106623
High	Q925I1-1	Atad3 Atad3a Kiaa1273	ATPase family AAA domain-containing protein 3 [OS=Mus musculus]	79.982	22	9	144	9	591	66.7	9.29	79.9	122.4	147.6	93.4	104.8	116.6	106.9	104.8	115.2	132.2	90.4	60.7	102	82.5	111.7	111.4	117.3	91.1	120.7	97.9	97.5	101.7	82.7	107.7	82.2	65.1	83.5	70	96.4	0.863082	0.0500798
High	P62911	Rpl32	60S ribosomal protein L32 [OS=Mus musculus]	79.815	36	7	261	7	135	15.9	11.33	100	96.2	98.9	86.3	81.6	94.3	107.2	117.5	102.3	74.7	100.4	93.3	91.2	94.8	110.1	107.4	95.4	111.9	117.3	100.8	105.2	109.8	114.6	92.1	112.8	95.1	99.9	106	108.7	1.09295	0.0181567
High	Q02357-6	Ank1 Ank-1	Isoform 6 of Ankyrin-1 [OS=Mus musculus]	79.371	11	11	32	11	1907	209.4	6.74	55	27.5	107.5	60.5	23	38.9	53.4	66.6	79	35.4	75.9	100.1	63	60.1	89.6	62.8	189.3	100.2	25.6	202	157.6	174.5	205.4	65.4	173.3	120.6	220.4	129.6	61.1	1.9512	0.0015847	UP
High	Q64737	Gart	trifunctional purine biosynthetic protein adenosine-3 [OS=Mus musculus]	79.332	20	12	157	12	1010	107.4	6.68	88.8	95.5	82.9	86.2	80.5	105.9	91.6	105.2	77.9	92.4	101.9	84.2	85.6	106.6	109.1	139.7	103.2	130.7	113.8	88	112	111.3	105.1	114.5	108.1	88.8	108	110.9	97.6	1.1152	0.0421295
High	Q9WUQ2	Preb Sec12	Prolactin regulatory element-binding protein [OS=Mus musculus]	79.242	29	7	76	7	417	45.4	8.76	115.5	129.4	118.6	127	125.9	105.2	112.7	114.9	92.4	86.6	94	105.6	106.4	71.7	81.1	86.1	82	118.9	124.1	83.7	94.6	106.1	72.1	94.3	99.6	102.8	77	118.1	72.8	0.939628	0.364732
High	Q7TQI3	Otub1	Ubiquitin thioesterase otub1 [OS=Mus musculus]	79.069	41	8	140	8	271	31.3	4.94	114.2	97.5	84.3	97.8	69.8	107.7	102.6	98.7	78.7	83.4	114.8	109.2	119.3	115.9	120.6	102	107.9	100.2	114.5	89.5	92.3	115.4	115.9	90.7	89.4	76.8	102.9	104.9	103.1	0.982235	0.733233
High	Q9CQR4	Acot13 Them2	Acyl-coenzyme A thioesterase 13 [OS=Mus musculus]	79.013	74	7	299	7	140	15.2	8.82	78.1	90.5	106	89.4	81.8	85.6	111.7	110	108.9	88.9	96.9	90.7	110.7	84.6	87.7	81.6	108.1	95.2	139.4	92.4	100.3	99.9	133.2	114.1	110.3	126.6	103	75.4	84.8	1.12071	0.0584285
High	Q6GQT9	Nomo1	Nodal modulator 1 [OS=Mus musculus]	78.789	15	11	108	11	1214	133.3	6.09	113.1	123.1	104.3	100.6	87.8	111.9	110.1	101.1	94.8	119.7	93.3	88.3	113.8	103.6	96.8	114.5	99.2	103.3	107.3	96.5	93	98.2	87.9	89.6	88.6	88.8	89.5	114.9	110.1	0.931442	0.0723242
High	Q8BGD9	Eif4b	eukaryotic translation initiation factor 4B [OS=Mus musculus]	78.786	22	10	209	10	611	68.8	5.67	93.5	99	85.9	92	73.4	95.8	109.6	104.2	101.5	76.4	113.2	97.5	111.3	118.1	103.7	104.4	101.4	113.9	107.7	87.6	105.7	101.3	116.6	122.4	103.2	95.7	101.2	107.7	105.1	1.06876	0.11431
High	Q9Z1P6	Ndufa7	NADH dehydrogenase [ubiquinone] 1 alpha subcomplex subunit 7 [OS=Mus musculus]	78.753	65	9	245	9	113	12.6	10.17	103.4	115.9	107.5	113.8	91.8	106.6	113.5	115.8	98.5	81.8	104.6	92.3	100.5	109.3	92.8	113.1	89	103.4	125.6	72.6	88.4	98.8	89.5	107.7	102.8	107.5	77	87.7	103.5	0.942583	0.215497
High	Q61102	Abcb7 Abc7	ATP-binding cassette sub-family B member 7, mitochondrial [OS=Mus musculus]	78.505	20	9	28	9	752	82.5	9.32	142.5	91.5	91.1	103.7	107.1	103.6	117.2	129.1	101.1	144.9	119.5	51.4	101	83.9	97.1	94.3	50.9	89.6	100.1	83.9	82.3	71.3	79.2	72.5	72.7	90.6	66.9	99.8	93.4	0.820813	0.0298329
High	Q60598	Cttn Ems1	Src substrate cortactin [OS=Mus musculus]	78.392	21	9	217	9	546	61.2	5.4	90.9	85.5	103.6	99.1	82.4	101.7	99.7	105	105.1	84.7	100.8	92.6	118.2	122.4	110.6	114.9	109	86.9	111.9	108	100.7	98	104	104.6	104.1	99	117.8	97.8	110.5	1.02036	0.599887
High	O09159	Man2b1 Laman Man2b Manb	Lysosomal alpha-mannosidase [OS=Mus musculus]	78.098	12	7	73	7	1013	114.6	8.13	85.1	68.9	112.1	85.5	50.5	89.1	88.4	130.3	107.9	78.4	111.4	103.2	74.1	123.6	90.8	104.1	101.1	105.2	78.6	125.7	130.9	103.2	263.8	101.8	103.9	50.4	107.9	78	67.2	1.16247	0.291235
High	P62717	Rpl18a	60S ribosomal protein L18a [OS=Mus musculus]	77.87	35	8	350	8	176	20.7	10.71	94.8	90.1	102	120	116.5	93.8	103.8	101.2	106.6	68.1	110.1	88.8	85.9	100.2	86.4	107.2	96.1	122.4	101.4	83.1	98.8	96	104.1	107.4	97.1	99.9	92.4	102.8	139.1	1.0547	0.297228
High	P62715	Ppp2cb	serine/threonine-protein phosphatase 2A catalytic subunit beta isoform [OS=Mus musculus]	77.744	31	6	106	6	309	35.6	5.43	111.2	83.6	92.7	90.9	101.6	114.1	111.9	85.2	93.4	103.9	129.1	82.1	101	76.4	98.4	109.6	113	76.7	95.7	84.2	101.6	83.2	113.4	102	89.2	85.7	106.1	100.4	94.4	0.944889	0.264397
High	P08752	Gnai2 Gnai-2	guanine nucleotide-binding protein G(i) subunit alpha-2 [OS=Mus musculus]	77.494	43	9	95	7	355	40.5	5.45	90.7	99.7	68.6	76.4	41.4	66.8	83.6	125.1	80.2	89.5	97.6	102.6	134.7	121.6	99	80.4	106.5	102.1	169.1	78	136.8	119.7	110	115.8	102.8	111.3	112.6	84.7	92.3	1.20911	0.0394574
High	Q9WVA4	Tagln2 Kiaa0120	Transgelin-2 [OS=Mus musculus]	77.491	53	9	193	9	199	22.4	8.24	64.3	74.6	67.4	86.5	59.8	76.4	64.4	133.2	55.3	121.6	104.4	115.5	122.5	104.4	90	111	99.1	110.1	187.6	91.9	117.9	140.3	107.7	104.5	102.4	117.8	92.8	105.2	111.2	1.26955	0.0156992
High	Q9QYR9	Acot2 Mte1	Acyl-coenzyme A thioesterase 2, mitochondrial [OS=Mus musculus]	77.432	24	9	187	2	453	49.6	7.36	121.3	142.3	92.2	149.9	85	95.6	94.6	58.6	90.7	132.7	82.4	109.3	147.9	117.8	92.6	67.9	88.3	44.5	92.9	65.2	85.8	87.4	134.4	127.4	63.8	61.6	103	80.6	84.4	0.825608	0.0849212
High	P35550	Fbl	rRNA 2'-O-methyltransferase fibrillarin [OS=Mus musculus]	77.401	33	9	80	9	327	34.3	10.24	99.4	101.8	98.1	98	74.2	90.7	114.6	123.2	102.1	82.4	95.3	122.2	74.7	79.6	97.5	112.3	84.3	114.9	129.7	74.9	92	113.8	80.2	97.8	124.2	93.2	104.8	120.6	117	1.08422	0.191735
High	Q9D1P4	Chordc1 Chp1 Morgana	cysteine and histidine-rich domain-containing protein 1 [OS=Mus musculus]	77.371	35	8	139	8	331	37.3	7.9	101.6	92.2	90.3	98.8	115	117.1	118.7	87.2	126.8	82.7	120	84.7	95.6	98.5	106.1	114.5	95.9	115.4	91.9	84.2	84.6	97.7	120.6	109.7	88.5	84.2	99.9	102.2	113.1	0.967329	0.513277
High	Q9DB05	Napa Snapa	alpha-soluble nsf attachment protein [OS=Mus musculus]	77.301	46	9	118	9	295	33.2	5.45	93	88.2	84.9	95.2	68.4	94.6	97.9	94.3	80.7	75.3	109.3	103	120.2	117.8	97.8	114.7	92.9	120.5	137.4	85.9	103.7	123.4	106.5	125.3	108.3	100.8	85.7	96.2	96.6	1.12267	0.0488012
High	P63028	Tpt1 Trt	Translationally-controlled tumor protein [OS=Mus musculus]	77.262	59	6	183	6	172	19.5	4.86	91.6	121.4	84.6	116	96.4	92.2	110.5	83.4	80.1	76.3	98.6	89.4	98.7	87.4	179.3	96.7	92.4	111.3	101.3	75.4	87.5	98.7	132.5	119	94.6	62.2	93.3	97.6	87.6	0.970354	0.722787
High	Q9DCP2	Slc38a3 Sn1 Snat3	Sodium-coupled neutral amino acid transporter 3 [OS=Mus musculus]	77.247	16	7	138	7	505	55.6	7.09	68	99.4	33.6	95.3	112.2	197.9	76.1	67.8	108.5	70.5	83.5	85.3	81.3	58	150.4	135.2	101.4	112	74	83.6	106.7	105.5	105.8	76.6	117.9	219.8	113.7	122.1	105.8	1.17169	0.263493
High	P97461	Rps5	40S ribosomal protein S5 [OS=Mus musculus]	77.089	30	9	251	9	204	22.9	9.72	92.3	96.2	89.5	101	74.6	104	109.9	122.2	105.4	65	116.5	105.5	103.5	117.7	97.9	126.7	94.5	97.5	112.2	90.1	112.3	106.3	101.8	131.3	94	104.6	100	99.4	107.9	1.03421	0.517708
High	P70266-1	Pfkfb1	6-phosphofructo-2-kinase/fructose-2,6-bisphosphatase 1 [OS=Mus musculus]	77.076	27	9	86	9	471	54.8	6.76	101.3	109.3	72.3	86.7	83.4	87.9	139.8	109.7	80.2	122	95.5	118.8	95.4	99	123.9	100.9	94.3	159	59	72.6	81.3	90.9	82.4	124.4	105.8	65.8	103.4	91.3	127.2	0.957757	0.624426
High	Q9JK37	Myoz1	Myozenin-1 [OS=Mus musculus]	77.022	47	6	17	6	296	31.4	8.65	0	0	0	0	0	0	0	0	0	0	0	0	36.1	0	0	0	0	0	0	0	0	0	0	0	0	0	0	0	0	0	0.410698
High	Q9D2R0	Aacs	acetoacetyl-CoA synthetase [OS=Mus musculus]	76.888	25	13	172	13	672	75.2	6.71	142	129.5	99.6	99.9	117.8	131.5	128.2	100.2	79	144.2	83.5	142.9	106.5	117.3	72.9	120.9	90.5	153.9	50.6	35.8	76.1	113.2	103.3	110.1	100.8	7.7	73.9	84.5	82.7	0.737612	0.0158692
High	Q8BP48	Metap1	Methionine aminopeptidase 1 [OS=Mus musculus]	76.837	27	6	48	6	386	43.2	7.17	107.9	135.7	96.9	88.1	77.8	135.3	111.5	102.9	82.8	100.8	114.3	75.9	81.9	106.3	111.8	147.8	73.5	90.4	98.2	120.6	87.3	72.7	104.3	101.7	84	86.5	99.2	113.3	89.3	0.928292	0.311387
High	P47754	Capza2 Cappa2	F-actin-capping protein subunit alpha-2 [OS=Mus musculus]	76.762	37	6	189	5	286	32.9	5.85	72.8	114.3	188.1	156.5	108.4	105.1	111.8	73.9	114.4	119.5	81.6	94.1	85.1	119.6	112.7	100.2	129.3	95.8	79.7	73.6	76	101.4	81.1	86.4	80.3	84.1	96	100.4	63.2	0.764102	0.00628228
High	Q71LX4	Tln2	Talin-2 [OS=Mus musculus]	76.668	8	10	109	5	2375	253.5	5.8	44	223.4	84.6	72.1	106.9	81.4	64.4	94.5	64.7	75.9	71.3	123.1	101	106.3	89.6	79.9	153.7	53.5	90.1	114.1	145.1	88.6	154.8	138.4	110.5	88.5	88.5	110.6	109	1.11798	0.419247
High	P54728	Rad23b Mhr23b	UV excision repair protein RAD23 homolog B [OS=Mus musculus]	76.522	31	8	246	7	416	43.5	4.83	91.7	95	77	87	69.1	97.7	108.2	93.8	94.7	77.5	97.1	110.8	94	98.8	97.2	99.8	101.8	132	112.5	107	121.7	106	155.3	108	99.9	89.1	105.7	97	109	1.19587	0.00170314
High	Q925N2	Sfxn2	Sideroflexin-2 [OS=Mus musculus]	76.41	31	7	191	7	322	36.1	8.82	87	108.8	111.2	79.1	106.2	103.8	105.8	85	90.8	97.7	91	106.6	113.4	80.4	105.8	92.4	100.2	86.7	131.7	108.6	92.1	96.1	93.3	95.3	99.3	144.9	96.4	91.1	104	1.0545	0.321769
High	Q9CQJ8	Ndufb9	NADH dehydrogenase [ubiquinone] 1 beta subcomplex subunit 9 [OS=Mus musculus]	76.189	64	8	294	8	179	22	7.8	119.8	113.3	104.9	109.6	117.3	97.7	108	95.8	93.1	80.9	90	119.1	100.4	118.4	111.9	115	78.6	101.6	116.4	70	85	97.7	62.7	72.5	104.2	95.7	72.3	86.3	98.5	0.848898	0.00805506
High	P61255	Rpl26	60S ribosomal protein L26 [OS=Mus musculus]	76.022	46	11	365	11	145	17.2	10.55	104.6	103.3	87.4	97.5	80.2	102.9	116.4	113.5	97.2	77	95.8	106.9	107.4	112.1	112.5	116.5	102.3	108.9	113.7	86.2	99.6	113.9	91.3	110.1	93.8	97.6	96.5	110.7	111.7	1.00846	0.836593
High	O88441	Mtx2 MNCb-0780	Metaxin-2 [OS=Mus musculus]	76.009	35	5	87	5	263	29.7	5.63	98.1	120.6	115.4	83.5	107.4	89.4	124.3	107.4	97	119.4	91.2	131.2	90.3	88.7	86	122.4	105.4	90	109.5	71	93.5	85.7	76.2	115.8	92.2	83.6	84.5	93.7	102	0.874768	0.023117
High	Q8CCJ3-3	Ufl1 Kiaa0776 Maxer Rcad	E3 UFM1-protein ligase 1 [OS=Mus musculus]	75.919	15	7	52	7	793	89.5	6.67	82.7	93.7	87.5	88.4	88.9	90	109.4	85.1	80.6	105.7	82.5	93.8	111.7	126.3	109.3	112	91	125.3	107.6	114.2	126.5	117.4	99.9	110.7	85.2	91	106.1	119.1	103	1.12911	0.0179182
High	Q9DBC0	Selenoo Selo	Selenoprotein O [OS=Mus musculus]	75.866	21	7	110	7	667	74.2	5.83	96.2	89.5	103.1	94.2	94.8	93.5	103.6	103.8	97.3	86.1	107.9	104.8	92.1	97.6	100.6	100.6	100.8	96.1	82.6	102.5	99.8	109	119	110.8	99.7	98.1	98.2	122.7	89	1.04348	0.201946
High	P58735	Slc26a1 Sat1	Sulfate anion transporter 1 [OS=Mus musculus]	75.669	16	7	117	7	704	75.7	8.09	86.7	110.9	92.5	74	90.5	96.5	120.4	123	118.4	78.9	119.3	91.9	145.2	112.1	90	88.3	74.3	96.9	103.3	85.3	72	72.6	118.8	130.4	100.1	130	101	105.4	124.7	1.02596	0.731649
High	Q99020	Hnrnpab Cbf-a Cgbfa Hnrpab	Heterogeneous nuclear ribonucleoprotein A/B [OS=Mus musculus]	75.605	33	8	252	7	285	30.8	7.91	115	124.3	96	145.1	126.1	105	94.6	98.8	96.1	125.7	60.9	111.9	96.3	103.3	108.5	156.5	94.6	110.8	111.2	52.9	103.5	97.2	57.4	67.4	79.5	103.5	58	93.5	99.1	0.788096	0.00952346
High	P00375	Dhfr	dihydrofolate reductase [OS=Mus musculus]	75.603	61	9	174	9	187	21.6	8.53	91.1	83.3	91.3	105.7	96.6	91.9	95.9	105.4	99.5	113.4	90.3	104.8	104.3	107.1	101.2	110.9	95.5	117.8	123.8	89.5	94.2	104.6	115.3	105.3	82.6	100.4	90	110.3	102.1	1.03712	0.345945
High	Q9CQE8	RTRAF	UPF0568 protein C14orf166 homolog [OS=Mus musculus]	75.589	34	6	85	6	244	28.1	6.89	103.2	149.3	83.8	92.9	121.8	91	130.8	115.5	76.4	115.3	86.9	77.5	73.6	46	83.8	95.4	75.5	98.4	187.1	71.1	83.4	74	111.3	76.7	135	72.1	88.9	102.8	83.3	1.03631	0.753269
High	P51667	Myl2 Mylpc	myosin regulatory light chain 2, ventricular/cardiac muscle isoform [OS=Mus musculus]	75.513	63	7	13	7	166	18.9	4.93	0	24.5	0	47.1	24	0	12.4	49.5	0	0	0	42	0	0	0	72	12.1	25.9	40.4	0	0	0	55.7	0	0	5.8	4.6	3.9	0	0.680859	0.513663
High	P61089	Ube2n Blu	ubiquitin-conjugating enzyme E2 N [OS=Mus musculus]	75.233	61	7	125	7	152	17.1	6.57	82.2	70	94.9	85.4	76.2	93.9	104.3	101.2	86.7	71.2	115.3	110.3	120.2	117.1	95.9	111.3	127.3	109.6	104.9	104.8	117.6	115.7	100.7	126.3	98.6	93	95.5	96.6	91	1.06825	0.254306
High	Q8BUV3	Gphn	Gephyrin [OS=Mus musculus]	74.967	17	8	164	8	769	83.2	5.6	102	104	108.8	121.8	104.6	113.3	125.7	106.7	104.7	69.1	102.6	97.2	91.1	95.2	110.4	103.1	111	101.7	83.4	84.2	90.1	101.9	82.7	136.7	106.7	81.5	83.3	98.6	102.5	0.922397	0.136699
High	Q68FL6	Mars	Methionine--tRNA ligase, cytoplasmic [OS=Mus musculus]	74.874	16	8	168	8	902	101.4	7.14	116.9	90.7	91.4	91.6	73.2	135.1	126.3	132.7	115.9	83.8	118.4	84.6	70.4	99.3	94.8	103.7	81.9	82.7	77.9	103.2	86.7	100.2	113.7	143	110.1	99.8	100.4	114.4	94.2	1.01552	0.829925
High	Q9JKB1	Uchl3	Ubiquitin carboxyl-terminal hydrolase isozyme L3 [OS=Mus musculus]	74.762	48	7	126	7	230	26.1	5.05	86.5	129.4	102.8	89	74.9	112.6	108.9	99.9	84.9	97.6	77.9	106	107.9	105.5	108.5	104.4	96.8	118.7	122.2	86	99.1	104.4	112.5	111.5	85.5	94.2	99.3	94	84.2	1.01354	0.791731
High	Q8R010	Aimp2 Jtv1	aminoacyl tRNA synthase complex-interacting multifunctional protein 2 [OS=Mus musculus]	74.665	32	5	143	5	320	35.4	7.83	137.8	140.5	110.8	117.1	91.9	91.7	108	107.5	91.6	91.2	83.8	86.6	86.6	82.3	112.8	109	93	95.4	90.9	92.1	94.4	87.5	102.9	61.6	109.1	92.1	99.6	103.8	108.6	0.925363	0.210542
High	P01901	H2-K1 H2-K	H-2 class I histocompatibility antigen, K-B alpha chain [OS=Mus musculus]	74.56	29	7	226	6	369	41.3	6.39	85.1	114.3	82.9	89.6	95.6	103	102.5	112.9	106.4	103.3	99.8	121.7	89.5	120.7	96.1	104.4	100.3	113.9	110.6	89.6	128.1	98.2	88.6	89.8	111.1	91.5	106.5	106.7	93.2	1.00653	0.882878
High	Q9D0K2	Oxct1 Oxct Scot	Succinyl-CoA:3-ketoacid coenzyme A transferase 1, mitochondrial [OS=Mus musculus]	74.213	19	6	10	6	520	56	8.53	0	17	0	52.4	0	0	0	11.5	11.7	19.7	0	0	19.1	93	37.4	68.7	0	94.9	153.8	43.3	63.7	65.1	15.4	0	0	41.9	64.2	99.3	18.8	2.83076	0.0144587	UP
High	Q8BSE0	Rmdn2 Fam82a Fam82a1	Regulator of microtubule dynamics protein 2 [OS=Mus musculus]	74.179	30	8	39	8	410	47	7.56	103.9	116.4	115.4	81.4	126.2	128	98.5	113	103.6	82.1	92.2	106.8	101.2	104.4	93.3	96.4	103.1	99	65.7	93.1	105.4	112.1	124.7	98.1	88	79.8	93.7	97.9	97.5	0.926581	0.15766
High	O88696	Clpp	ATP-dependent Clp protease proteolytic subunit, mitochondrial [OS=Mus musculus]	74.136	32	7	150	7	272	29.8	7.47	86.7	92	85.3	108.2	104.8	110.1	92	112.1	96.7	89.5	109.9	82.4	81.9	113.6	120.6	110	100.7	113	106.1	109.3	114.3	94.9	100.8	84.6	84.4	102.6	102.7	100.4	101.4	1.01417	0.741804
High	Q9JHS4	Clpx	ATP-dependent Clp protease ATP-binding subunit clpX-like, mitochondrial [OS=Mus musculus]	73.951	21	7	114	7	634	69.2	7.71	87.7	129.9	90.6	103	50.6	84.1	122	103.4	76.9	93.8	94.7	116.1	111.3	80.5	94	61.2	88.2	131.3	140.1	105.4	85.8	100.2	89.5	127	140.9	116.6	92.1	99.9	101.4	1.18668	0.0292807
High	O08997	Atox1	Copper transport protein ATOX1 [OS=Mus musculus]	73.904	59	4	222	4	68	7.3	6.51	80.5	75.9	77.5	68.3	140.8	82.9	105.1	107.5	114	175.6	92.2	70.5	96.2	65.1	123.2	102	109.2	110.2	64.9	114	68.1	65.6	113.1	115.5	133.9	118.1	112.5	76.8	74.5	0.980453	0.851814
High	Q8C5W3-2	Tbcel Lrrc35	Isoform 2 of Tubulin-specific chaperone cofactor E-like protein [OS=Mus musculus]	73.223	29	7	60	7	442	49.9	5.54	118.5	137.1	114	115.8	80.5	111.6	142.7	134.8	122.2	145.1	143.5	95	77.6	102.6	72.9	81.6	129.6	90.2	57	57.5	66.5	79.2	93.7	130.8	100.1	58.6	89	98.9	60.1	0.722352	0.0016602
High	O09167	Rpl21	60S ribosomal protein L21 [OS=Mus musculus]	73.036	44	7	364	7	160	18.6	10.49	114.7	121.4	115.9	104.7	102	90.5	106.4	108.4	97.3	99.1	78.8	92.8	105.8	106.7	104.4	109	91.8	109.7	118.6	102.3	101.7	96.6	80.5	68.3	95.7	93.6	93.6	98.7	110.4	0.947062	0.230323
High	Q9CVB6	Arpc2	Actin-related protein 2/3 complex subunit 2 [OS=Mus musculus]	73.021	36	8	127	8	300	34.3	7.36	139.3	91.9	75	107.7	81.1	126	93.2	105.8	98.7	184.1	98.6	92.3	93	89.4	106.2	99.7	82.8	103.5	109.5	93.9	86.2	95.9	86.5	95	83.9	134	81.3	101.5	94.9	0.936069	0.430204
High	Q9D8B4	Ndufa11	NADH dehydrogenase [ubiquinone] 1 alpha subcomplex subunit 11 [OS=Mus musculus]	72.894	55	6	111	6	141	15	8.35	96	96.1	78.5	105.5	69.1	101.2	102.7	100.2	95	136.9	103.1	99.1	110.3	114.8	95.6	89.7	87.7	102.6	110.6	98.2	87.3	90	71.6	110.8	99	95.8	92	99.1	117.9	0.989855	0.848261
High	Q8VDK1-1	Nit1	Deaminated glutathione amidase [OS=Mus musculus]	72.803	24	5	159	5	323	35.7	7.94	88.2	98.1	96.1	100.2	96.3	73.9	89.6	83.4	79.9	79.3	77.9	110.4	92.2	101	113.9	110.2	123	114.8	96.5	110.5	111.4	122.4	109.9	101.1	108.1	107.7	126	102.5	97.4	1.14863	0.00489661
High	P60867	Rps20	40S ribosomal protein S20 [OS=Mus musculus]	72.79	36	6	407	6	119	13.4	9.94	97	108	95	90.4	80.3	95.4	107.6	115.1	85.7	70.8	91.8	103.3	100.5	103	108.8	114	89.3	114.3	121.9	105.9	100.4	116.9	90.4	102.9	100	96.5	99.7	103.8	110.3	1.08046	0.0673089
High	Q9D1D4	Tmed10 Tmp21	Transmembrane emp24 domain-containing protein 10 [OS=Mus musculus]	72.639	27	5	129	5	219	24.9	6.7	145.1	56.5	138.3	56.1	64.9	70	78	77.6	60.4	124.7	70.3	162.8	145.8	68	62	70.7	76.1	184.5	78.9	69.9	148.9	175.1	67	153.9	80.7	57.5	72.6	162.9	76.1	1.2318	0.202557
High	Q9JJU8	Sh3bgrl	SH3 domain-binding glutamic acid-rich-like protein [OS=Mus musculus]	72.565	74	6	195	6	114	12.8	4.92	69.5	80.7	71.8	83.4	57.7	92.4	101.4	115.2	93.6	83.1	91	111.1	131.1	119.6	91.3	105.1	97.3	116.9	121.2	97.8	114.3	140.9	120.8	121.5	107.2	92.7	108.2	105.6	92.9	1.18995	0.0103011
High	Q9Z1J3-1	Nfs1 Nifs	Cysteine desulfurase, mitochondrial [OS=Mus musculus]	72.41	24	8	142	8	459	50.5	8.16	91.8	93.1	81.7	94.2	93.8	94	117.4	102.2	88.5	86.2	102.4	96.6	98.5	118.2	101.3	97.4	91.7	102.8	112.6	104.7	110.9	101.4	101.5	85.3	108.7	110.4	102.2	113.8	102.1	1.07938	0.02874
High	Q9CZ44-3	Nsfl1c	Isoform 3 of NSFL1 cofactor p47 [OS=Mus musculus]	72.386	33	8	99	8	372	40.9	5.2	83.1	89.1	82.1	108.5	70.5	95.1	112.2	105.3	114.6	80	106.1	97.4	110.4	108.5	97.8	105.1	115.6	111.1	111.7	84.6	100.7	108.1	116.6	123.5	99	106.3	100.7	106.1	90	1.06027	0.218152
High	Q9WVK4	Ehd1 Past1	EH domain-containing protein 1 [OS=Mus musculus]	72.347	37	9	123	4	534	60.6	6.83	76.7	133	126	74.1	64.6	78.8	95.1	113.9	81.1	84.6	104.8	101.7	87.2	96.7	72.1	94.8	102.6	79.2	84.3	95.9	74.7	86.7	124.1	89.9	170	120.2	89.3	119.1	96.6	1.09743	0.293183
High	Q91V64	Isoc1	Isochorismatase domain-containing protein 1 [OS=Mus musculus]	72.246	28	6	83	6	297	32	7.39	101.9	97.8	175.9	116.7	146.4	87.8	77.6	78.1	116.7	78.2	98.3	117.7	79.4	98.3	134	202.8	131.6	98.8	60.3	90.3	139.7	129.4	48	47.6	62.3	79.4	32.5	86.3	73.4	0.692554	0.0114813
High	Q9WV98	Timm9 Tim9 Tim9a Timm9a	Mitochondrial import inner membrane translocase subunit Tim9 [OS=Mus musculus]	71.881	62	4	117	4	89	10.3	7.21	81	83.9	109.1	109.6	108	110.6	111.7	118.8	91.4	88.7	131.5	88.2	78.9	104.6	77.5	102.1	97.3	100	116.7	74.3	92.2	101.6	81.6	133	104.4	97.7	99.4	113.2	130.1	1.04118	0.509532
High	P12367	Prkar2a	cAMP-dependent protein kinase type II-alpha regulatory subunit [OS=Mus musculus]	71.814	24	6	160	6	401	45.4	4.89	118.5	131.6	72.4	85.7	126.2	106	87.5	96.1	127	78	72.2	153.3	74.4	100.8	109.4	79.1	65.1	156	118.7	93.6	81.2	65.3	88.8	79.6	78.4	89.3	75.8	78.5	103.4	0.932999	0.488905
High	P35980	Rpl18	60S ribosomal protein L18 [OS=Mus musculus]	71.77	40	7	354	7	188	21.6	11.78	91.6	78.9	85.7	92.2	76.8	95.9	105	106.5	88.5	87	104.1	100.5	99.5	126.6	118.3	111	89.6	125.6	111.3	108.9	108.5	103.4	115.7	90.7	98.8	88.9	101	100.2	103.6	1.07389	0.129845
High	Q9JJI8	Rpl38	60s ribosomal protein l38 [OS=Mus musculus]	71.663	50	4	182	4	70	8.2	10.1	159.3	126.6	79.3	60.8	164.2	77.8	94.1	132.3	127.6	61.5	79.8	176.3	139.3	151	153.5	126.6	59.5	58.6	58.7	71.3	65.3	59.2	123.3	58.1	114.5	43.4	81.6	69.2	55.6	0.617737	0.00199764	DOWN
High	P59325	Eif5	Eukaryotic translation initiation factor 5 [OS=Mus musculus]	71.61	21	7	177	7	429	48.9	5.52	129.6	89.2	66.4	87.4	108.2	106.7	110.6	96.5	104.1	105.2	103.6	121.4	89.1	105	122.7	120	102	111.1	75.8	79.2	95.7	99.7	107.7	114.9	101.1	77.9	94.8	85.7	104.7	0.920268	0.144724
High	Q91WK2	Eif3h Eif3s3	Eukaryotic translation initiation factor 3 subunit H [OS=Mus musculus]	71.377	29	6	156	6	352	39.8	6.67	107.9	102.4	96.2	92.3	110.3	124.2	120.7	119.3	96	83.1	100.7	88.3	93.9	115.7	131.8	107.7	99	95.6	96.1	106.8	98.7	90.8	81.6	70.9	112.9	87.1	102.7	102.9	104.6	0.910957	0.0641092
High	Q9EP75	Cyp4f14	Leukotriene-B4 omega-hydroxylase 3 [OS=Mus musculus]	71.187	24	11	164	8	524	59.8	6.87	136	82	94.9	86.1	78.6	81	96	94.4	106	106.2	113.3	100	96.8	85.7	77.1	62.2	115.4	85.9	101	90.3	72.4	121.9	113.9	108.6	131	139.7	114.9	117.6	100.9	1.14102	0.0622581
High	P15508	Sptb Spnb-1 Spnb1 Sptb1	Spectrin beta chain, erythrocytic [OS=Mus musculus]	71.165	5	9	49	7	2128	245.1	5.33	101.1	54.2	74.8	76	45.9	80.8	82	103.6	86.5	79.4	71.9	86.2	70.3	45.4	72.8	67.9	149.2	84.6	34	215.7	140.4	123.7	166.5	74.2	162.7	133	159.6	150	74.8	1.59659	0.00236977	UP
High	P53811	Pitpnb	Phosphatidylinositol transfer protein beta isoform [OS=Mus musculus]	71.084	51	7	51	7	271	31.5	6.95	117.1	118.4	88	90.5	131.3	87.1	88.6	97.3	96.5	124.4	86.8	98.1	132.8	126.7	89	123.8	89.3	113	117.9	93.2	99.6	95.2	66.3	64.2	80.7	93.2	94.9	93.9	89.1	0.873626	0.0487479
High	Q5XG73	Acbd5	Acyl-CoA-binding domain-containing protein 5 [OS=Mus musculus]	70.952	17	7	142	7	508	56.6	5.41	89.9	103.3	77	88.7	71.7	120.3	112.7	117	92.6	99.3	148.7	93.9	118	117.8	80	84.8	102.8	106.2	113.9	77.8	113.2	103.8	154.1	132.7	95.6	83.6	85.6	78.6	81.9	1.01149	0.886221
High	Q9JHR7	Ide	insulin-degrading enzyme [OS=Mus musculus]	70.941	15	8	101	8	1019	117.7	6.54	84.7	109.2	62.9	94.2	79.3	109	107.7	116.3	73.9	116.3	72.4	100.9	104.1	171.8	85.6	119.7	123.2	109	168.9	89	101.5	107.9	99.4	103.3	74.6	76.4	72.2	87.5	91.5	0.966593	0.727421
High	Q8BL66	Eea1	Early endosome antigen 1 [OS=Mus musculus]	70.861	8	8	105	8	1411	160.8	5.77	82.9	87.4	83.5	96.7	68.2	96.3	111.2	92.7	101.3	73.3	105.8	99.5	109.2	110.7	98.7	106.6	107.4	115.5	126.4	92.1	111.9	123.5	125.2	121	103.2	101.7	111.9	100.1	100.5	1.15754	0.00323955
High	P11930	Nudt19 D7Rp2e	nucleoside diphosphate-linked moiety X motif 19 [OS=Mus musculus]	70.672	45	9	160	9	357	40.3	6.68	81	91.4	96.2	89.4	87.1	110.3	90.3	35.1	74.2	104.7	101.5	121.9	182.9	131.4	99.9	84.3	72.8	134.8	192.2	82.4	74	83.4	60.2	107.2	81.8	140.3	76.3	94.1	64	1.0196	0.883326
High	Q8BP40	Acp6 Acpl1 Lpap	Lysophosphatidic acid phosphatase type 6 [OS=Mus musculus]	70.576	31	9	124	9	418	47.6	7.72	93.3	85.6	99.3	98.9	119.8	109.5	94.3	88	78.2	108.5	90.5	106.1	86.2	81.2	99	132.3	100.3	93.1	97.3	127.3	101.5	84.5	89.6	105.9	81.5	128.5	95.2	108.8	115.8	1.04194	0.460053
High	Q61703	Itih2	Inter-alpha-trypsin inhibitor heavy chain H2 [OS=Mus musculus]	70.428	11	7	86	7	946	105.9	7.27	94.2	87.1	70.2	86.8	58.7	70.3	85.4	93.8	79.4	61.2	88.3	128.8	139.4	106.6	89.1	99.4	105.7	107.4	168.4	104.8	124.6	122.8	115.6	68.2	113.8	153.7	128.7	112.2	77	1.28164	0.00919259
High	O55135	Eif6 Itgb4bp	eukaryotic translation initiation factor 6 [OS=Mus musculus]	70.341	33	5	92	5	245	26.5	4.74	87.4	79.7	87.5	84.9	121.4	95.8	96.5	111.2	83.5	99.5	69.1	119	131.9	117.9	98.2	106.5	101.7	113.1	137.6	105	105.4	102	103.2	88.7	109.4	91.9	104.9	103.2	101.6	1.06018	0.301902
High	P21619	Lmnb2	Lamin-B2 [OS=Mus musculus]	70.319	19	8	70	8	596	67.3	5.5	79.2	93.5	107.7	118.5	118.6	97	110.5	119.9	90.6	74.3	90.4	90.9	125.9	111.8	86.6	104.2	108.3	101.3	110.7	77.6	88.6	117.1	123.2	115.2	91.3	105.5	92.2	79.8	90.5	0.978114	0.699207
High	P16406	Enpep	Glutamyl aminopeptidase [OS=Mus musculus]	70.296	16	11	138	11	945	107.9	5.44	94.5	87.5	127.1	102.1	104.5	129.6	109.3	110.3	105.8	106.9	117.1	110	107.4	99.9	97	98.6	84.7	79.8	76.9	95	87.8	81.7	119.7	113.2	78.6	91.4	90.3	122.3	97.6	0.896571	0.0441904
High	Q9DB27	Mcts1	Malignant T-cell-amplified sequence 1 [OS=Mus musculus]	70.167	47	5	96	5	181	20.5	8.82	95.5	88.2	88.9	112	81.1	63.8	96.6	110.2	100.3	108.1	105.4	115.4	81.9	97.9	97.4	111.4	130.6	128.6	114	99.2	89	82	75.5	114.3	90.4	106.1	88.4	109.3	101	1.00723	0.903763
High	Q60766	Irgm1 Ifi1 Iigp3 Irgm	Immunity-related GTPase family M protein 1 [OS=Mus musculus]	69.945	25	7	151	7	409	46.5	8.28	86.6	75.1	102.9	86.9	84.1	108.9	105.4	91.2	98.6	86.9	133.2	88.5	80	128.4	80.7	99.8	95.3	108.4	116.6	89.1	124.6	101.1	109.3	114.4	104	108.9	94.4	112.3	96.5	1.11042	0.054532
High	P62814	Atp6v1b2 Atp6b2 Vat2	V-type proton ATPase subunit B, brain isoform [OS=Mus musculus]	69.892	30	10	144	10	511	56.5	5.81	91.2	116.5	116.6	121.3	101.1	95.2	93	93.3	84.5	79	73.9	96	117.3	92.6	103	123.3	82	92	144.5	92.4	110.9	101.2	103.5	116.3	90.4	136.7	92.9	94.4	78	1.05689	0.395493
High	Q8BMA6	Srp68	Signal recognition particle subunit SRP68 [OS=Mus musculus]	69.705	17	8	74	8	625	70.5	8.57	89	93.1	76	124.1	109.5	93.9	107.3	108.5	111.2	65	115.8	81.3	125.6	98.9	96.2	89.8	103.1	137.7	85.6	108.3	108.9	98.3	117.3	124.2	85.7	70.3	91.3	87.9	131.6	1.04645	0.510573
High	Q8BM55	Tmem214	Transmembrane protein 214 [OS=Mus musculus]	69.67	12	6	64	6	687	76.4	9.29	112.5	117.7	92.5	94.7	99.4	93.7	112.3	117.2	99.6	91.6	93.4	95.2	88.6	98.7	120.5	112.7	113.3	84.6	75.8	95.4	89	90	104.4	93.4	101.9	89.6	104.4	112.6	123.8	0.941078	0.184382
High	O35658	C1qbp Gc1qbp	Complement component 1 Q subcomponent-binding protein, mitochondrial [OS=Mus musculus]	69.591	25	4	367	4	278	31	4.92	98.5	95.8	90.3	95.8	92.1	106.2	104.4	118.9	86.3	124.7	89.2	76.5	66.5	102.9	107.5	98.3	85.5	94.1	116.4	75.3	86.5	100.6	87.4	100.5	128.2	105.9	113.4	104.4	103.7	1.05114	0.369087
High	Q9D404	Oxsm	3-oxoacyl-[acyl-carrier-protein] synthase, mitochondrial [OS=Mus musculus]	69.556	35	7	112	7	459	48.6	7.06	131.7	94.7	88.6	113.2	99.7	92.5	120.2	85.2	94.3	70.1	107.1	102.2	66	106.8	137.6	98.1	95.6	68.9	131.6	102.5	115.1	100.3	80	73.4	121.5	109.5	93.7	78.8	108.7	0.984582	0.833337
High	Q9JM62-1	Reep6 Dp1l1 Tb2l1	Receptor expression-enhancing protein 6 [OS=Mus musculus]	69.295	29	4	146	4	201	22.2	7.33	128.1	108	104.6	107.8	101.4	89.4	89.4	88.6	86.6	100	94.1	149.6	205.7	86.7	83.6	156.4	147.6	85.7	90.3	134	65.1	81.2	67.8	38	89.5	79.5	72.6	80.4	95.3	0.719798	0.00817534
High	Q9CQZ5	Ndufa6	NADH dehydrogenase [ubiquinone] 1 alpha subcomplex subunit 6 [OS=Mus musculus]	69.26	47	5	90	5	131	15.3	10.11	69.6	96.9	76.7	85	97.6	80.3	123.9	98.1	106.9	69.2	118.5	101.7	98.7	110.9	76.5	82.5	83.2	91.9	101.2	88.3	93.8	89.5	111.3	110.5	99.8	82.3	70.2	76.5	107.5	1.00916	0.883671
High	P49935	Ctsh	Pro-cathepsin H [OS=Mus musculus]	69.112	29	5	256	5	333	37.1	8.4	137.6	69.9	82.8	120.5	66.5	90.5	100.8	86.4	105.5	85.5	114.7	80.7	90.3	88.6	161.3	103.3	82.4	111.3	84.5	115.4	136.9	123.9	97.5	90.6	118.3	67.5	125.2	75.6	90.3	1.05105	0.574451
High	Q62446	Fkbp3 Fkbp25	peptidyl-prolyl cis-trans isomerase FKBP3 [OS=Mus musculus]	69.105	43	6	174	6	224	25.1	9.28	82.9	92.5	101.1	94.3	133.6	103.1	103.9	104.9	106.9	102.7	70.7	107.3	89.3	96.6	100.7	113.8	96.8	124.5	89	97.7	95.6	91.9	121.2	85.1	86.5	94.5	100.3	107.8	112.6	1.00493	0.922225
High	P19221	F2 Cf2	Prothrombin [OS=Mus musculus]	69.093	20	7	144	7	618	70.2	6.43	94.8	93.7	73.6	83.9	73.3	92.1	98.9	76.6	81.6	79.9	97.5	106.2	111	88.9	105.1	107.9	138	90.2	73.9	110.6	130.5	125.3	114.8	98.9	118.3	89.2	135.9	121.5	102.6	1.15923	0.0304553
High	Q9QYR7-1	Acot3 Pte1a Pte2 Pte2a	Acyl-coenzyme A thioesterase 3 [OS=Mus musculus]	69.053	21	5	112	2	432	47.5	7.46	157.4	116.7	148.8	178	126.1	114.3	64	109.4	120.1	283.7	94.3	0	164.3	58.7	68.6	89	45.6	45.9	84.3	59	74.1	99.1	96.1	64.2	0	54.6	63	80.1	83.1	0.587051	0.0233168	DOWN
High	Q9EP69	Sacm1l Kiaa0851 Sac1	Phosphatidylinositide phosphatase SAC1 [OS=Mus musculus]	69.029	21	9	81	9	587	66.9	7.3	102.2	87.9	87	88.5	70.7	102	103.6	110.9	89.6	81.3	146.7	95	111.1	115.2	98	92.9	92.2	112.3	123.6	104.1	100.1	107.2	111.6	129.8	89.2	101.4	91.6	96.4	104.5	1.07578	0.200034
High	P43024	Cox6a1 Cox6al	Cytochrome c oxidase subunit 6A1, mitochondrial [OS=Mus musculus]	68.982	61	4	159	4	111	12.3	9.98	119.5	104.3	115.8	98.2	66.2	119.6	120.6	146.1	120.8	131	93.5	69.4	103.9	101.6	75	95.2	95.9	65.4	88.1	54.3	82.6	96.2	103.7	127.3	140.3	132	87	113.9	126.8	0.970918	0.740303
High	Q05D44	Eif5b If2	Eukaryotic translation initiation factor 5B [OS=Mus musculus]	68.98	13	10	116	10	1216	137.5	5.59	107.4	137.4	99.8	101.5	73.2	110	106.8	120	66	80.4	110.2	89.1	95.2	107	110.2	88.7	100	116.6	108.1	98.4	114	116	116.6	110.4	94.4	84.6	103.6	104.3	88.8	1.04472	0.437359
High	P84091	Ap2m1 Clapm1	AP-2 complex subunit mu [OS=Mus musculus]	68.945	22	7	196	7	435	49.6	9.54	94	75.7	105.1	97.8	92.8	93.9	91.6	83.6	87.3	96.4	95.5	110.4	120.8	112.4	101.9	105.4	91.9	104.9	116.4	123.8	110.6	91.4	96.6	96.8	110.1	115.5	96.1	89.8	107.9	1.07749	0.0792352
High	Q1XH17	Trim72 Mg53	Tripartite motif-containing protein 72 [OS=Mus musculus]	68.938	26	6	13	6	477	52.8	6.42	27.6	80	59.6	59.7	60.6	72	16	40.5	29.7	86.1	61.3	33.4	72.7	54.5	27.9	28.2	47	26.4	55.1	58.5	54.4	25.4	76.2	31.5	43.6	50.3	50.7	25.4	76.5	0.949074	0.7345
High	Q3TDN2-1	Faf2 Kiaa0887 Ubxd8	FAS-associated factor 2 [OS=Mus musculus]	68.809	24	6	111	6	445	52.4	5.47	179.5	77.9	114.9	101.6	134.9	112.6	116.5	72.5	102.8	64.2	64.6	113.9	91.1	116.7	90.4	100.7	83.1	74.2	122.8	76.5	92.8	86.9	111.9	102.7	91.8	104.2	91.7	110.6	103.7	0.953574	0.599364
High	P0C0S6	H2afz H2az	Histone H2A.Z [OS=Mus musculus]	68.681	54	6	405	4	128	13.5	10.58	108.3	138	107	107.6	121.4	93.5	109.8	128	108.6	187.2	80.3	81	96.4	83.4	111.3	93.9	83.4	91.6	121.6	66.7	59.3	117.5	64.7	77.6	97.8	88.4	61.7	84.1	107.8	0.800192	0.0265895
High	O08600	Endog	endonuclease G, mitochondrial [OS=Mus musculus]	68.583	29	6	183	6	294	32.2	9.54	95.7	72.9	119.8	103.3	87	100.7	97.1	130.4	110.5	147.4	117.8	87.1	67.6	98.1	94.1	89.8	103.5	87.8	133.3	70.3	110.7	82.6	97.8	129.1	96.6	90.4	92.2	97.4	99.3	0.976487	0.743155
High	P62830	Rpl23	60S ribosomal protein L23 [OS=Mus musculus]	68.565	35	4	339	4	140	14.9	10.51	100.5	86.8	84.3	91.4	79.7	98.3	125.3	111.1	116.1	70.9	110.7	89.4	97.9	101.1	105.6	105.2	98.5	118.8	89.2	86.9	97.8	95.8	145.1	120.4	98.1	86	105.4	148.9	98.4	1.09316	0.171267
High	Q8BGC4	Zadh2 Ptgr3	Prostaglandin reductase-3 [OS=Mus musculus]	68.551	33	9	94	9	377	40.5	7.42	103.6	76.5	81.7	81.5	82.2	100.9	99.3	96.5	121.9	81.3	109.7	87.6	105.2	112.1	167.5	83.8	87.2	113.1	121.7	95.6	124.3	93.6	96.8	106.4	111.1	109.5	88.2	84.7	91	1.04319	0.555293
High	P23927	Cryab Crya2	Alpha-crystallin B chain [OS=Mus musculus]	68.517	39	8	12	8	175	20.1	7.33	47.8	49.1	43.7	3.9	0	0	0	13.3	7.2	44.9	33.1	4.4	3	0	3.3	4	15.7	2.8	7.4	14.3	3.1	97.8	3.1	4.1	2.8	0	0	11.1	50.1	1.01871	0.973368
High	Q9R0Q7	Ptges3 Sid3177 Tebp	Prostaglandin E synthase 3 [OS=Mus musculus]	68.51	29	4	189	4	160	18.7	4.55	101.8	107	96	80.2	63.8	91.4	112.9	129.2	108.3	156.2	82.9	84.5	149	80.3	122.3	115.5	120.9	82	61.2	78.4	68.9	65.4	120	61.2	106	112.5	84.3	87.2	102.9	0.809659	0.0290141
High	Q99KP6-1	Prpf19 Prp19 Snev	Pre-mRNA-processing factor 19 [OS=Mus musculus]	68.447	35	7	86	7	504	55.2	6.61	91.1	116.1	102.7	95.9	80.3	94.5	87.6	107.5	86.6	153.8	110.3	91.5	109.4	97.4	89.5	92	93	102.5	107.9	73.2	113.6	98.4	119.9	113.2	79.2	100	89.6	102.8	94.8	0.996386	0.951873
High	P48776	Tdo2 Tdo	tryptophan 2,3-dioxygenase [OS=Mus musculus]	68.415	16	6	74	6	406	47.7	6.81	83.4	106.2	117.6	148	114.3	61.7	78.6	115.4	159.6	68.5	91.5	96.4	88.8	111.1	117.1	91.9	89.9	114.3	132.7	82.7	125.6	64.5	83.2	111.4	99.1	138.8	85	81.9	87.2	0.982222	0.847401
High	Q9WVA2	Timm8a1 Ddp1 Tim8a Timm8a	Mitochondrial import inner membrane translocase subunit Tim8 A [OS=Mus musculus]	68.274	86	6	248	6	97	11	5.16	89.1	84.5	110.5	116.4	115.1	101.1	98.7	109.8	101.4	140.8	101	102.3	110.4	116.4	94	89	82.8	101.2	113.9	100.2	98.6	81.5	87.9	101.6	90.6	87.6	94.7	96.8	99.5	0.927225	0.116925
High	Q9D1M0	Sec13 Sec13l1	protein SEC13 homolog [OS=Mus musculus]	68.223	39	7	153	7	322	35.5	5.38	58.7	70.3	79.8	174.9	73.6	104.2	67	116.3	113	107.7	132.4	67.6	68.3	81.6	106.1	91.2	138.8	146.9	55.8	144.2	110.2	143.6	86.6	87.2	74.6	60.8	112.5	94.9	153.2	1.08984	0.486503
High	Q501J6	Ddx17	Probable ATP-dependent RNA helicase DDX17 [OS=Mus musculus]	68.119	17	9	99	4	650	72.4	8.59	88.3	86.6	80.8	118.9	101.2	90	97.7	110.3	97.9	90.9	98.7	87	89.8	95.5	95.5	103.2	103.5	123.6	130.8	92.2	109.7	111.4	101.2	119	91.9	97.7	106.2	87.3	129	1.12585	0.0122994
High	Q3THK7	Gmps	GMP synthase [glutamine-hydrolyzing] [OS=Mus musculus]	67.957	31	11	136	11	693	76.7	6.73	69.1	94.5	82.9	88.6	80.8	98	78.1	94.3	59.5	128.6	77.1	71.1	90.4	78.3	89.9	88.6	252.7	85.4	82.7	82.1	79.7	83.8	401.4	89.8	71.5	78.7	79.6	80.7	93.9	1.1432	0.596245
High	P31230	Aimp1 Emap2 Scye1	aminoacyl tRNA synthase complex-interacting multifunctional protein 1 [OS=Mus musculus]	67.833	34	6	196	6	310	34	8.35	92.1	91.8	116.6	91.2	63.9	117.8	102.2	99.1	109	108.1	97.3	86.9	115.2	125	111.6	129.1	119.3	102.1	96.8	103.4	95.2	90.7	111.9	108.9	85.3	83.6	97.5	109.3	104.1	0.948166	0.311791
High	Q8BTY1	Kyat1 Ccbl1 Kat	Kynurenine--oxoglutarate transaminase 1 [OS=Mus musculus]	67.638	27	7	87	6	424	47.5	6.95	171	81.6	78.4	103.7	71.9	105.4	84.6	93.5	117.5	88.2	117.5	96.4	83.1	85	167.4	95.5	90.5	121.4	95.1	69.8	122	91.2	135.5	102.7	89	71.6	110.4	93.7	76.3	0.964548	0.71096
High	Q8VIJ6	Sfpq Psf	splicing factor, proline- and glutamine-rich [OS=Mus musculus]	67.589	18	9	193	9	699	75.4	9.44	80.9	92.1	79.3	85.2	72.7	88.5	117.3	124.6	90.7	75.7	113.4	91.7	112.7	82.6	75.1	66.9	115.6	102.2	140.2	96.9	73.4	116.9	146.2	130.7	123.1	111.4	125.5	111.9	99.1	1.24694	0.00361658
High	Q9R233	Tapbp Tapa	Tapasin [OS=Mus musculus]	67.358	26	7	108	7	465	49.7	8.5	77.6	146.7	79.2	93.6	70.9	81	97.5	88.9	117.6	79.5	77.1	102.8	106.2	129	87.6	104.2	93.6	87.9	118.7	91.3	168.7	106.5	105.5	108	128	115.3	86.1	104.9	86.9	1.13455	0.122051
High	Q61830	Mrc1	macrophage mannose receptor 1 [OS=Mus musculus]	67.28	12	10	58	10	1456	164.9	6.83	108.2	123.1	77.6	88.4	59.3	111.6	99.6	109.4	88.9	123	119.7	96.7	76.7	103.7	97.4	91.2	95.9	85.9	93.5	75.1	91.9	106	302.6	95.1	72.8	75	80.2	92.5	70.9	1.05292	0.749446
High	Q9DCT8	Crip2 Crp2 Hlp	Cysteine-rich protein 2 [OS=Mus musculus]	67.203	54	5	154	5	208	22.7	8.63	116.8	77.4	82.7	106.8	95.8	97	79.6	82.8	77.5	149.3	94.9	84.1	118	97.2	87.8	86.2	103.2	89.2	104.9	100.1	141.6	113.1	70	104.2	96.7	135	122.6	86.2	104.9	1.0977	0.207315
High	Q9WUR9	Ak4 Ak-4 Ak3b Ak3l1	Adenylate kinase 4, mitochondrial [OS=Mus musculus]	67.09	51	6	127	6	223	25	7.53	124.7	152.9	119	118.2	122.2	128.2	120.4	119.5	109.4	154.2	63	105.3	86.6	99.8	82.5	74.9	88.1	81.1	109.3	99	81.3	70.3	60.3	62.1	103.1	84.2	95.4	99.2	84.2	0.780383	0.00698418
High	Q9QYB1	Clic4	Chloride intracellular channel protein 4 [OS=Mus musculus]	66.964	36	6	163	6	253	28.7	5.59	84	97.8	114.5	113.7	79.4	94.6	114.4	95.5	120.6	67	93	102	100.4	108.5	108.2	104.4	112.3	94.6	84.2	94.2	87.9	101.3	109.3	158.8	97.3	115.4	109.6	101	92.1	1.03183	0.613057
High	P14576-1	Srp54	signal recognition particle 54 kDa protein [OS=Mus musculus]	66.851	21	7	43	7	504	55.7	8.75	81.3	75.9	77.3	89	62.2	49.8	81.9	95.6	73.2	82.1	73.1	100.5	88.3	118.3	110	117.2	115.2	145.7	122.1	116.1	134.5	130.3	176.7	105.1	110.2	77.5	112.5	113.6	98.5	1.37096	0.000538971
High	P60766-2	Cdc42	Cell division control protein 42 homolog [OS=Mus musculus]	66.811	38	6	347	5	191	21.2	6.55	85.9	93.5	79	82.1	64.9	98	105.6	103.6	84	67	127	102.2	103.1	109.2	96	100.2	96.7	116.1	123.7	89.4	108.1	121	119.9	129.2	107.8	113.3	96.6	102.4	100.4	1.17722	0.0043866
High	P51125-1	Cast	Calpastatin [OS=Mus musculus]	66.74	30	10	110	10	788	84.9	5.52	98.9	86.8	98.8	97.8	63.2	122.1	114.8	103.9	127	69.6	115.9	100.9	113.7	100.5	97.9	97.5	98.2	122.5	103.9	84.8	108.9	111.9	118.6	129.1	84.3	84.6	115	103.3	91.7	1.04423	0.471656
High	P04117	Fabp4 Ap2	Fatty acid-binding protein, adipocyte [OS=Mus musculus]	66.71	47	6	36	6	132	14.6	8.4	105.9	59.9	52.5	105	90.3	104.3	67.3	107.3	65.1	121	79.8	72.4	137.7	118.9	112.5	70.8	68.4	89.6	250.2	79	66.9	64.3	61.7	83.4	80.7	191	73.4	103.4	87.4	1.13308	0.450025
High	P97855	G3bp1 G3bp	Ras GTPase-activating protein-binding protein 1 [OS=Mus musculus]	66.674	23	8	177	8	465	51.8	5.59	77.7	94.9	115.1	75.6	90.4	94.4	105.7	102.7	81.7	78.3	92	105	125.6	114	94	136.5	93.1	114.3	115.7	106.5	92.2	115.1	99.7	107.5	81.1	128.4	100.8	105.7	105.2	1.0749	0.209387
High	Q99L45	Eif2s2	Eukaryotic translation initiation factor 2 subunit 2 [OS=Mus musculus]	66.64	25	6	109	6	331	38.1	5.8	89.4	112.6	81	101.9	70	88.7	110.6	98.9	80.8	111.4	93	98.6	104.9	110.4	96.5	115.8	107	117.5	118	88.9	129.3	117.7	121.6	80.5	91.4	86.7	90.4	96.5	97.5	1.04756	0.402734
High	Q9CZB0	Sdhc	Succinate dehydrogenase cytochrome b560 subunit, mitochondrial [OS=Mus musculus]	66.378	22	5	217	5	169	18.4	9.94	72.4	76.8	66.4	100.1	70.2	106.6	87.2	122.7	116.2	148.7	112.1	67.7	69	115.9	104	84.7	128	104	81.9	92.5	103.6	105.7	153.3	91.8	102.8	131.8	117.6	83.1	99.9	1.08955	0.32973
High	Q8BML9	Qars	glutamine--tRNA ligase [OS=Mus musculus]	66.105	13	6	142	6	775	87.6	7.31	108.5	106.7	86.3	104.5	61.9	103.5	102	124.2	91.8	81.7	120.6	99.1	97.8	101.2	109.2	106.4	101.3	102.7	93.1	87.2	94.2	101.6	113.2	120.6	101.9	96.8	99.2	121	83.4	1.00844	0.868758
High	Q61792	Lasp1 Mln50	LIM and SH3 domain protein 1 [OS=Mus musculus]	65.886	35	9	248	9	263	30	7.05	89.7	101.8	92.8	91.4	80.9	98.1	107.8	107.1	97.8	65.7	94.6	108.6	102.7	122.3	95.8	97	97.8	114.2	111.1	95.7	112.4	108.8	102.5	124.2	106.4	110	98.9	120.5	103.9	1.12225	0.00711778
High	O89017	Lgmn Prsc1	Legumain [OS=Mus musculus]	65.882	10	4	114	4	435	49.3	6.39	72.5	81.9	74.6	74.4	49.5	85.1	97.2	106.1	72.4	59.9	99.9	119.5	139.6	133.8	105.4	112.1	98.3	105.7	111.5	118.5	132.6	114.2	134.8	118.3	107.6	92.3	109.3	103.8	109.5	1.21601	0.0157796
High	Q91WG8	Gne Glcne Uae1	bifunctional UDP-N-acetylglucosamine 2-epimerase/N-acetylmannosamine kinase [OS=Mus musculus]	65.868	24	10	109	10	722	79.1	6.81	104.8	133.2	72	106.9	92.6	106.7	99.6	113	122.6	128.8	92.7	91.6	100.2	106.4	120.8	107.1	96	100.4	87.1	93.1	83.1	83.2	76.9	93.2	94.7	89.8	84.9	111.6	96.9	0.864127	0.00731052
High	Q9CR57	Rpl14	60S ribosomal protein L14 [OS=Mus musculus]	65.779	32	7	296	7	217	23.5	11.02	77.2	91.4	83.4	81	62	84.6	97.6	100.6	87.1	75	101	111.7	98.4	104.8	93.5	114	105.3	111.1	108.2	139.9	117.7	128	116.2	85.5	108.5	101.1	110.8	109.7	109.4	1.21572	0.000652602
High	Q9CPU0	Glo1	lactoylglutathione lyase [OS=Mus musculus]	65.677	52	7	171	7	184	20.8	5.47	111.8	126.6	120.8	99.7	133.1	103.5	122.2	103.3	89.6	108.1	114.8	111.9	91.7	83.5	91.9	89.2	65.7	119	70.6	61.5	74.6	97.9	62.7	167.7	73.9	87.4	75.9	110.1	143.7	0.917779	0.379306
High	Q6IRU2	Tpm4	Tropomyosin alpha-4 chain [OS=Mus musculus]	65.677	43	8	41	7	248	28.5	4.68	86.4	106.2	123.4	79	69.7	82.6	84.4	104.3	72.4	92.7	90	100.4	98.7	119	78.8	110.2	104.2	107.4	177.9	87.5	90.8	137.9	105.8	95.9	101	103.8	81.3	85.5	95.5	1.12306	0.156317
High	P35293	Rab18	Ras-related protein Rab-18 [OS=Mus musculus]	65.676	46	8	106	8	206	23	5.36	146.2	102.4	78.8	102.6	110.7	116.8	139.2	73	75.2	105.8	73.4	75.4	129.7	116.7	121.9	95.1	85	90.3	100.8	76.6	77.5	61.3	71	67.2	125.9	155	69.2	91.4	95	0.876309	0.191378
High	Q99KV1	Dnajb11	DnaJ homolog subfamily B member 11 [OS=Mus musculus]	65.538	21	5	108	5	358	40.5	6.32	116.5	107	86.3	107.4	73.5	81	115.8	95.5	85.4	92.3	84.2	101.1	96.6	99.4	114.1	122	118	96	96.1	87.5	88.4	105.8	123.5	83.4	114	89.2	97.7	118.8	98.8	1.00163	0.975636
High	Q80UM7	Mogs Gcs1	Mannosyl-oligosaccharide glucosidase [OS=Mus musculus]	65.489	12	7	228	7	834	91.8	9	78	87.1	99.7	112.1	75.7	93.2	97.3	97.6	83.1	77.2	119.3	90.1	92.2	103.3	118.1	111.4	86.4	105.4	110	131	82.8	100.3	114.5	90	98.2	96.4	83.4	138.5	114	1.10456	0.0970963
High	Q91VA6	Poldip2	Polymerase delta-interacting protein 2 [OS=Mus musculus]	65.433	29	7	80	7	368	41.8	8.63	102.6	104.2	90.8	102.4	100.8	83.1	87.2	108.5	74.5	132.1	100.8	95.4	102.2	120.7	91.3	99.1	92.5	101.7	107.1	121.7	104.5	107.3	83.8	115.5	95.5	107.7	89.1	96.8	99.2	1.03208	0.500446
High	O35593	Psmd14 Pad1	26S proteasome non-ATPase regulatory subunit 14 [OS=Mus musculus]	65.379	32	4	188	4	310	34.6	6.52	112	106.5	91.9	93.6	94.4	98	117.4	109.1	76.8	99.1	86	104.4	108	109.4	86.2	95.3	86.6	89.4	112.7	92.4	99.5	90.6	83	97.6	86	78.8	104.3	95.1	96.1	0.952086	0.239923
High	Q9DB15	Mrpl12 Rpml12	39S ribosomal protein L12, mitochondrial [OS=Mus musculus]	65.377	48	7	139	7	201	21.7	9.29	94.1	75.5	96.2	106.1	85.1	112.1	103.7	114.9	94.5	100.4	90.4	87.7	99.1	99.9	104.8	96.2	89.7	98.1	128.4	113.5	110	112.9	101.1	104.3	94.7	95.4	99.8	100.7	106.2	1.08593	0.0317858
High	P99025	Gchfr Gfrp	GTP cyclohydrolase 1 feedback regulatory protein [OS=Mus musculus]	65.367	82	4	170	4	84	9.6	6.27	77.7	68.6	83.3	107.8	72.4	84.4	86.3	85.1	103.1	98.9	78.1	128	120.8	122.1	110.4	100	108.6	112.6	141.7	152.6	116	100.8	89.8	109.9	93.5	101.8	95	91.6	84.8	1.11741	0.134653
High	Q9DC61	Pmpca Inpp5e	Mitochondrial-processing peptidase subunit alpha [OS=Mus musculus]	65.31	20	7	88	7	524	58.2	6.83	80.6	128.5	101.3	138.3	137.1	148.3	137.1	103.1	95.8	86.5	84	59.8	83.7	74.1	76.4	87.5	119.8	124.5	172.4	128.9	99.2	53.3	40	74	118.5	92	70.3	91.3	82.1	0.932435	0.561526
High	P42925	Pxmp2 Pmp22	Peroxisomal membrane protein 2 [OS=Mus musculus]	65.07	32	4	126	4	194	22.3	10.08	94	169	96	75.9	142.5	80.4	97.4	101.9	84.3	90.8	73.6	92	163.8	95.6	75.8	86.7	94	80	138.8	101.5	76.8	71.4	99.3	30.6	106.7	155.5	78.1	135.1	98.7	0.969272	0.794827
High	Q00PI9	Hnrnpul2 Hnrpul2 Manp	heterogeneous nuclear ribonucleoprotein U-like protein 2 [OS=Mus musculus]	64.996	18	7	79	7	745	84.9	4.89	90.1	105.3	94.6	114.3	99.7	79.9	89.7	130.2	93.2	94.1	84.7	88.7	98	102.5	105.8	96.3	96.7	92.1	121.3	112.2	102.2	133.9	90.5	107.3	87	84.3	92.1	93.1	87.7	1.02491	0.633556
High	P83940	Eloc Tceb1	elongin-C [OS=Mus musculus]	64.845	42	4	179	4	112	12.5	4.78	88	73	102.6	110.7	100.8	90.6	86.3	105.6	91.2	112.7	76.4	115.7	128.4	120	110	94.2	73.1	122.6	138.5	129.5	101.5	107.3	108.2	71.5	91.6	91.9	88.4	78.1	91.8	1.02996	0.670035
High	Q9D662	Sec23b	protein transport protein Sec23B [OS=Mus musculus]	64.797	16	9	51	5	767	86.4	6.96	109.3	97.2	100.8	123.4	79.5	91.5	96.5	92.9	104.9	115	123.1	79.8	89.4	97.1	105.5	77.7	107	88.5	83.5	78.2	86.9	103.3	140.8	95.8	96.4	75.5	101.1	115.4	130.2	1.00187	0.976705
High	Q8QZY1	Eif3l Eif3eip Eif3s6ip Paf67	eukaryotic translation initiation factor 3 subunit L [OS=Mus musculus]	64.621	14	5	103	5	564	66.6	6.44	159.8	151.8	186	67.5	87.7	132.5	121.5	120.6	119	146.7	62.6	62.6	94.8	71.3	113	134.9	110	85.3	105.6	94.6	69.8	69	96.2	67.8	60.6	75	73.3	96.1	54.2	0.691084	0.00401489
High	Q8BGH2	Samm50	sorting and assembly machinery component 50 homolog [OS=Mus musculus]	64.582	24	8	112	8	469	51.8	6.8	114.9	110	114.8	123	94.1	115.4	109	114.6	98	93.9	105.8	86.4	93.7	93.3	107.2	132.7	102.2	86.1	96.2	67.3	75.4	88.1	96.6	107.9	89.6	75	82.1	102.7	104.9	0.839428	0.00118657
High	Q8BWY3	Etf1	Eukaryotic peptide chain release factor subunit 1 [OS=Mus musculus]	64.577	24	6	43	6	437	49	5.71	97.3	95.2	98.1	103	76.6	102.8	96.4	116.2	113.9	111.5	110.8	107.4	111.4	95.1	85.3	96.1	82.7	109.9	106.6	97.4	98.1	91.4	115.6	123.6	98	85.1	97.5	93.2	101.9	1.01537	0.716696
High	Q923B6	Steap4 Tiarp	Metalloreductase STEAP4 [OS=Mus musculus]	64.266	22	7	39	7	470	53	9.17	57.3	65.3	40	65.9	66.7	71.5	74.8	77.8	83.6	66.6	79.5	121.8	145.2	100.5	95.3	153.1	96.7	97.7	89.5	149.6	118.6	130.2	115.1	100.7	123.1	153.6	103.6	143.2	153	1.43247	0.00130082
High	Q9WVE8	Pacsin2	Protein kinase C and casein kinase substrate in neurons protein 2 [OS=Mus musculus]	64.202	28	8	109	8	486	55.8	5.2	147	119.5	100.6	99.3	137.9	82.1	112.2	76	115.6	84.3	98	104.9	120.7	133.7	121.2	84.1	77.7	77.7	65.5	85.8	86.8	79.5	80.9	66.6	95.2	111.1	87.2	73.4	58.5	0.755795	0.00117226
High	Q9D0M1	Prpsap1	Phosphoribosyl pyrophosphate synthase-associated protein 1 [OS=Mus musculus]	64.064	31	7	122	7	356	39.4	7.2	126.7	104	93.4	124.3	105.1	105	97.1	123	102.2	82.4	119.3	137.1	80.3	140.5	115.9	85.5	78.5	142.7	65.9	125.8	80.3	97.9	92	105.3	78.9	65.8	79.8	97	102.7	0.882625	0.124441
High	Q6ZWV7	Rpl35	60S ribosomal protein L35 [OS=Mus musculus]	64.05	30	5	217	5	123	14.5	11.05	86	77.7	87.3	81.3	63.4	112.4	97.7	122.5	88.8	102.6	107.9	96.3	100.5	111.4	102.8	102.8	93.3	118.6	126.6	119.6	108.1	111.5	118.1	115.6	98.7	96.8	95.5	94.3	99.9	1.12947	0.019129
High	Q9CPQ1	Cox6c	Cytochrome c oxidase subunit 6C [OS=Mus musculus]	63.963	49	6	206	6	76	8.5	10.14	124.1	99.3	109	91.1	124.9	96.7	107.4	113.9	94.8	98.6	99	102.1	100.8	118	90.4	100.2	88.3	90.3	98.7	78.1	88.9	99.8	80.5	103.7	101.6	98.8	86.4	85.7	108.8	0.90328	0.0190003
High	Q8BKZ9	Pdhx	Pyruvate dehydrogenase protein X component, mitochondrial [OS=Mus musculus]	63.949	17	5	149	5	501	54	7.75	99.8	109.3	131.4	142.4	115.7	112.7	98.9	97.1	129.3	107.6	96.1	78.5	89.1	110	97	99.8	90.3	78.8	97	68.3	94.9	72.5	82.3	100.7	94.4	84.6	104.8	104.9	77.1	0.832184	0.00409625
High	Q9R1S7	Abcc6 Mrp6	multidrug resistance-associated protein 6 [OS=Mus musculus]	63.928	9	6	59	6	1498	164.8	8.21	107.5	128.8	101.3	93.4	150.4	102	93.2	104.8	91.1	118.2	105.4	93.2	77.9	110.4	87.8	132.8	112	99.1	77.7	70.5	73.8	78.4	110.2	63.8	82	108.5	88.9	112.5	90.7	0.826506	0.00927025
High	Q91WU5	As3mt Cyt19	Arsenite methyltransferase [OS=Mus musculus]	63.927	21	5	79	5	376	41.8	5.86	73.1	104.4	86.8	86.9	129.7	78.8	96.1	97.2	70.9	101.4	104.3	148.1	159.1	114.7	101.8	93.2	72.3	101.1	184.7	72.5	58.9	63	96.3	90.1	71.4	180.9	63.6	90.2	88.9	0.957412	0.734608
High	P60229	Eif3e Eif3s6 Int6	Eukaryotic translation initiation factor 3 subunit E [OS=Mus musculus]	63.868	22	7	114	7	445	52.2	6.04	91.5	91.6	98.1	122.9	106.5	113.2	97.1	108.2	91.7	106.6	87.5	98.5	79.5	98.1	103.7	127.6	100.4	105.5	105.8	98.8	101.9	114.2	70.1	82.4	103.4	94	92.1	110.5	117.2	0.983451	0.729999
High	P62270	Rps18	40S ribosomal protein S18 [OS=Mus musculus]	63.861	42	9	487	9	152	17.7	10.99	97	81.9	84.9	91	71.9	98.4	102.1	111.6	93	69.9	115	102.4	110.4	115.1	98.7	107.4	96	118.9	121.1	90.7	111.2	117.8	106.8	131.5	97.6	100.3	91.5	104.3	109.4	1.11934	0.0280058
High	Q8JZQ2	Afg3l2	AFG3-like protein 2 [OS=Mus musculus]	63.721	15	7	195	7	802	89.5	8.6	90.5	86.8	102.4	95.7	78.7	102.1	117.3	113.3	113.2	73.6	109.6	85	92.9	111.5	105.9	102.8	108.5	101.3	122.8	91.2	95.7	99.2	102.2	116.6	94.7	102.3	114.9	108.5	106.3	1.05273	0.245966
High	P34927	Asgr1 Asgr-1	asialoglycoprotein receptor 1 [OS=Mus musculus]	63.676	41	8	260	8	284	32.6	6.44	108.1	124.2	86.9	104.2	119.2	98.5	95.3	78.5	94.9	113.4	77.1	100	110.2	91.9	98.2	106.2	100	101.9	108.5	101.6	106.2	104.6	79.3	83.1	94	105.9	95.7	120.8	108.6	1.00448	0.923312
High	Q8K4F5	Abhd11 Wbscr21	Protein Abhd11 [OS=Mus musculus]	63.462	36	5	90	5	307	33.5	9.61	90.7	117.2	147.7	84.3	67.3	82.3	132.7	106	117.2	101.8	122.7	87	80.3	97.7	80.2	87.2	89.2	99.4	113.5	77.8	94.4	99.4	99.2	113.7	94.2	84.1	86.8	88.9	113.2	0.975377	0.72447
High	P62855	Rps26	40S ribosomal protein S26 [OS=Mus musculus]	63.316	44	4	252	4	115	13	11	93.1	96.9	82.6	77.3	64.7	98.7	105.9	114.2	97.7	87	127.3	94.1	98.5	112.4	100.7	101.7	89.4	112.1	116.9	89.3	107.2	117.3	116.4	120.3	112.6	94	97.7	106.1	101.4	1.11396	0.0322027
High	P02798	Mt2	metallothionein-2 [OS=Mus musculus]	63.216	52	2	17	2	61	6.1	7.83	4.9	16.7	16.9	18	48.2	13	9.8	23.7	60.8	13.3	6	5.1	165.4	13	137.8	34	5.7	0	63.2	557.5	7.6	4.1	7.7	10.2	29.1	1313.2	20.4	149	245.7	5.75875	0.0888135	UP
High	P13439	Umps	uridine 5'-monophosphate synthase [OS=Mus musculus]	63.112	21	5	81	5	481	52.3	6.61	55.6	123.1	41.4	109.5	83.5	49.4	49.1	75.8	41.4	197.8	90.4	99.4	126.2	132.1	99.7	128	132.6	120.6	152	79.9	121.8	138.6	82.5	163.9	59.2	27.9	50.4	48.5	107.1	0.998512	0.993038
High	Q9JKB3-1	Ybx3 Csda Msy4	Y-box-binding protein 3 [OS=Mus musculus]	62.939	20	5	93	2	361	38.8	9.69	0	0	182.4	162	0	0	0	0	0	100.3	0	0	202.6	249.3	0	160.6	0	184.9	475.1	0	0	0	0	269.9	0	172.9	201.2	0	199.3	2.01445	0.173798
High	Q9Z1D1	Eif3g Eif3p42 Eif3s4	Eukaryotic translation initiation factor 3 subunit G [OS=Mus musculus]	62.898	25	7	56	7	320	35.6	5.9	104.3	94.6	87.3	92.6	81.4	93.7	103.3	93.6	83.3	82.3	95.1	116.2	98.6	121.3	126.2	104.2	107.4	113.3	110	121.5	120.6	120.2	106.3	103.5	87.7	97.5	91	109.2	99.1	1.07582	0.121442
High	Q9D0M5	Dynll2 Dlc2	Dynein light chain 2, cytoplasmic [OS=Mus musculus]	62.877	52	4	216	4	89	10.3	7.37	110.5	70.8	102.3	83.4	107.8	132.1	96.8	127	96.2	138.5	101	89.5	99	96.6	87.4	140.5	77.9	92.2	104.7	101.4	94.5	85.1	80	92.8	87.7	104.7	90.3	105.3	87.2	0.907657	0.142399
High	Q8R0V5	Ido2 Indol1	indoleamine 2,3-dioxygenase 2 [OS=Mus musculus]	62.794	32	8	108	8	405	45.2	6.68	87.9	118.7	109.6	123.1	61.8	70.3	90.8	102.3	119.5	165.6	144.1	80.3	98.1	106.3	87.8	80.5	90.7	86.2	73.1	118.4	65.3	82	87.3	146.3	106.6	123.4	84.1	123.6	85	0.963226	0.701122
High	Q8R519	Acmsd	2-amino-3-carboxymuconate-6-semialdehyde decarboxylase [OS=Mus musculus]	62.681	40	7	94	7	336	38	6.25	114.1	20.1	131.1	100.9	133.7	101.5	96.5	95.9	124.6	109.5	97.6	102.1	99.4	78.1	36.1	97	91.6	77.3	224.8	81	85.8	48.4	78	71	83.4	252	70.8	71.3	81.2	1.0648	0.728901
High	Q9D6Z1	Nop56 Nol5a	Nucleolar protein 56 [OS=Mus musculus]	62.647	23	7	136	7	580	64.4	9.14	104	109.9	65.3	102.6	70.6	100.9	114.6	115.8	82.6	55.8	99.2	95.2	112.6	114	110.9	113.3	88.2	122.8	127.2	84.9	107.2	100.9	90.9	122	83.2	109.8	87.2	101.6	132.7	1.08712	0.226215
High	Q91ZV0	Mia2 Ctage5	Melanoma inhibitory activity protein 2 [OS=Mus musculus]	62.458	9	8	35	8	1396	156.4	4.55	112	139.5	96.4	104.1	49.5	83.2	93.3	102.6	126.7	76.4	107.3	89.4	81.9	87.5	80.4	96.9	150.6	98.3	93.7	68.6	92.8	147.9	147.2	113	131.4	69.2	77.3	96.5	99.4	1.0431	0.662046
High	Q62186	Ssr4	translocon-associated protein subunit delta [OS=Mus musculus]	62.329	26	4	164	4	172	18.9	5.78	138.9	121.2	105.1	98.6	104.4	96.7	103.9	108.2	80.7	77.4	53.4	103.4	92.3	93.7	104.2	90.5	91.5	105.6	100.9	82.4	94	84.5	89	93.6	105.5	111.5	104.1	125.6	121.5	1.03707	0.566444
High	Q80X19-1	Col14a1	Collagen alpha-1(XIV) chain [OS=Mus musculus]	62.167	7	7	40	7	1797	192.9	5.1	69.8	149.2	63.7	106.5	53.7	58.8	57.6	111.3	24.6	59.9	62.5	97.7	111	184.1	50.7	119.5	83.1	113.7	374.1	44	104.8	136.3	89.9	104.5	94.4	131.4	81.9	86.7	105.3	1.41986	0.129872
High	O09158	Cyp3a25	Cytochrome P450 3A25 [OS=Mus musculus]	62.163	23	9	64	9	503	58.1	8.81	127.2	106.6	106	99.6	137.6	99.9	88.5	82.2	115.5	91	100.4	86.2	106.1	88.4	131.5	122	87.6	68.2	68	109.1	75.1	91	77.1	103	69.2	153.3	93.1	130	136.9	0.93631	0.445776
High	Q9JIF9	Myot Myo Ttid	Myotilin [OS=Mus musculus]	61.981	30	8	13	8	496	55.3	8.84	11.6	0	0	21.7	39.3	0	0	0	10.9	0	0	0	0	100.4	0	203.9	0	26.8	61	0	45.3	0	0	0	0	0	0	0	76.9	0.767148	0.754745
High	Q9EPU0-1	Upf1 Rent1	Regulator of nonsense transcripts 1 [OS=Mus musculus]	61.964	15	12	49	12	1124	123.9	6.61	112.1	142.5	74.7	73.6	96.1	98.3	85.3	100.8	103.9	130.3	64.3	103.2	133.2	116.6	126.4	88.1	113.9	92.6	73	121.4	100	93.9	98.7	83.8	96.7	82	90.3	105.4	86.5	0.903283	0.170127
High	P05063	Aldoc Aldo3 Scrg2	Fructose-bisphosphate aldolase C [OS=Mus musculus]	61.931	19	5	174	2	363	39.4	7.12	116	170.2	31	62.2	88.8	125.1	14.4	124.2	0	178.2	27.3	177.2	189.5	193.5	0	176.6	111.2	224.9	122.8	14.3	136.2	127.5	46.9	65.7	128.8	0	108.2	87.3	19.7	0.858776	0.568873
High	Q7TNE1	Sugct	succinate--hydroxymethylglutarate CoA-transferase [OS=Mus musculus]	61.916	20	6	43	6	436	47.7	8.68	70.4	82.2	90	82.4	53.8	70.6	86.4	98.1	77.1	57.2	106.9	84.8	86.4	109.3	80.4	93.9	130.5	92.1	99.9	117.1	151.1	161	196.1	118.4	135.9	74.1	122.4	119.5	120.1	1.46255	0.000285676
High	O35678-1	Mgll	monoglyceride lipase [OS=Mus musculus]	61.901	31	6	101	6	303	33.4	7.15	150.4	103.3	102.3	137.6	129.5	139.1	89.2	106	83.6	160.6	64.5	95.6	106.8	101.9	109.1	102.2	82.9	118.5	92.3	91.5	84.3	98.6	72.2	89.3	85.7	35.3	82.6	76.1	93.9	0.775193	0.00947421
High	Q5RKZ7-1	Mocs1	Molybdenum cofactor biosynthesis protein 1 [OS=Mus musculus]	61.844	18	7	73	7	636	69.8	9.14	95.5	93.7	99.1	101.2	95.1	95.5	112.7	102.2	100.1	69.7	127.6	104.2	93.1	96.4	100.9	90.5	80.6	100.3	92.7	93.6	112.1	101.3	104.4	151.5	111.4	97.7	105.3	107.6	116.3	1.10575	0.0557503
High	Q9JLF6	Tgm1	Protein-glutamine gamma-glutamyltransferase K [OS=Mus musculus]	61.475	12	6	55	6	815	89.8	6.51	95.2	110.4	101.8	91.3	87.4	109.1	128.9	110	126.9	66.4	112.3	112.7	149	119.3	72.7	84.5	94	116.1	98.8	81.9	87.5	100.9	126.1	128.7	88.9	90.9	83.2	93.1	97.9	0.954625	0.516501
High	Q60854	Serpinb6 Serpinb6a Spi3	serpin B6 [OS=Mus musculus]	61.444	33	8	61	8	378	42.6	5.74	61.1	132.1	80.8	186.9	166.9	130	69.9	65.7	114.6	64.3	58.2	109.1	113.2	93.5	63.4	125.9	119.7	147.8	115.2	137.2	57.3	143.6	72.4	57.2	55.1	64.5	106	63	127	0.925155	0.594393
High	Q9QYC7	Ggcx	vitamin K-dependent gamma-carboxylase [OS=Mus musculus]	61.405	8	6	209	6	757	87.1	8.02	84.3	103.4	76.7	93	62.7	87.1	126	118.7	86.6	61	104	111.6	141.4	124.3	96	94.5	102.9	101.8	119.4	108.6	99.2	97.5	77.6	139.9	104.3	95.1	108.7	113	98.1	1.06889	0.360825
High	Q9CZ30-1	Ola1 Gtpbp9	obg-like ATPase 1 [OS=Mus musculus]	61.359	25	7	159	7	396	44.7	7.81	87.7	73.2	112	98.5	88.8	111.3	96.1	109.4	93.9	133	111.6	91.9	95.5	111.1	95	92.8	93.7	108.1	134.3	112.3	83.3	74.8	83.7	96.5	96	138	92.1	109.3	105.1	1.03064	0.620817
High	Q9CZX8	Rps19	40S ribosomal protein S19 [OS=Mus musculus]	61.207	36	7	400	7	145	16.1	10.4	106.6	131.6	102.2	110.3	156.6	94.8	95.4	103.5	126.2	102.6	59.2	104.6	90.9	94	110.7	114	83.8	167.2	100.5	94.5	99.6	99.4	80.4	40.8	86.2	82.2	82.1	95.1	101.5	0.895425	0.240273
High	Q922B1	Macrod1 Lrp16	O-acetyl-ADP-ribose deacetylase MACROD1 [OS=Mus musculus]	61.199	28	5	99	5	323	35.3	8.85	91.5	155.8	103.3	75.4	135.2	67.2	86.4	89	82	130.5	99.1	97.7	60.3	72.7	69.1	76.1	146.1	70	63.1	67.9	78.6	91.5	126	116.4	131.8	94.8	137.2	137.9	80.2	1.03425	0.763835
High	Q9CY58	Serbp1 Pairbp1	Plasminogen activator inhibitor 1 RNA-binding protein [OS=Mus musculus]	61.066	20	6	169	6	407	44.7	8.54	90.1	91.8	83.2	84.4	59.2	111.7	117.9	121.5	99.3	58.4	117.8	91.4	104.1	104.7	97.8	104.5	107.4	118.4	140.2	82.8	110.3	123.9	116	124.6	98.7	93.7	90.8	87.7	101.4	1.10952	0.130148
High	P00493	Hprt1 Hprt	Hypoxanthine-guanine phosphoribosyltransferase [OS=Mus musculus]	61.004	41	6	144	6	218	24.6	6.68	122.4	139.2	99.3	75.9	112.1	139.2	118.9	128.8	104.9	155.7	62.3	53.6	55.7	87.3	88.9	83.7	118	101.9	44.7	68.5	91.3	77.6	101.6	87.3	116.9	103.2	89.5	133.9	118.1	0.920562	0.446951
High	O55239	Nnmt	Nicotinamide N-methyltransferase [OS=Mus musculus]	60.911	37	6	90	6	264	29.6	5.39	61.8	25.3	38.3	86.7	57.7	43	23.6	98	112.1	67.6	60.6	55.1	83.8	56.9	152.4	63.2	48.7	51.8	371.1	208.3	113.7	44.5	133.5	141.9	95.2	410.9	61.6	104.9	92.3	2.28417	0.0089087	UP
High	Q80VP1-2	Epn1	Isoform 2 of Epsin-1 [OS=Mus musculus]	60.6	13	4	85	4	576	60.2	4.81	71	106.5	70.2	87.9	78.7	100.9	61.9	128.6	75.5	78.3	114.3	93.1	103.4	107.8	107.1	105.1	82.5	122.9	139.7	117.5	99.4	132	96.7	86.9	134.4	111.8	121.2	78.6	120.4	1.22634	0.00645388
High	Q8VCH6	Dhcr24 Kiaa0018	Delta(24)-sterol reductase [OS=Mus musculus]	60.593	14	7	65	7	516	60.1	8.16	112.8	92.4	111.4	82.3	101.8	88.3	79.6	86.3	93.6	112.4	64.2	92.2	220.4	127.1	108	105.7	94.5	91.1	95.6	104.1	100.4	105.2	104.4	71.4	122.8	99.2	75.4	96.2	85	0.919515	0.422035
High	Q9D023	Mpc2 Brp44	Mitochondrial pyruvate carrier 2 [OS=Mus musculus]	60.214	40	5	398	5	127	14.3	10.61	96.6	91.6	95.2	100.4	82.1	100.8	109.5	109.7	105.7	92	115.6	97.5	116.7	94.1	86.5	82.4	116.9	81.8	96.6	84.1	96.7	105.6	124.4	143.2	93.3	112.2	103.5	96.2	113	1.04629	0.391371
High	Q04447	Ckb Ckbb	Creatine kinase B-type [OS=Mus musculus]	60.185	25	4	65	4	381	42.7	5.67	74.5	82.1	72.4	115.9	56.7	115.2	113.4	92.3	51.4	91.8	56.9	158.8	84.7	51.7	82.9	160.3	91.8	61.5	203.6	43.1	70.6	137.5	114.6	124.2	117.9	96.1	112.4	124.3	125.3	1.2144	0.167317
High	O35465-2	Fkbp8 Fkbp38 Sam11	Isoform 2 of Peptidyl-prolyl cis-trans isomerase FKBP8 [OS=Mus musculus]	60.043	25	6	62	6	403	43.6	5.16	151.2	171.1	89.2	102.6	92.9	130.7	131.4	70.3	121.7	66.7	84	84.8	84.9	104.3	97	118.7	84.5	88	86.1	76.6	89.5	84.2	127.1	99.4	76.3	84.9	102.9	93.4	102.9	0.88149	0.176892
High	Q8BT60	Cpne3 Kiaa0636	Copine-3 [OS=Mus musculus]	60.033	14	6	103	5	533	59.5	5.78	68.6	89.8	96.4	108.2	110.1	105.6	107.2	100.5	104.2	100.6	83.6	117.3	115.5	110.6	101.6	109.2	105.9	123.4	133.2	104.5	97.8	96.8	54.3	103.5	94.9	114.8	79	84.2	118.2	0.98364	0.791074
High	O88543	Cops3 Csn3	COP9 signalosome complex subunit 3 [OS=Mus musculus]	59.996	21	5	82	5	423	47.8	6.65	120	75.5	78.8	101.7	70.3	99	80.6	83.4	82.2	105	73.3	89.6	108.3	123.1	122.5	113	104.7	88.5	106.4	89.8	108	103.1	116.5	141.2	111.5	96.9	110.3	109.3	78.8	1.09468	0.172266
High	Q9Z204-2	Hnrnpc Hnrpc	Isoform C1 of Heterogeneous nuclear ribonucleoproteins C1/C2 [OS=Mus musculus]	59.995	30	7	102	7	300	33	5.03	99.6	100.4	81.4	104	68.3	85	88.2	110.1	95.5	80.6	120.3	116	118.9	98.8	79.2	83.4	129.5	120.4	105.7	106.8	112.6	87.5	100.7	135.7	102.2	102	106	83.9	98.6	1.07761	0.21656
High	Q99PV0	Prpf8 Prp8	Pre-mRNA-processing-splicing factor 8 [OS=Mus musculus]	59.925	6	7	33	7	2335	273.4	8.84	87.2	118	94.7	91.9	64.9	87.5	84.3	99	72.3	96.9	95	100.8	114.2	115.9	100.3	127.6	93.4	113.7	113.3	83.6	117.9	96.9	127.3	126.7	87.8	94.6	71.4	106.8	100.8	1.06929	0.293248
High	Q3THE2	Myl12b Mrlc2 Mylc2b	Myosin regulatory light chain 12B [OS=Mus musculus]	59.874	40	5	107	5	172	19.8	4.84	46.6	25.7	162.8	34.5	189	48.5	32.1	41.4	124.9	21.1	64.3	101	237.9	191.4	193.7	234.7	188.8	128.9	38.7	161.8	204.8	205	57.3	32	26.5	40.6	35.9	50.7	45.7	0.751234	0.329558
High	Q9JM14	Nt5c Dnt1	5'(3')-deoxyribonucleotidase, cytosolic type [OS=Mus musculus]	59.869	39	4	68	4	200	23.1	5.49	55.5	65.7	33.7	89.1	80.9	57.3	148.2	106.7	119.6	129.9	67.1	121.7	48.8	44.2	187.3	124.4	207.1	73.8	79.9	108.5	66.5	72	97.3	99.3	152.6	159.2	154.6	88.3	52.3	1.0112	0.948512
High	Q283N4	Urad Prhoxnb	2-oxo-4-hydroxy-4-carboxy-5-ureidoimidazoline decarboxylase [OS=Mus musculus]	59.865	34	7	292	7	178	20	6.11	78.8	87.4	71.7	73.3	82.6	84.7	109.7	102.3	91.8	70.4	102.3	86.6	139.9	102.7	101	69.5	79.5	115.8	158.4	113.6	91.2	98.2	93.9	104.9	110.1	157	112.6	112.1	134.9	1.29524	0.00141052
High	Q8R2Y8	Ptrh2 Pth2	Peptidyl-tRNA hydrolase 2, mitochondrial [OS=Mus musculus]	59.788	31	5	140	5	181	19.5	7.42	88	101.6	100.5	98.2	71.1	99.7	125.2	121.3	120.5	64.7	99.6	116.8	110.5	122.1	93.3	89.8	111.4	106.8	110.9	80.1	100.1	102.7	144.9	118.8	97.5	82.9	95.3	100.9	81.8	0.998765	0.985007
High	P47955	Rplp1	60S acidic ribosomal protein P1 [OS=Mus musculus]	59.719	52	2	423	2	114	11.5	4.32	100.1	87.8	79.6	94.3	78.3	105.5	97.1	76.9	74.4	140.4	144.5	107.8	94.8	91.3	133.2	105	94.4	104.2	106.4	98.3	95.3	94.7	112.4	113.6	97.1	78.4	87.3	97.6	95.8	0.981133	0.77695
High	Q8R404	Micos13 Mic13 Qil1	MICOS complex subunit MIC13 [OS=Mus musculus]	59.698	74	4	205	4	119	13.4	8.63	80.5	148.7	92.8	82.1	127.1	83.2	102.2	68.4	101	114.3	106.1	98.9	53	138.3	90.5	81.2	61.3	145.3	183.9	61.5	59.1	71.4	47.5	172.7	75.5	79.6	106.8	76.8	93.1	1.0199	0.886686
High	P97478	Coq7	5-demethoxyubiquinone hydroxylase, mitochondrial [OS=Mus musculus]	59.696	48	5	74	5	217	24	7.17	107.3	93.1	94.4	92.3	87.3	108.5	98.8	95.9	97	73.1	130.5	95.1	79.2	103.9	101.1	89.1	76.9	81.7	104.7	88.8	117.7	108.5	128.9	126.5	100.3	119.9	93.6	126.8	93	1.126	0.0385984
High	P35505	Fah	Fumarylacetoacetase [OS=Mus musculus]	59.664	31	8	111	8	419	46.1	7.18	80	99.1	84.7	96.8	72.9	68.9	89.8	89.7	79.3	43.8	88.6	124.5	153.5	127.6	96.3	133.5	116.7	110.2	128.1	173.5	147.2	143.3	97.6	122.3	79.9	81.1	77.1	80.2	92.5	1.14749	0.204511
High	Q9ERS2	Ndufa13 Grim19	NADH dehydrogenase [ubiquinone] 1 alpha subcomplex subunit 13 [OS=Mus musculus]	59.647	42	6	261	6	144	16.8	9.48	80.7	89.6	101.4	74.7	109.5	80.4	96.2	94.7	95.5	49.3	120.6	94.9	117.9	130.1	94.4	107.1	100.4	95.9	110.6	79.4	107.3	109.7	88.5	130.7	92.1	98.9	85.6	82.3	90.5	1.01357	0.843222
High	P28656	Nap1l1 Nrp	Nucleosome assembly protein 1-like 1 [OS=Mus musculus]	59.326	30	6	39	5	391	45.3	4.46	87	86.3	105.4	104.1	113.1	127.6	113.8	85.2	99.1	97.2	113.1	109.5	84.1	97.3	82.4	102.2	91.4	117.4	136.6	85.5	94.4	77.8	103.5	113.6	88.7	94.3	89.3	121.8	107.1	1.02572	0.650093
High	Q91VH6	Memo1	Protein MEMO1 [OS=Mus musculus]	59.241	42	7	55	7	297	33.7	7.14	97.4	112.6	103.3	88.8	89.9	113.5	114.1	111.2	101.5	117.2	104.4	108.4	88.3	93.2	92.9	91.3	105.1	89.5	98.7	81.9	92.1	89.2	93	101.4	102.1	103.6	97.6	105	108.9	0.950657	0.155586
High	A2AN08-5	Ubr4 Kiaa0462 Zubr1	Isoform 5 of E3 ubiquitin-protein ligase UBR4 [OS=Mus musculus]	59.21	3	9	41	9	5208	574.8	6.05	96.1	88.2	77.4	102.3	87.4	97.2	116.6	120.9	103.3	61.4	119.5	100.2	104.6	132.3	92.9	125.8	86.3	110.6	126	77.8	85.6	120.3	119.2	129.8	106.1	99.5	84.3	94	118.8	1.05232	0.44518
High	Q9DBD0	Ica	Inhibitor of carbonic anhydrase [OS=Mus musculus]	59.135	24	7	82	7	700	76.7	7.25	107.7	87.6	74.5	110.5	56.5	107	117.4	85.1	77.9	104.8	93.5	115.3	107.8	94.5	85.9	100.6	118.7	93.8	92.9	97.2	128.3	108.1	126.8	91.4	108.7	71.8	152.9	138	97.8	1.12598	0.114243
High	Q99JX3	Gorasp2	Golgi reassembly-stacking protein 2 [OS=Mus musculus]	59.084	22	6	137	6	451	47	4.79	91.7	80	73.9	59.6	86	84.2	103.2	103.5	92.5	78.6	89.5	67.7	123.6	110.6	104.9	113.9	62.4	129.7	116.9	126	102.6	118.6	112.4	82.8	120.2	94.4	128.7	123.9	115	1.27312	0.000655642
High	P62267	Rps23	40S ribosomal protein S23 [OS=Mus musculus]	58.791	36	5	169	5	143	15.8	10.49	97.8	98.5	85.7	72.2	63.3	87.3	122.8	120	121.4	68.6	131.4	91.2	106.9	124.7	88	103.8	101.3	104.8	102.9	95.6	119.2	92.9	112.9	138.3	97.1	98	102.4	101.6	91.3	1.05689	0.410864
High	P26350	Ptma	Prothymosin alpha [OS=Mus musculus]	58.587	23	4	227	4	111	12.2	3.79	106.9	62.3	99.8	105	77.9	125.5	97.7	89.7	93.8	85.9	113.6	76.3	97.7	131.5	141.8	110.2	99.1	79	133	98.7	116.4	99.7	130.4	107.3	112.1	102	97.8	117.7	90.8	1.06157	0.382534
High	Q3TMH2	Scrn3	secernin-3 [OS=Mus musculus]	58.443	23	5	106	5	418	47.6	5.66	87.8	106.4	102.4	137	128.3	100.1	108.7	101.1	99.2	133.6	97.5	95	93.4	125.2	114.9	90.3	103.1	103	91.9	82.9	83.8	41.2	112.5	103.3	94.4	85	83.6	95	109.4	0.843476	0.0126768
High	Q9D9V3-1	Echdc1	Ethylmalonyl-CoA decarboxylase [OS=Mus musculus]	58.422	30	6	90	6	322	35.4	7.01	89.8	83.2	97.3	103.4	106.9	90.4	113.3	106.3	96.6	115.9	88.7	104.7	108	117.7	94.4	92.6	105.9	108.3	94.2	101.2	92.6	78.2	116.5	94.1	111	86.5	104.9	89.8	99.5	0.972033	0.482965
High	Q91VC3	Eif4a3 Ddx48	Eukaryotic initiation factor 4A-III [OS=Mus musculus]	58.388	16	4	219	2	411	46.8	6.73	77.2	136.3	70.5	95.7	65.1	81.5	92.1	102.2	80.6	66.6	116.2	103.8	111.2	101.7	95.8	96	101.7	108.1	168.6	77.3	120.2	111.4	116.5	120.6	99	96.2	75.1	72.2	115.2	1.13781	0.133452
High	Q8VBT9-1	Aspscr1 Tug	tether containing UBX domain for GLUT4 [OS=Mus musculus]	58.305	30	7	120	7	550	59.8	6.96	95.8	93	93.3	98.6	86.2	97	105.8	76.9	90.9	73.1	118.4	102.6	107.1	116	95.1	107	119.3	101.8	105.9	82.1	105.3	107.9	110.4	136.7	73.9	79.3	104.6	108.1	107.1	1.03378	0.553617
High	P36993-5	Ppm1b Pp2c2 Pppm1b	Isoform Beta-5 of Protein phosphatase 1B [OS=Mus musculus]	58.172	24	6	79	5	402	44.2	5.14	88.8	101.9	87.6	89.8	60	93.1	102.5	107.1	78.9	81.4	106.8	103.2	93.7	102.4	101.7	97.9	103.3	107.4	123.9	92	103.5	138.7	134.1	118.7	114.2	79.4	111.4	94.2	98.4	1.16505	0.00908143
High	Q9CQ65	Mtap	S-methyl-5'-thioadenosine phosphorylase [OS=Mus musculus]	58.169	36	6	110	6	283	31	7.14	87.4	112.8	123.3	110.6	102.5	108	112.2	109.5	110.3	112.1	109.5	88.5	77.3	99.3	87.5	89.4	101.2	104.2	102.6	97	92.2	67.2	80.2	118.4	102.4	91.3	102.5	120.4	92.2	0.952308	0.341782
High	Q80UG5-1	Septin9 Kiaa0991 Sept9 Sint1	Septin-9 [OS=Mus musculus]	57.966	23	7	135	7	583	65.5	8.9	93.3	88.4	82.3	93.5	71.7	75	95.5	102.8	91.1	79.9	102.1	89.2	122.4	118.2	101.3	99.9	99.4	115.7	104.3	111.4	119.8	119.6	111.4	127	108.8	88.8	119.3	98.8	79.3	1.15045	0.0102745
High	Q61733	Mrps31 Imogn38	28S ribosomal protein S31, mitochondrial [OS=Mus musculus]	57.877	19	5	79	5	384	43.9	8.51	108.3	77.3	107.6	105.8	85.6	120.3	134.7	142	52.8	78.8	112.5	101.2	59.7	67.9	123.4	116	61	112.1	58.8	103.6	133.2	133.4	71.8	168.2	121.2	134.9	61.5	106.6	66.4	1.08863	0.461822
High	P39054-1	Dnm2 Dyn2	Dynamin-2 [OS=Mus musculus]	57.841	12	5	70	5	870	98.1	7.43	174.2	107.1	97	96.2	88	118.6	91.4	77.6	74.4	114.7	86.3	102.7	93	95.8	107.3	103.9	74.7	97.5	95.9	108.3	76.7	99.4	76.5	85.9	95.5	129.2	98.2	106.2	99.5	0.972341	0.714991
High	P46656	Fdx1	Adrenodoxin, mitochondrial [OS=Mus musculus]	57.723	31	5	205	5	188	20.1	5.62	93.6	93.4	85.6	88.8	78.6	106.8	119.7	115.9	109.9	73.8	117.7	92.7	84.2	93	111.6	90.4	103.6	102.7	92.4	86.4	126.9	121.9	115.7	119.7	110.7	79.9	107.5	100.1	103.9	1.08241	0.144751
High	Q9CX86	Hnrnpa0 Hnrpa0	Heterogeneous nuclear ribonucleoprotein A0 [OS=Mus musculus]	57.611	30	6	110	4	305	30.5	9.31	83.7	87.8	92.7	96.2	67.4	88.4	84.9	98.4	86.5	83.5	91.7	91.1	133	120.6	107.1	134.9	111	91.6	125.8	92.4	117.5	92.7	98.6	129.6	96.3	127.2	129.1	112.3	83.7	1.10744	0.130523
High	P14094	Atp1b1 Atp4b	Sodium/potassium-transporting ATPase subunit beta-1 [OS=Mus musculus]	57.55	24	8	161	8	304	35.2	8.65	115.4	88.9	86.5	109.2	94.4	90.4	98.2	91.6	116.1	63.9	103.3	84.1	88.8	105.5	120.4	99.1	75	113.7	133.7	79.7	109.5	106.4	114.2	100.6	85.3	147.7	77.1	83	101.5	1.08795	0.22359
High	Q78ZA7	Nap1l4	Nucleosome assembly protein 1-like 4 [OS=Mus musculus]	57.422	21	5	121	4	375	42.7	4.67	143.8	134	99.1	131.6	103.1	110	101.2	90.6	80.7	148.2	53.1	87.2	104.7	104	96.4	123.6	96.6	99.5	98.3	49.4	93	98.3	74.5	66.5	81.4	112.4	50.4	97.3	86.9	0.789788	0.0139141
High	P46935	Nedd4 Kiaa0093 Nedd-4 Nedd4-1 Nedd4a	E3 ubiquitin-protein ligase NEDD4 [OS=Mus musculus]	57.308	14	7	59	7	887	102.6	5.26	96.1	89.9	76.6	95.4	88.4	96.9	90.2	91.2	87.2	76.6	104.3	102.5	102.5	115.1	102.2	136.2	92.1	121.7	119.2	73.6	110.6	122.5	120.1	125.5	103.6	91.7	97	96.2	92.3	1.09823	0.104835
High	Q8BJY1	Psmd5 Kiaa0072	26S proteasome non-ATPase regulatory subunit 5 [OS=Mus musculus]	57.249	28	8	64	8	504	55.9	5.21	137.3	132.7	127.3	124	127.1	108.2	106.9	104.6	102	113.8	77	112.7	94	93.4	100.7	118.6	87.7	119.1	101.9	50.8	76.5	98.7	61.3	91.7	97.5	70.4	26.6	90.9	88.7	0.738745	0.00103957
High	Q99LY9	Ndufs5	NADH dehydrogenase [ubiquinone] iron-sulfur protein 5 [OS=Mus musculus]	57.235	64	7	321	7	106	12.6	8.92	103.3	105.3	104.6	111	143.8	102.5	115.7	99.7	115.2	91.6	89.4	91.3	100.3	113.3	92.7	99.3	88.5	105.6	107.7	80.2	88.1	88.6	73.9	94.8	99.7	90.5	88.4	92.2	118.5	0.904262	0.0530709
High	Q8CHQ9	Nat8f2 Cml2	Probable N-acetyltransferase CML2 [OS=Mus musculus]	57.115	48	7	215	5	238	26.4	9.58	73.4	59.7	136.5	112.7	126.9	99.9	128.7	79.6	107	83.8	81.4	133.3	82.7	79	143.3	113	110.4	96.9	82	93.1	86.8	108.2	105.1	118.7	83.4	115.7	102.6	125.9	78.8	0.968442	0.696768
High	P13020-1	Gsn Gsb	Gelsolin [OS=Mus musculus]	57.079	15	7	86	7	780	85.9	6.18	103.9	83.3	84.2	109.5	72.5	89.9	80.9	90.1	85.8	77.3	88.9	100.9	82.1	107.8	76.1	129	128.4	103.5	136	84	135.2	125.7	115.2	78.5	113.5	114.1	108.1	121.1	96.9	1.18617	0.0137831
High	Q61586	Gpam Gpat1	Glycerol-3-phosphate acyltransferase 1, mitochondrial [OS=Mus musculus]	56.944	14	8	65	8	827	93.6	7.84	110	137.7	90.5	84.6	79.6	103.7	133.7	125.7	187.9	121.9	125.4	94.2	87.3	99.5	91	139.5	85.8	98.7	65.1	70.3	86.8	88.3	106.7	99	77.4	48.8	85.9	73.5	97.3	0.744758	0.00417442
High	Q9DC51	Gnai3	Guanine nucleotide-binding protein G(k) subunit alpha [OS=Mus musculus]	56.915	36	9	103	7	354	40.5	5.69	125.3	111.8	86.6	105.1	100.5	115.5	97.3	100.4	76	134.8	78.6	100.7	118.5	109.7	101.8	131.8	85.2	105.3	132.3	76	91.6	105.2	77.2	62.4	96	99.9	86.8	91.9	98.4	0.893974	0.10307
High	P97821	Ctsc	Dipeptidyl peptidase 1 [OS=Mus musculus]	56.892	11	4	98	4	462	52.3	6.89	84.7	82.6	106.2	115.5	74.6	97.4	129.7	101.6	81.4	89.8	75.4	110.6	145.8	125.6	90.8	106.7	78.8	86.4	92.4	149	119.8	90.6	99.4	87.5	106.3	113	97.3	116.7	94.1	1.04547	0.545296
High	P61924	Copz1 Copz	Coatomer subunit zeta-1 [OS=Mus musculus]	56.857	35	5	209	5	177	20.2	4.81	102.5	92.4	86	101.8	69.1	95.8	106.4	92.2	96.3	99	109.9	106.7	120.6	98	104.5	115.5	92.5	104.1	97.2	100.5	90.1	108.6	75.8	104.6	103.9	90.9	110	146.4	91.3	1.02602	0.632256
High	Q8C2Q3	Rbm14	RNA-binding protein 14 [OS=Mus musculus]	56.811	17	6	112	6	669	69.4	9.67	101.3	129.9	99.5	101.9	105.7	93.1	106.5	109.7	90.9	122.3	91.3	101.7	88.9	93.9	65.8	127	101.7	70.5	124.5	75.4	104.2	112.1	85.1	94.4	108.2	122.2	86.9	101.9	116.2	0.983344	0.786066
High	O88962	Cyp8b1 Cyp12	7-alpha-hydroxycholest-4-en-3-one 12-alpha-hydroxylase [OS=Mus musculus]	56.744	24	10	88	10	500	57.7	8.84	55	110.7	114.2	59.8	132.5	102.4	76.3	159.8	127.6	95.6	76	147.6	130.9	112.5	85.9	168.2	130.4	105.5	45.4	81.5	118.3	112.1	87.5	118.5	116.7	43.5	69.7	69.4	102.6	0.804511	0.0743898
High	Q9CXW4	Rpl11	60S ribosomal protein L11 [OS=Mus musculus]	56.701	31	7	167	7	178	20.2	9.6	98.8	112.5	102.2	95.5	226	100.6	87.1	101.5	129.3	95.5	104.5	83.9	76	85.2	83.9	91.5	82	160.9	74.1	73.6	83.8	85.2	86.8	110.5	82.3	85.9	89	98.6	104	0.915428	0.451116
High	Q91XL9	Osbpl1a Orp1 Orp1a Orp1l	Oxysterol-binding protein-related protein 1 [OS=Mus musculus]	56.7	14	7	114	7	950	107.7	6.44	98.3	123.9	99.6	103.4	78.3	99.9	108.4	107.3	94.3	73.7	148.5	98.7	113.7	109.1	127.3	83.7	92.2	89.9	106.1	65.5	88.1	107.2	46.4	138.6	96.2	93.9	96.3	104	99.7	0.910938	0.235423
High	P61161	Actr2 Arp2	Actin-related protein 2 [OS=Mus musculus]	56.67	25	7	125	7	394	44.7	6.74	111.4	113.9	103.3	107.5	108.9	87.2	93.1	96.4	138.7	119.2	76.8	113.8	113	120.5	91.2	141.6	84.4	79.2	130.6	87	88.4	86.5	73.6	83.2	83.7	86.1	79.3	89.1	96.1	0.826862	0.00603662
High	P41105	Rpl28	60S ribosomal protein L28 [OS=Mus musculus]	56.57	29	6	315	6	137	15.7	12.02	90.3	87.8	84.1	90.5	73.8	98.5	112.3	113.5	103.1	69.1	104.1	102.8	103.4	122.3	109.5	109	107.3	104	100.2	97.7	110.5	110.1	116.5	129.3	98.1	100.5	105.8	110.6	111.3	1.09077	0.0671287
High	Q5EBG8	0	Uncharacterized protein C1orf50 homolog [OS=Mus musculus]	56.248	42	4	137	4	199	21.8	5.53	103	109.3	69.3	100.5	92.3	114.7	85.9	121.7	114	95.6	138.6	89	73.9	103.8	116	90.6	87	100.9	106.6	92.3	93.7	102.5	109.9	141.6	88.4	83.2	88.3	107.4	91.3	1.00202	0.97483
High	O35295	Purb	Transcriptional activator protein Pur-beta [OS=Mus musculus]	56.207	31	4	83	4	324	33.9	5.43	80.8	94.9	90.2	89.7	68.2	97.1	101.6	118.7	87.8	41	95.5	85.4	83.5	105.2	98.9	100.5	97.3	123.1	136.3	87.8	127.5	130.5	117.3	136.2	76.8	118.6	94.5	118	115.3	1.27429	0.00100147
High	Q99JT9	Adi1 Mtcbp1	1,2-dihydroxy-3-keto-5-methylthiopentene dioxygenase [OS=Mus musculus]	56.188	37	5	132	5	179	21.5	5.5	75.3	74.8	116.4	98.4	89.7	97.2	107.3	119	105.6	110.5	90.6	103.5	114.9	107.1	124.5	118.3	99.5	109.9	113.1	108.3	101.9	72.7	103.2	83.6	111.2	87.8	110.1	93	84.8	0.953498	0.373052
High	Q924D0	Rtn4ip1 Nimp	Reticulon-4-interacting protein 1, mitochondrial [OS=Mus musculus]	56.053	27	7	121	7	396	43.3	9.2	103.2	138.2	109.4	69.8	99.2	136.8	114.7	90.5	67.7	132	112.4	88	98.7	100.9	92.5	85.3	91	87.4	87.1	121.5	65.2	94.2	105.3	109.3	66.7	64.8	105.8	103.3	101.7	0.910685	0.236308
High	Q4VAA2-1	Cdv3	Protein CDV3 [OS=Mus musculus]	55.958	36	4	219	4	281	29.7	6.1	90.1	92.8	73.6	107.3	86.8	115.6	89.6	112.7	94	89.2	83.7	97.3	88.8	117.4	124.9	102.2	113	105.9	97	107.3	112.6	96.1	109.9	112.7	97.3	96.6	111.8	106	90.6	1.04946	0.288208
High	P42669	Pura	Transcriptional activator protein Pur-alpha [OS=Mus musculus]	55.861	37	7	150	7	321	34.9	6.44	87.1	89.5	99.8	106.9	83	126.3	115.8	97.5	97.4	84.1	99.2	87.5	82.1	105.3	99.9	120.5	103	88.4	98.1	90.4	102.4	101.5	122.4	106.7	107.2	118.7	100.6	117.8	101	1.05537	0.241696
High	P15116	Cdh2	Cadherin-2 [OS=Mus musculus]	55.798	11	5	86	5	906	99.7	4.78	87.8	129.6	92.7	88.8	118.8	102	113.7	87	108.7	137.7	107.3	113.9	109.1	66.8	107	70.1	115.3	66.8	58.2	79.7	103.4	99.9	124.2	104.3	92.6	98.4	115.2	101.3	107.1	0.9285	0.314253
High	Q8BP67	Rpl24	60S ribosomal protein L24 [OS=Mus musculus]	55.697	34	6	270	6	157	17.8	11.25	92.9	93.1	103	88.1	136.9	100.9	115	83.6	106.4	105.9	72.9	125.4	88.3	80.8	116.1	143.2	76	106.6	94.2	143.1	70.6	80.9	54.7	112.6	77.6	133.2	102.9	95.7	88	0.95081	0.561348
High	P20065	Tmsb4x Ptmb4 Tmsb4	Thymosin beta-4 [OS=Mus musculus]	55.696	50	4	270	4	50	5.7	5.06	65.8	85.9	68.5	65.5	49.9	78.4	87.2	98.4	69.2	69.9	92.4	129	193.5	138.7	95.8	99.5	101	96.5	146.3	94.7	118.2	121.3	136.3	165.5	116.1	95.7	94.3	97.9	112.6	1.24438	0.0560339
High	O35381	Anp32a Anp32 Lanp	Acidic leucine-rich nuclear phosphoprotein 32 family member A [OS=Mus musculus]	55.639	28	7	174	5	247	28.5	4.07	111.9	141.4	104.9	122.3	112.3	95.3	94.5	111.3	81.5	139.6	98.5	87.4	102.1	117.8	101.1	122.9	89.7	78.9	126.3	84.5	86.5	85.6	69.7	66.4	94.2	76.2	78.9	86.3	98.2	0.796716	0.00153395
High	Q9CXZ1	Ndufs4	NADH dehydrogenase [ubiquinone] iron-sulfur protein 4, mitochondrial [OS=Mus musculus]	55.571	50	9	54	9	175	19.8	9.99	106.8	124.9	107.6	92.1	108.5	102.9	108.1	117.6	94.8	98.8	107.9	43.8	96	114.5	84.1	98	89.3	111.2	118.2	81.7	89	102.1	85.3	131.7	107.9	108.1	94	93.6	58.1	0.986579	0.848552
High	Q9R013	Ctsf	Cathepsin F [OS=Mus musculus]	55.282	13	3	77	3	462	51.6	6.55	98	98.7	95.6	93.1	166	150.4	82.5	94.8	147.4	108.9	102	79.2	65.2	92	102.2	100.4	52.6	163.9	57.7	99	142.7	94.8	108.1	100.6	72.2	76.5	95.2	98.3	86.4	0.979458	0.850414
High	Q8K0Z7	Taco1 Ccdc44	Translational activator of cytochrome c oxidase 1 [OS=Mus musculus]	55.254	23	4	59	4	294	32.3	8.12	97.9	119.3	95.4	113	74.2	107.9	150.3	118.7	100.4	74.9	83	46.6	106.5	109.3	121.9	110.2	47.6	110.4	124.1	121.5	112.6	109.2	85.7	113.2	112.6	111.8	56.2	112.6	54.7	1.03443	0.726335
High	Q9CQM9	Glrx3 Picot Txnl2	glutaredoxin-3 [OS=Mus musculus]	55.138	23	6	102	6	337	37.8	5.59	97.5	120.2	104.3	82.3	82.4	91.6	93.9	103.9	88.1	85.6	94.5	108.3	108.6	109.3	97.9	101.2	103	124.9	136.7	72.6	101.5	96.6	125.6	127.9	93.8	79.1	100.7	90.7	87.1	1.04789	0.428893
High	Q6P5F9	Xpo1 Crm1	Exportin-1 [OS=Mus musculus]	55.062	10	6	66	6	1071	123	6.07	113.7	122.9	116.2	129.3	127.6	103.1	118.3	110.7	85.9	123.4	81.4	86	97.9	102.2	110.1	137.8	101.6	130	102.1	69.3	72.6	66.7	72.6	108.5	108.5	83.5	70.7	100.3	76.5	0.804833	0.00414458
High	Q9DBG7	Srpra Srpr	signal recognition particle receptor subunit alpha [OS=Mus musculus]	55.049	16	6	116	6	636	69.6	8.95	100.8	119	82.3	99.9	110.3	88.3	97.6	91.1	89.6	101.2	56	122.4	120.5	108.7	116.3	109.8	96.3	94.1	102.6	124.1	106.8	95.9	114.8	68.2	88.6	100.5	115	127.4	45.8	0.980674	0.794302
High	Q8K023	Akr1c18	Aldo-keto reductase family 1 member C18 [OS=Mus musculus]	55.016	14	6	572	1	323	37.2	6.46	94	67.6	113.9	101.4	132.9	112.2	123.5	116.7	92.6	118.7	89.6	107.8	102.1	118	92.2	105.7	94.2	103.3	79.2	87.5	104.2	85.8	115.1	98.8	93.5	70.4	94	104.3	105.7	0.907156	0.0877152
High	O08539-1	Bin1 Amphl Sh3p9	Myc box-dependent-interacting protein 1 [OS=Mus musculus]	54.972	17	5	12	5	588	64.4	5.03	87.6	59.5	93.6	102.1	86	75.3	83.5	88.7	78.7	77.1	108.1	86.7	80.9	107.7	82.7	67	83.4	101.2	121	81.2	65	117.1	116.8	93.5	88.7	89.3	74.2	91	94.3	1.10832	0.109996
High	Q9ERK4	Cse1l Xpo2	Exportin-2 [OS=Mus musculus]	54.971	7	4	53	4	971	110.4	5.77	116	120.1	95.6	71.8	131.2	137.2	87.9	98.4	84.6	93.2	100.9	157.7	91.9	84.6	93.9	120.1	96.6	74.5	97.6	105.3	90.2	104.1	62.1	90.5	85.8	87	90.7	91.1	110.2	0.865966	0.0621219
High	Q5U458	Dnajc11	DnaJ homolog subfamily C member 11 [OS=Mus musculus]	54.592	17	6	61	6	559	63.2	8.32	112.5	98.3	91.9	105.8	114.9	100.9	124.6	99.7	122.7	105.6	106.5	113	86.9	96.1	100.2	95.7	96.8	72	74.7	83.6	95.7	118.4	108.1	167.2	71.3	90.8	85.9	67.6	71.3	0.884647	0.119775
High	P52760	Rida Hrp12	2-iminobutanoate/2-iminopropanoate deaminase [OS=Mus musculus]	54.584	67	6	182	6	135	14.2	8.68	102.5	67.2	96.6	110.3	117	108.3	99.5	109.8	90.8	114.1	106.8	89.3	102.7	116.8	99.6	85.9	95.5	102.8	127.3	87.9	103	93.9	93.1	83.1	83.8	108.3	100.4	107.5	96.7	0.982494	0.712575
High	Q9WVJ3	Cpq Hls2 Pgcp	Carboxypeptidase Q [OS=Mus musculus]	54.54	16	4	135	4	470	51.8	6.21	106.1	135.7	79.9	97.2	93.3	110.8	89.7	93.9	76.3	128.7	78.8	85.1	92.2	111.2	95.3	95	101.2	119.2	72.5	94.9	126.6	91.8	95.6	64.5	102.4	68.4	112.3	100	112	0.983966	0.817079
High	Q6P542	Abcf1	ATP-binding cassette sub-family F member 1 [OS=Mus musculus]	54.406	13	5	40	5	837	94.9	6.51	145.9	156.7	104.7	89.7	101.3	115	92.7	96.1	65.9	111.4	78.6	86.1	72.4	97.5	100.8	117.9	122.3	123.3	96.1	69	92.4	96.2	71.6	89.4	95.4	72.5	101.3	99.7	98.3	0.892137	0.166374
High	Q9CYZ2	Tpd52l2	Tumor protein D54 [OS=Mus musculus]	54.286	32	5	41	5	220	24	6.15	104.7	118.7	72.7	99.8	68.5	92.1	106.3	115.3	93	104.7	130.2	98.2	116.4	82.1	103.4	103.4	119.3	115.5	83.8	96.7	111.6	113.5	70.3	120.1	61	76.8	93.6	96	95	0.929175	0.284459
High	Q9D7S7	Rpl22l1	60S ribosomal protein L22-like 1 [OS=Mus musculus]	54.227	46	4	81	3	122	14.5	9.45	78.7	64.3	54	77.3	35.7	82.3	104.5	122.6	75.6	104.8	111	122.7	101.2	124.1	110.6	145.2	110.5	139.7	173.7	76.2	116.6	132.8	90.1	66.3	114.2	62.9	99.7	94.2	87.7	1.09325	0.442015
High	Q00915	Rbp1 Crbpi Rbp-1	Retinol-binding protein 1 [OS=Mus musculus]	53.941	54	5	33	5	135	15.8	5.25	55	50.6	51.9	36.8	55	74	103.9	108.2	107.3	28.7	48.7	130.9	156.5	191.2	144.2	234.7	75.2	94.2	215.6	62	123.8	91.8	145.6	69.8	91.8	109.3	72.9	114.5	85.3	1.09421	0.64558
High	P54822	Adsl Adl	adenylosuccinate lyase [OS=Mus musculus]	53.875	27	7	65	7	484	54.8	7.27	117.6	99.6	109.2	112	98.8	101.4	93.7	102.5	100.9	90.8	71.6	99.6	94.4	107.1	100.6	124.4	87.2	107.1	101	70.8	104.5	100.9	79.4	80.3	115.3	89.4	94.4	86.4	98	0.933325	0.163964
High	Q9R0Q6	Arpc1a Sid329	Actin-related protein 2/3 complex subunit 1A [OS=Mus musculus]	53.817	19	3	53	2	370	41.6	8.18	144.2	51.2	103.3	111.4	121.5	84.1	133.1	137.1	91	151.8	102.5	85.8	75.1	87.3	95.1	83.4	103.8	69.5	70.9	101.6	86.4	92.7	80.8	116	102.3	81.7	94.5	90.5	117.9	0.888422	0.191915
High	P01899	H2-D1	H-2 class I histocompatibility antigen, D-B alpha chain [OS=Mus musculus]	53.759	23	7	115	6	362	40.8	6.73	86	103.8	108.4	94.3	79.2	101.2	101.4	118.6	93.7	75.2	82.4	104.7	101.5	123	108.3	120.7	101.6	88.7	128.1	78.3	124.3	112.7	90.9	115.9	104.1	104.6	88	94.8	99.1	1.02218	0.68874
High	Q8BHD7	Ptbp3 Rod1	polypyrimidine tract-binding protein 3 [OS=Mus musculus]	53.734	18	8	117	5	523	56.7	9.13	127.1	140.7	111.2	76.2	84.5	109.6	105.4	112.3	89.5	85.4	127.9	85.7	108	88.9	115.1	122.5	113.5	61.3	106.2	61.3	91.2	73.7	102.1	99.2	110.5	93.7	88.3	108	95.6	0.85707	0.0322398
High	Q9CR62	Slc25a11	Mitochondrial 2-oxoglutarate/malate carrier protein [OS=Mus musculus]	53.65	26	6	120	6	314	34.1	9.94	136.6	145.9	111.8	120.2	126.3	110.9	95.8	98.8	99.9	118.5	56.7	86.9	90.7	101.2	95.8	115.4	97.9	88.3	114.6	54.4	95.1	91.2	53.6	47.7	84	88.4	55.8	94.7	96.9	0.755352	0.0029362
High	Q8K441-1	Abca6	ATP-binding cassette sub-family A member 6 [OS=Mus musculus]	53.608	8	7	59	7	1624	183.2	6.93	115.8	102.7	91.5	104.7	119.9	91.4	106.2	105	112.9	82.8	102.3	92.8	138.6	119.1	106.9	74	88.7	91.1	95.9	98.5	97.3	79.5	113	102.2	84.6	124.5	87.1	99.4	109.6	0.954533	0.399063
High	Q9JLI6-1	Scly Scl	selenocysteine lyase [OS=Mus musculus]	53.515	20	6	145	6	432	47.1	6.8	76.4	83.5	88.4	107	73.8	86	94	103.7	83.3	80	90.3	123.7	90.1	124.3	111.3	105.9	117	109.8	104.4	127.2	110.5	139.7	82.7	78.6	95.3	98.2	90.3	109.1	125.4	1.09896	0.151241
High	P61202-2	Cops2 Csn2 Trip15	Isoform 2 of COP9 signalosome complex subunit 2 [OS=Mus musculus]	53.504	23	4	63	4	450	52.4	5.47	113	145.8	66.7	94.1	90.8	110.7	94.1	84	106.5	76.1	88.4	114.9	114.4	96.9	120.6	150.8	74.8	122.5	120.7	93	86.5	83.8	116.4	115	106	72.3	106	100.6	88.2	0.984496	0.839782
High	Q8CGR7	Upp2	Uridine phosphorylase 2 [OS=Mus musculus]	53.458	27	5	17	5	320	35.7	6.52	0	9.1	82.6	353.7	111.2	0	33.3	59.6	376.3	26.9	49.2	0	35.1	129.3	567.1	100.9	11.8	19.5	51.7	74.4	286.2	28.3	0	4.4	0	47.7	343.7	181.2	16.7	0.767115	0.631375
High	Q924Z4	Cers2 Lass2 Trh3	Ceramide synthase 2 [OS=Mus musculus]	52.894	13	5	66	5	380	45	8.75	129.6	128.1	111.8	103.5	123.2	91.4	101.1	103.8	80.7	102.9	86.7	119.7	115.6	113.4	93.3	92.6	100.4	128.7	96.4	88.5	95.3	99.9	79.3	34	107	67.2	89.2	90.5	91.1	0.840875	0.0217418
High	Q8BH69	Sephs1 Sps1	Selenide, water dikinase 1 [OS=Mus musculus]	52.786	30	5	94	5	392	42.9	5.97	86.6	70.5	114.5	109.4	87.9	89.8	100.5	106.7	88.8	90.9	106.2	91.5	106	114.6	92.7	104	89.2	89.5	107.6	83.3	74	106	117.9	112.9	94.6	84.4	103.9	133.2	106.3	1.04211	0.446332
High	Q01339	Apoh B2gp1	Beta-2-glycoprotein 1 [OS=Mus musculus]	52.719	23	7	88	7	345	38.6	8.22	86.8	111.3	76.1	80.8	76.6	70.6	75	98.9	80.3	101.2	82.8	124.8	116	99.3	83.3	118.2	137	84.7	109.2	114.2	141	137.7	94.5	69.9	108.3	87.6	125.6	124.2	103.2	1.13762	0.105467
High	P97379-1	G3bp2	Ras GTPase-activating protein-binding protein 2 [OS=Mus musculus]	52.7	18	5	118	5	482	54.1	5.62	89.5	92.1	89.4	84	75	102.4	116.2	108.9	108.7	61.9	110.8	102.5	106.7	115.2	100	110	105.1	123.3	97.2	94.9	92.9	105.4	107.2	125.7	105.7	95.7	106	107.4	110	1.07314	0.159165
High	A2ABU4	Myom3	myomesin-3 [OS=Mus musculus]	52.585	9	5	6	5	1439	161.7	5.72	83.4	99.5	87.5	72.1	49.8	85.7	133	124.9	113.2	66.9	97.6	91.2	101.1	81.1	79	91.9	93.2	76.7	57.6	49.5	56	72.4	80.6	121.2	109	116.1	113.5	100.9	89.8	0.952878	0.615507
High	Q99KR7	Ppif	Peptidyl-prolyl cis-trans isomerase F, mitochondrial [OS=Mus musculus]	52.484	50	6	190	6	206	21.7	9.16	82.2	57.1	115.5	101.7	108	116.7	81.5	60.5	96.8	108.1	65	115.4	115.9	106.7	100.4	100.2	137.6	107.3	133.9	89	90.1	110.9	99.3	102.8	102.7	119.3	105.8	104.5	94.3	1.06923	0.346398
High	P63001	Rac1	Ras-related C3 botulinum toxin substrate 1 [OS=Mus musculus]	52.473	36	7	151	6	192	21.4	8.5	89.4	110.4	93.4	91.8	86.1	94	105.1	123.7	125.7	69	127.2	91.9	107.8	110.4	96.6	89.7	116.1	105.8	97.3	68.4	93.9	106.4	131.9	134.1	105.5	93.7	88.7	86.5	114.3	1.00535	0.933437
High	Q9R0M5-1	Tpk1	Thiamin pyrophosphokinase 1 [OS=Mus musculus]	52.46	41	6	48	6	243	27.1	5.76	134.1	93.9	87	108.8	86.8	105.1	101.7	119	74	106.8	112.1	102.5	84.9	127.7	120.3	96.1	107.6	112.7	104.5	108.2	98.1	81.7	114.2	127.1	74.4	70.5	97.5	89.6	79.2	0.927434	0.241234
High	Q9D3D9	Atp5f1d Atp5d	ATP synthase subunit delta, mitochondrial [OS=Mus musculus]	52.376	41	4	215	4	168	17.6	5.08	93.1	89.6	88.4	86.7	73.1	106.5	103.8	111.9	103.2	93.4	129.8	82	83.9	101.3	95.2	80.1	93.5	101.7	108.8	79	115.6	115.3	125.4	138.9	108.2	103	98.3	98.7	106.6	1.13956	0.0194869
High	Q9CQC7	Ndufb4	NADH dehydrogenase [ubiquinone] 1 beta subcomplex subunit 4 [OS=Mus musculus]	52.256	45	4	283	4	129	15.1	9.89	81.6	91.3	94.6	100.7	99.7	88.2	105.9	105.6	93.5	87.7	111.5	120.3	110.8	116.8	88.5	103.9	92.1	107.3	114	96.7	93.4	106.9	93.6	125.1	90.5	96.2	102.9	94.1	105.1	1.02591	0.530756
High	P42227	Stat3 Aprf	Signal transducer and activator of transcription 3 [OS=Mus musculus]	52.174	17	8	69	8	770	88	6.3	62.4	41.6	61.9	71.1	37.6	41	59.4	57.9	75.4	86.6	43.5	103.3	150	121.6	122.3	119.5	104.5	104	132.1	202.9	104.9	128.9	100.3	132.7	148	152.8	132.4	131.5	127.8	1.66539	0.000134353	UP
High	Q8VCI5-1	Pex19 Pxf	Peroxisomal biogenesis factor 19 [OS=Mus musculus]	52.113	27	4	75	4	299	32.7	4.34	89.4	122.9	113.6	115.2	118.3	81.5	87.1	106.3	95.7	105.5	78.3	100.6	116.5	107.2	88.4	95.6	86.7	123.3	106.3	105.7	99.9	108.6	116.6	90.2	92.6	80.8	86.5	95	91.6	0.992446	0.881886
High	Q64674	Srm	spermidine synthase [OS=Mus musculus]	51.902	37	5	74	5	302	34	5.5	120.6	101.5	100.2	106.2	105.2	107.9	60.9	95.1	75.1	97.7	127.2	118	69.7	71	142	130	108.2	99.4	87.6	53.4	109.2	77.1	120.6	118.2	114.5	87.6	84.2	121.1	53	0.918529	0.352708
High	Q9QXK3	Copg2	Coatomer subunit gamma-2 [OS=Mus musculus]	51.78	11	5	46	4	871	97.6	5.8	106.9	94.5	86.8	92.9	92.1	94.3	100.4	84	70	131.7	133.1	104.8	115.1	79.7	101.4	124.4	144.1	80.1	72.1	131.5	101.8	82.9	96.5	116.4	81.5	76.1	114	107.8	104	0.939524	0.408133
High	P18572-1	Bsg	Basigin [OS=Mus musculus]	51.762	15	5	175	5	389	42.4	5.85	84.4	89.5	88.1	86.7	75.7	75.9	69.1	104.4	98.8	68.7	129.2	93.8	126.2	104.3	89.6	109.8	102.2	106.5	123.5	98.1	93.1	129.4	147.1	125.6	105.6	93.7	96	104.4	103.6	1.17724	0.0170559
High	Q62264	Thrsp S14	Thyroid hormone-inducible hepatic protein [OS=Mus musculus]	51.595	35	3	72	3	150	17.1	4.98	265.1	114.9	166.3	43.7	172.7	144.5	123.6	47.5	49.8	573.7	215.9	67.3	23.9	35.2	39.7	46.8	53.1	112.7	15	20.8	36.4	41.3	35.5	110	58.1	16.4	38.6	113.1	82.8	0.441601	0.0860631	DOWN
High	Q8VBZ3	Clptm1 N14	cleft lip and palate transmembrane protein 1 homolog [OS=Mus musculus]	51.418	13	4	95	4	664	75.2	6.3	91.8	106.1	77.9	85.1	89.4	98	115.1	99.4	93.4	70.9	108.7	105	139.1	117.1	85.4	100.4	110.2	123.7	126.9	76.8	93.9	119.8	103.6	113.8	107	85.6	88	92.6	91.9	1.02388	0.702634
High	Q64522	Hist2h2ab	Histone H2A type 2-B [OS=Mus musculus]	51.418	52	4	205	2	130	14	10.89	46.1	369.1	88.1	116.4	84.8	92	87.8	69	50.5	168.1	70.3	39.7	46.1	45	64.2	64.8	83.7	96.7	102.7	37.9	82.1	115	241	46.3	139.2	43.8	40.3	57.2	136.6	1.01741	0.951889
High	Q8VCM8	Ncln	Nicalin [OS=Mus musculus]	51.408	15	6	43	6	563	62.9	6.49	76	143	147.7	104.5	163	150.8	149.4	155.4	112	153.2	113	97	81.6	78.7	59.3	74.2	58.1	69.5	40.6	61.5	71.9	20.9	66.7	94.8	114.7	137.8	51.9	139.3	131.7	0.740001	0.0516556
High	Q9D6J5	Ndufb8	NADH dehydrogenase [ubiquinone] 1 beta subcomplex subunit 8, mitochondrial [OS=Mus musculus]	51.329	27	3	216	3	186	21.9	6.64	115.1	171.3	116.2	91.2	145	91	106.7	106.3	92.9	87.6	57.7	95.1	105.8	93.7	75.8	98.7	102.7	85	106	87.3	82.1	84.2	62.9	69.9	96	98.9	93.4	94.3	106.8	0.86222	0.0888177
High	P47802	Mtx1 Mtx Mtxn	Metaxin-1 [OS=Mus musculus]	51.318	23	5	59	5	317	35.6	6.18	135.6	64.2	135	80.3	124.3	110.9	175.5	81.1	102.9	85.5	102.7	167.1	58.5	71.5	67.7	94.9	104	71.5	99.8	75.5	82	109.4	106.6	85.2	105.7	101.1	84.7	78.3	81.5	0.869525	0.209903
High	Q8R317	Ubqln1 Plic1	Ubiquilin-1 [OS=Mus musculus]	51.304	15	3	48	1	582	61.9	4.94	69.1	181.8	19.8	34.5	61.4	22.8	136.7	38	77.7	126.2	132.2	128.1	140.7	175.8	154	202.5	0	49.2	159.3	47.9	14.5	75	43.2	203.4	91.6	32.5	128.5	172.7	145	0.96826	0.895085
High	Q99LC9	Pex6	Peroxisome assembly factor 2 [OS=Mus musculus]	51.261	15	6	36	6	981	104.5	7.34	116	265.7	85.9	91.3	87.3	82	156.8	140	35.1	90.8	174.7	121.4	156.7	16.5	22.9	20.2	0	156.4	150.5	44.9	103.1	134.9	102.1	104.7	132.7	81.3	55.3	166.7	104.1	1.13849	0.544127
High	Q9ESP1	Sdf2l1	Stromal cell-derived factor 2-like protein 1 [OS=Mus musculus]	51.057	52	5	24	5	221	23.6	7.42	127.4	72.1	64.4	82.2	99.6	65.3	60.6	93.2	38	34.9	58.2	158.2	51	128.1	174.6	178.4	81.3	124	74	114.6	115.1	119.5	147.7	35.3	102.7	101.7	118.3	146.1	121.5	1.19343	0.249442
High	Q99JY4	Trabd	traB domain-containing protein [OS=Mus musculus]	50.858	20	4	55	4	376	42.2	8.41	150.4	126.4	86.1	114.8	97.6	81.8	104.4	113	104.4	138.7	72.7	89.6	83.4	100.9	102.8	114.5	93.7	127.7	100.1	84.6	86	112.6	81.2	95.7	88.5	83.6	78.8	88.5	112.1	0.909278	0.187038
High	Q99K28-2	Arfgap2 Zfp289 Znf289	Isoform 2 of ADP-ribosylation factor GTPase-activating protein 2 [OS=Mus musculus]	50.718	19	5	34	5	534	58.1	8.28	59.1	129	82.7	68.1	115.7	99	99.4	102	55	84.2	72.3	157.6	70.2	61.7	145.9	132.3	52.3	75.4	83.3	52.8	57.1	59.7	65.3	191.1	92.4	73.6	64.3	219.3	147.8	1.05556	0.756569
High	Q9WUM4	Coro1c	coronin-1C [OS=Mus musculus]	50.646	22	8	119	8	474	53.1	7.08	87.6	103.7	91.5	79.1	75.1	103.2	114.5	104.3	88.2	74.1	110.7	106.3	120.2	117.2	89.6	103.7	91.8	104.6	110.8	92.6	106.7	112.1	100.7	129.1	103.5	102.7	94.3	101.7	110.7	1.08289	0.100289
High	P62900	Rpl31	60S ribosomal protein L31 [OS=Mus musculus]	50.592	33	4	215	4	125	14.5	10.54	95.1	93.5	84.3	83.7	66.2	101.7	112.9	121.9	92.2	60.4	111.2	96.9	87.3	107.9	104.6	103.2	95.8	109.8	115.7	109.2	118.6	117.1	111.5	124.8	106.9	104.3	101.7	102.2	102.9	1.15929	0.00476353
High	Q60710	Samhd1 Mg21	deoxynucleoside triphosphate triphosphohydrolase SAMHD1 [OS=Mus musculus]	50.559	14	5	42	5	627	72.6	7.96	110.5	243.7	140.6	110.2	123.9	98.9	90.9	103.3	74.6	94.7	65.7	105.5	82.7	118.4	96.3	118.6	86	98.1	116.6	40.4	112.4	89	90.2	72.1	92.4	83.4	69.3	97.4	97.8	0.804715	0.095921
High	P63325	Rps10	40S ribosomal protein S10 [OS=Mus musculus]	50.55	28	6	216	6	165	18.9	10.15	96.2	63.6	86.2	83.2	59.3	104.2	107.7	94.3	80.2	90	85	101.6	108.8	93.3	104	105.5	226.7	145.6	98.7	102.7	111.3	107.7	87.7	94.3	91	86.5	95.3	97.9	117.9	1.03672	0.745185
High	P56213	Gfer Alr MNCb-0663	FAD-linked sulfhydryl oxidase ALR [OS=Mus musculus]	50.514	33	5	102	5	198	22.9	7.93	93.4	97.5	86.7	95.7	87.3	83.5	117.5	115.8	118.3	80.4	110.9	98.5	97.5	116.7	88.3	79.1	89.9	123.3	101	84.1	102.6	93.6	118.7	133.3	97.7	105.5	104.6	95.8	107.8	1.08409	0.121085
High	Q9WU84	Ccs Ccsd	copper chaperone for superoxide dismutase [OS=Mus musculus]	50.456	24	5	123	5	274	28.9	6.1	77.3	96.3	107.4	96.7	80	90.5	128.3	132.8	149.5	76.4	158.7	102.6	98.8	95.2	92.2	90.6	95.9	63.5	74	85.3	104.4	91.4	137.5	93.5	146.7	72.3	93.3	89.8	89.6	0.913883	0.337717
High	Q91YP3	Dera	deoxyribose-phosphate aldolase [OS=Mus musculus]	50.31	22	4	55	4	318	35	8.72	88.5	124.3	98.3	92.2	205.9	88.2	111.5	112.8	238.2	144.1	88.9	78.8	115.8	91.3	77.1	129.3	85.8	111.6	78.9	56.8	43.4	62.2	94.7	66.2	86.2	59.9	91.3	79.5	93.6	0.664346	0.00866015	DOWN
High	Q9D358	Acp1	Low molecular weight phosphotyrosine protein phosphatase [OS=Mus musculus]	50.309	41	5	86	1	158	18.2	6.74	136.9	132.7	139.5	129.6	130.7	99.5	103.8	92.6	91.4	103.9	57.2	94.6	95.5	86.4	103.3	110.3	103.2	90.5	111	66.4	74.3	92.6	73.4	87.1	105.7	69.2	74.8	106.1	107.2	0.827816	0.0197018
High	Q8C1B7	Septin11 D5Ertd606e Sept11	Septin-11 [OS=Mus musculus]	50.245	21	6	52	5	431	49.7	6.68	72.6	83.7	62.4	66.6	44.5	87.5	93.4	83.5	104.9	28.1	83.6	105	102.4	114.2	110.4	111	102.8	130.5	160.3	117.5	107.9	149.6	129.5	111.8	110.6	123.3	125.2	100	106.4	1.43223	0.000129458
High	Q9CQC6	Bzw1	Basic leucine zipper and W2 domain-containing protein 1 [OS=Mus musculus]	50.205	9	3	57	3	419	48	5.92	111.4	161.4	94	96.1	79.3	96.6	144.2	83	96.6	133.4	102.9	105.3	98.5	91.8	105.6	105.7	93.9	78	97	58.2	85.5	78.9	87.5	124.4	67.3	86.8	69.3	62.7	105.9	0.788349	0.00737886
High	Q3UNZ8	Cryzl2	Quinone oxidoreductase-like protein 2 [OS=Mus musculus]	50.193	24	4	140	4	350	37.8	8.9	109.2	123.5	96.7	80.2	94	107.1	116.6	91.1	99.2	69.4	84.2	109.5	67	102.7	111.9	86.2	97.3	111.9	86.2	66	105	95.7	115	92	101	97.8	128.3	127.7	110.7	1.06504	0.322491
High	Q8K3K7	Agpat2	1-acyl-sn-glycerol-3-phosphate acyltransferase beta [OS=Mus musculus]	50.016	25	4	145	4	278	31	8.88	104.1	93.1	101.2	92.8	91.6	130.5	105.7	111.4	91.9	137.2	153	71	75.5	96.8	109.2	105.2	73.3	105	105.7	83.2	75.5	78.1	91.3	138.9	77.3	113.9	87.2	106.2	96.9	0.941898	0.450334
High	P35762	Cd81 Tapa1	CD81 antigen [OS=Mus musculus]	50.012	28	3	41	3	236	25.8	5.83	193.2	82.4	83.9	65.2	54	82.3	56	79.3	60.8	188.4	82.7	80.5	66.9	89.3	68.3	125.3	72.2	116.3	109.3	112.4	158.2	187	204.7	87.1	109.9	52	78.5	87.1	78.7	1.2783	0.13625
High	Q9QYA2	Tomm40 Mom35 Tom40	Mitochondrial import receptor subunit TOM40 homolog [OS=Mus musculus]	49.962	23	4	49	4	361	37.9	7.74	128.8	182.5	123.5	108.9	146	78.4	127.7	59	59.3	94.2	68.4	108.7	75.2	90.8	57	132.6	86	100.7	131.5	67.6	94	90.3	99.6	109.2	80.4	103.4	67.8	66.1	77.2	0.892328	0.340511
High	Q61768	Kif5b Khcs Kns1	Kinesin-1 heavy chain [OS=Mus musculus]	49.941	12	7	61	7	963	109.5	6.44	64.8	172	58.1	60.7	108.3	65.7	74.8	73.7	128.4	55.1	57.6	159.2	76.1	80.2	72	76.5	170.1	227.7	95.7	141.8	83.6	72.3	71.2	73.5	133.1	66.3	129.9	131.3	154	1.25898	0.161487
High	Q61247	Serpinf2 Pli	Alpha-2-antiplasmin [OS=Mus musculus]	49.842	21	6	41	6	491	54.9	6.3	66.4	70.4	51.6	59.9	31.7	55.8	80.2	88	73.7	49.4	98.2	105.2	129.5	110.4	94.9	102.9	123	104.2	127.4	146.7	160.6	122.9	135.3	102.6	151.8	115.7	149.4	145.4	97.2	1.58774	2.85869e-05	UP
High	P24547	Impdh2	inosine-5'-monophosphate dehydrogenase 2 [OS=Mus musculus]	49.757	26	6	73	6	514	55.8	7.28	105.8	154.1	98.6	109.7	124.2	108.1	104.4	136.3	93.6	100.8	88.3	102.6	93	107.2	72.2	101.8	78.4	132.6	85.7	61.1	88.5	109.1	142.7	112.8	98	50.9	57.8	96.7	75.7	0.885148	0.192151
High	Q8VHX6-1	Flnc Abpl Fln2	Filamin-C [OS=Mus musculus]	49.752	7	9	106	6	2726	290.9	5.95	63	118.5	147.6	140.9	161.2	62	51.8	50.6	55.3	148.1	177.7	117.6	64	66.5	72.5	120.6	59.4	65	45.9	53.7	103	38.6	121	152.2	41.9	48.6	121.9	145.3	160.3	0.926877	0.677761
High	Q91YP0	L2hgdh	L-2-hydroxyglutarate dehydrogenase, mitochondrial [OS=Mus musculus]	49.646	17	5	143	5	464	50.9	8.29	116.6	76.1	109.7	119.2	111.5	102.7	126.8	120.4	104.2	64.2	85.1	102.5	98.4	109.3	115.1	98.2	94.3	104.7	117.5	71	69.7	71.6	94.4	112.6	98	124.8	102.4	102.4	126.9	0.965817	0.607041
High	Q80UU9	Pgrmc2	Membrane-associated progesterone receptor component 2 [OS=Mus musculus]	49.537	37	5	118	3	217	23.3	5.15	91.4	92.6	86.5	75.8	96.9	91	113.1	90.2	82.2	111.8	96.8	119.7	99.1	108.4	80	80.8	80.9	123.6	143.4	94.7	91.2	101	117.6	138.1	128.1	90.8	88	93.8	105.2	1.16681	0.015407
High	P47758	Srprb	signal recognition particle receptor subunit beta [OS=Mus musculus]	49.513	28	5	117	5	269	29.6	9.28	102.5	55.2	40.4	119.6	44.5	42.5	120.9	68.9	61.3	74.3	150.3	126.5	167.9	134.9	117.1	150.2	58.6	146.1	149.3	125.2	67.2	144.3	64.6	53	132.4	62	115.5	134.5	67.4	1.09264	0.56991
High	P34022	Ranbp1 Htf9-a Htf9a	Ran-specific GTPase-activating protein [OS=Mus musculus]	49.508	48	5	69	5	203	23.6	5.22	109.1	91.6	104.5	110.9	56	101.7	85.1	95	84	147.4	107.1	84.8	91.2	114.6	91.7	112.9	92.8	97.4	92.8	125.7	93.7	90	96.4	160.3	84.9	137.7	99.7	89.8	83.5	1.05542	0.498837
High	P03911	Mtnd4 mt-Nd4 Nd4	NADH-ubiquinone oxidoreductase chain 4 [OS=Mus musculus]	49.275	12	5	65	5	459	51.8	9.38	82.3	144.7	101.4	69.4	71	88.2	103.4	118.5	98	80.6	114.8	104.2	92.6	98.2	88.5	96.5	91.1	113.9	112	74.6	88.8	114.4	127.7	101.1	105.7	93.4	93.7	89.6	108.1	1.05427	0.414892
High	Q9WTL7	Lypla2	acyl-protein thioesterase 2 [OS=Mus musculus]	49.239	30	4	63	4	231	24.8	7.23	76.6	76	97	86.1	116.2	102.9	102.3	82.9	80.2	127.5	100.9	113.8	120.2	123.9	83.2	104.8	94.8	105.9	115.2	81.5	84.9	92.5	111.5	149.9	134.5	66.1	97	91.7	103.9	1.03535	0.638588
High	Q9EQH3	Vps35 Mem3	Vacuolar protein sorting-associated protein 35 [OS=Mus musculus]	49.23	10	6	87	6	796	91.7	5.44	74.3	114	100.4	78.3	138.1	99.9	94.3	108.2	113.6	83.7	65.4	101.5	119.9	118.9	75.4	73	93.4	93.9	119	111.3	85	78	82.4	104.5	91.2	99.5	91.7	99.7	104.7	0.995345	0.945384
High	Q9CQ54	Ndufc2	NADH dehydrogenase [ubiquinone] 1 subunit C2 [OS=Mus musculus]	49.201	27	5	100	5	120	14.2	9.2	89.5	53.1	104.6	116.2	149	109.7	125.2	66.4	162.1	52.3	109.5	115.6	97.1	83.8	123.3	114.8	96.5	50.4	88.5	70.6	70.4	68.3	53.4	103.5	115.9	87.9	162.1	103.4	169.7	0.916384	0.498052
High	Q569Z6	Thrap3 Trap150	Thyroid hormone receptor-associated protein 3 [OS=Mus musculus]	49.196	11	7	26	7	951	108.1	10.17	79.2	87.6	107.5	99	58.4	95.6	98	124.1	94.9	118.6	98.5	98.3	111.3	133.3	104.4	95.5	94.9	125.2	137.4	103.6	98	120.9	94.3	104.8	99.4	75.7	88.1	96	95.1	1.03263	0.616068
High	Q06890	Clu Apoj Msgp-2	Clusterin [OS=Mus musculus]	49.101	13	4	124	4	448	51.6	5.67	69.6	66.3	61.4	77.6	47.4	60.4	73.5	83.1	79.7	44.6	88.2	107	103.7	108.1	105.4	102.9	146.8	95.8	83.9	129.9	133	129.7	155	146.7	135.6	124.5	142.4	142	112.9	1.5217	5.07948e-05	UP
High	Q6PDI5-1	Ecpas Ecm29 Kiaa0368	Proteasome-associated protein ECM29 homolog [OS=Mus musculus]	49.096	6	6	41	6	1840	203.6	7.06	75.8	124	76.6	99.3	83	82.5	107.7	107.4	114.8	65.9	101.9	73.2	95.6	103	86.6	96.1	70.6	99.9	113.3	84.6	118.8	100.5	165.5	135.8	104.5	96.5	110.3	127.2	100	1.22908	0.0064809
High	Q8K411-1	Pitrm1 Kiaa1104 Ntup1	Presequence protease, mitochondrial [OS=Mus musculus]	49.049	11	6	99	6	1036	117.3	7.2	105.1	91.1	102.5	70.8	88.6	100.3	99.9	99.6	96.9	82.1	93.3	109.4	89.2	87.4	106.3	87.9	91.9	92.1	145.7	82	102.5	109.7	113.7	113.6	97.3	105.3	110.9	122.1	109.1	1.15293	0.00532476
High	Q8BFY9	Tnpo1 Kpnb2	transportin-1 [OS=Mus musculus]	48.955	13	7	119	7	898	102.3	4.98	87	141.5	112.4	92.6	83.3	78.2	97.7	75	81.4	115.4	117	99.9	112.3	111.6	113	100.2	97.3	93.5	160	84.8	96	85.1	75.6	132.6	61.6	94.9	92.5	95.7	92.4	0.961646	0.631626
High	Q8BK64	Ahsa1	activator of 90 kDa heat shock protein ATPase homolog 1 [OS=Mus musculus]	48.838	20	5	165	5	338	38.1	5.53	97.8	98.7	81.8	94.7	80.5	106.8	93	101.3	110.6	74.9	123.9	108.5	89.8	104.7	93.6	106.3	104.6	118.7	112.2	87.2	89.2	107.8	115.9	150.6	88.5	85.8	82.6	87.8	98.1	1.03773	0.540498
High	Q8CHP8	Pgp	glycerol-3-phosphate phosphatase [OS=Mus musculus]	48.827	23	5	72	5	321	34.5	5.35	91.4	103.5	76.5	84.7	54.9	81	106	123.3	88.3	80.7	107.4	112.1	101.3	110.5	87	102	104.2	107.5	90.8	102	108.9	123.9	147.9	108.2	100.1	82.5	112.4	107	96.5	1.1297	0.0598394
High	Q9EQU5	Set	Protein SET [OS=Mus musculus]	48.819	28	5	83	5	289	33.4	4.32	91.7	87.3	81.7	85.7	74.8	95.8	88.2	106.4	87	100.3	118.4	94.3	101.8	120.7	101.4	111.6	104.3	111	132.8	80.7	100.4	112.7	132.2	94.4	98.2	100.1	97.7	105.6	100.6	1.08639	0.115662
High	P45591	Cfl2	Cofilin-2 [OS=Mus musculus]	48.764	30	4	128	3	166	18.7	7.88	115.5	154.2	113.4	114.8	82.1	81.1	98.3	95	89.4	119.4	101.6	123.4	103.6	99.2	82.6	85.6	82.6	102.8	108.2	82.1	77.4	93.1	84.4	99.1	76.3	93.6	78.1	96.7	95.9	0.884664	0.0673602
High	O89023	Tpp1 Cln2	Tripeptidyl-peptidase 1 [OS=Mus musculus]	48.739	7	3	160	3	562	61.3	6.57	98.6	76.5	91.4	88.7	109.4	108.7	102.7	109	82.3	98.6	89.1	107	121	112.3	101.3	119.9	87.3	99.9	85.4	120.8	120	111.9	92.9	89.8	86.1	117	105.4	97.3	109.7	1.02787	0.570282
High	Q91W50	Csde1 D3Jfr1	cold shock domain-containing protein E1 [OS=Mus musculus]	48.73	12	7	55	7	798	88.7	6.37	97.8	72	70.5	90.9	63.8	79.3	105	96.5	86.5	118	100.6	119.1	130.3	125.6	104.6	116.2	95.2	128.9	117.5	105.7	115.6	113.3	105.5	104.3	86.4	82.5	96.5	99.2	97.1	1.06129	0.365579
High	Q9QWR8	Naga	alpha-N-acetylgalactosaminidase [OS=Mus musculus]	48.661	24	7	71	7	415	47.2	6.44	63.3	144.4	98.6	84.3	208.8	81.1	68.5	87.9	79.5	135.9	65.6	60.9	100.1	79.6	122.9	88.5	105.5	87.1	73.4	87	86.5	102.7	75.1	84	140.9	140.3	91.5	163.2	86.7	1.03024	0.820149
High	Q99KP3	Cryl1 Cry	Lambda-crystallin homolog [OS=Mus musculus]	48.616	32	5	8	5	319	35.2	5.86	115.7	131.6	112	62	108.2	250.6	77.7	42.4	44	44.8	118	107	71.6	76.8	72.2	84.1	151.8	115.3	120.1	93.5	139.6	131.7	45.2	217.8	45.4	102.2	114.2	39.7	94.3	1.06769	0.727235
High	Q8BSY0	Asph Bah	Aspartyl/Asparaginyl beta-hydroxylase [OS=Mus musculus]	48.606	12	4	101	3	741	83	5.08	133.7	78.9	91.2	128	102.3	97	100.4	88.5	102.4	79.1	106	91.3	92.3	106.8	121.9	107.7	82.9	76.4	109.1	91.4	110.6	101.2	95	98.4	112.6	100.8	98.6	89.9	82.8	0.966421	0.53153
High	Q8VI36	Pxn	Paxillin [OS=Mus musculus]	48.605	20	6	55	6	591	64.4	6.02	70.3	156.1	51.1	75	49.6	75.6	83	108.6	75.5	70.1	106.3	104	141.2	226.2	78	141	73	81.7	185.6	106.5	97.9	89.3	113.8	82.2	79	79.5	103.1	119.7	79.4	1.02403	0.87485
High	Q9CRD2	Emc2 Kiaa0103 Ttc35	ER membrane protein complex subunit 2 [OS=Mus musculus]	48.516	31	6	106	6	297	34.9	6.81	95.6	109.2	94.2	107.9	97.4	111.1	118	96.3	90.8	89	118.5	97	107.7	114.2	88.1	112.5	104.9	119.6	110.1	67.7	97.5	100.4	105.1	110.9	103.8	93.4	57.8	93.9	112.9	0.948352	0.322861
High	P35576	G6pc G6pt	Glucose-6-phosphatase [OS=Mus musculus]	48.494	10	2	245	2	357	40.4	9.01	101	168.4	82.7	78.4	96	101.7	113.5	104.9	85	150.8	139.9	73.3	70.8	77.6	82.6	100.1	91.4	80.3	108.3	77.8	65.1	92.3	102.1	135	86.5	112.7	85.1	124.2	105.8	0.969016	0.743813
High	Q8BVE3	Atp6v1h	V-type proton ATPase subunit H [OS=Mus musculus]	48.429	15	4	98	4	483	55.8	6.61	100.8	105.2	84.6	101	75.7	90.7	108.3	115.6	112.9	64	103.2	97.5	108.9	111.9	92.8	98.6	96.8	94	120.9	77.5	103.9	108.2	107.3	139.4	103.7	123.2	103	104.7	91.8	1.08477	0.143006
High	P19324	Serpinh1 Cbp1 Hsp47	Serpin H1 [OS=Mus musculus]	48.404	21	5	27	5	417	46.5	8.82	83.8	93.5	61.5	67.1	55.7	86.3	100.1	138.8	63.2	68.7	61.9	104.4	91.8	98.8	99.1	105.1	93.1	83	247.9	79.1	110.5	134	99.5	91	114.3	98.5	124.7	104.1	98	1.33174	0.0287201
High	P17047-2	Lamp2 Lamp-2	Isoform LAMP-2B of Lysosome-associated membrane glycoprotein 2 [OS=Mus musculus]	48.311	13	6	117	6	416	45.8	8.03	82.1	82.5	95.5	79.5	81.3	96.1	108.6	121.7	87.1	85.7	109.9	103.1	111.8	93.1	112.9	109.3	95.2	116.8	109.9	80.5	117.5	98.2	137	74.5	112.4	113.7	107.6	91.5	125.6	1.09986	0.105787
High	P53986	Slc16a1 Mct1	Monocarboxylate transporter 1 [OS=Mus musculus]	48.269	11	4	153	4	493	53.2	7.47	73.5	86.9	87	89.3	67.2	92.2	93.7	119.9	98.6	57.4	91.8	90.1	115.7	113.9	80.3	116.8	104.5	105.6	127.9	94.9	104.6	132.9	136.3	137.7	105.5	104	106.6	104.8	95.6	1.21711	0.00390224
High	Q3URE1	Acsf3	Acyl-CoA synthetase family member 3, mitochondrial [OS=Mus musculus]	48.241	11	3	85	3	583	65	8.02	103	103.4	93.4	107.4	88.3	122.7	101.7	100.8	97.4	112	123.6	91.2	74.4	96.2	110.8	93.3	96.6	101.3	113.1	85.9	104.6	93.5	99.1	117	88.6	86.6	99.6	95.1	105.8	0.982471	0.682218
High	Q6PA06-1	Atl2 Arl6ip2	Atlastin-2 [OS=Mus musculus]	48.169	13	6	64	5	583	66.2	5.43	100.8	140.3	96.6	103	97.2	101	101.9	110.3	114.4	100.5	96.2	100.5	103.7	104.4	101.3	98.4	107.3	100.9	112.8	82.9	87.5	95.9	100.6	116.8	89.4	94.9	91.8	91.6	98.6	0.927312	0.0580776
High	Q9WUK2-1	Eif4h Wbscr1	Eukaryotic translation initiation factor 4H [OS=Mus musculus]	48.109	32	4	130	4	248	27.3	7.23	86.1	110.3	118.3	68.1	103.2	88.6	81.2	92.5	111.8	76.7	81.8	134.3	114.1	112.8	122.5	140	103.5	121.1	89.2	110.8	124.5	135.6	93.7	80.6	83.5	77.9	82	82.9	74.8	0.938548	0.425766
High	P10639	Txn Txn1	thioredoxin [OS=Mus musculus]	48.079	47	4	157	4	105	11.7	4.92	139.9	152	133.5	146.3	113.5	100	116.9	93.9	109.1	102.2	90.1	97.1	117.3	88.1	89.6	96.5	87.4	126.3	129.5	49.6	87	81.9	103.5	59.6	84.9	68.9	59.7	72.7	83.2	0.761343	0.00517563
High	Q9JK38	Gnpnat1 Gna1	glucosamine 6-phosphate N-acetyltransferase [OS=Mus musculus]	47.968	35	3	132	3	184	20.8	7.69	91.9	111.8	86.4	92	72.6	95.7	108.8	107	83.5	88.2	103.1	88.8	104.7	105.3	111.8	98.1	83.7	113.6	108.8	61.7	94.5	117.8	145.1	112.4	123.9	81.8	95.5	99.9	98.2	1.08691	0.181701
High	Q99MN1	Kars	Lysine--tRNA ligase [OS=Mus musculus]	47.919	19	8	93	8	595	67.8	5.94	83.9	84.5	87	99.6	81.9	98.7	105	103.8	100.5	75.8	117	99.6	100.7	103.2	104	110.4	102.5	121	121.4	79.8	108.9	102.4	106.3	109.5	102.1	89.7	99.1	107.4	114.6	1.07841	0.0872961
High	Q8CFA2	Amt	Aminomethyltransferase, mitochondrial [OS=Mus musculus]	47.865	25	8	42	8	403	44	8.7	71.4	123.7	129.1	100.5	125.7	112.2	103.3	111.8	84.5	123.7	90.4	85.4	113.2	98.8	86.2	68.4	73.6	88.1	129.8	93.3	108	97.4	73.2	67	104.5	134.8	130.8	92.6	94	1.01012	0.89764
High	O55060	Tpmt	Thiopurine S-methyltransferase [OS=Mus musculus]	47.684	25	5	78	5	240	27.6	6.44	89.5	113.9	88.9	56.1	43.7	47.8	52.8	111.8	89.6	136.9	130.2	70.7	154	156.1	151.5	106.8	32.2	176.3	50.7	136.2	227.3	128.4	185.4	61.5	144.3	25.7	35.7	51.5	71	1.12292	0.560985
High	Q61029	Tmpo Lap2	Lamina-associated polypeptide 2, isoforms beta/delta/epsilon/gamma [OS=Mus musculus]	47.672	20	6	100	4	452	50.3	9.45	85.7	89.2	111	108.1	61.8	94.8	103.5	99.5	102.9	99.3	72.9	103.4	110.7	111	93.9	89.8	94.8	122.6	154.5	101.7	101.7	122.3	107.8	101.6	106.3	94.7	96.4	98.5	100.6	1.13582	0.0286325
High	Q9CPW4	Arpc5	Actin-related protein 2/3 complex subunit 5 [OS=Mus musculus]	47.657	64	6	131	6	151	16.3	5.67	110.6	93.3	109.3	107.2	108	85.7	86.3	101.4	85.4	91.8	89.6	107.9	89.4	101.5	93.8	143.5	98.3	94.9	112.6	114.2	89.9	104.2	82.4	55.2	81.1	114.6	92.2	131.7	106	0.980769	0.764698
High	O09012-1	Pex5 Pxr1	Peroxisomal targeting signal 1 receptor [OS=Mus musculus]	47.655	17	4	44	4	639	70.7	4.55	48.3	98.9	81.6	67.9	104.9	114.3	87.6	42.5	74.9	43.3	148.9	137.6	100.9	103.8	138.1	108.8	126.1	131.8	133.6	68.8	104.3	119.1	90.9	137.6	52	88.9	94.6	166.5	116.3	1.13479	0.301492
High	O08583-1	Alyref Aly Ref1 Refbp1 THOC4	THO complex subunit 4 [OS=Mus musculus]	47.566	31	4	84	4	255	26.9	11.15	76.9	93.2	87	113.4	57.3	80.9	103.8	113.3	98.1	135.6	99	108.7	117.2	104.5	99.5	101.7	98.5	116	120.5	101.4	97.4	103.3	87.1	98.1	96.4	90	89.7	104.5	106	1.01548	0.788283
High	Q6ZWN5	Rps9	40S ribosomal protein S9 [OS=Mus musculus]	47.452	34	9	168	9	194	22.6	10.65	103.5	105	81.8	88.9	126.4	106.6	94.5	95.1	99.3	75.9	114.8	107.2	113.8	110.5	117.7	104.8	98.5	103.9	105.7	90.5	91.1	99.1	116.1	95.2	92.7	101.8	103.3	99.5	89.6	0.965263	0.401963
High	Q9QYF1	Rdh11 Arsdr1 Mdt1 Psdr1	Retinol dehydrogenase 11 [OS=Mus musculus]	47.175	18	4	98	4	316	35.1	8.91	84.9	126.3	99.5	78.7	103	92.3	102	90.7	75.9	133.7	46.1	114.3	226.9	150.6	49.5	97.1	59.6	171.5	144.5	97	81.9	102.2	73.3	65.4	105.1	94.9	77.2	69.3	95.8	0.964112	0.803071
High	P12382	Pfkl Pfk-l Pfkb	ATP-dependent 6-phosphofructokinase, liver type [OS=Mus musculus]	47.154	10	5	40	4	780	85.3	7.17	114.4	129.1	141.7	109.6	110.3	91.1	77.3	81.8	89.9	148.6	87.9	98.5	102.8	89.1	87.4	115	95.1	85.1	151.3	74	89	91.2	107.3	81.6	76.7	79.8	77.5	90.5	94.5	0.879412	0.120145
High	Q9DAW9	Cnn3	Calponin-3 [OS=Mus musculus]	47.154	24	5	79	5	330	36.4	5.72	97.5	67.5	95.7	118.5	114.2	88.6	105.6	93.1	97.1	82.1	96.9	101.3	119.2	113.6	108.7	99.5	86.3	95.6	176	77.7	117.8	109.4	99.9	106.3	96	114.8	88.3	78	78.5	1.04086	0.597451
High	Q8R2Q4	Gfm2 Efg2	Ribosome-releasing factor 2, mitochondrial [OS=Mus musculus]	47.112	11	5	43	5	779	86.1	6.43	111.2	86.8	97.4	117.4	108.4	111.2	113.9	111.4	112.9	72.5	84.7	84.9	85.7	85.8	96.3	96.6	94.5	86.7	84.1	114.6	84.5	86.3	93.2	94.2	129.6	132.7	102.3	115.6	90.2	1.02885	0.627657
High	Q9CQX8	Mrps36	28S ribosomal protein S36, mitochondrial [OS=Mus musculus]	47.049	57	3	67	3	102	11.1	9.99	114.1	74.3	103.7	99.3	117	85	123.6	127.9	117.8	133.5	94.6	76.7	92	87.9	99.6	93.5	86.6	89.4	28.9	108.3	84	76.1	85.4	82.7	99	138.6	105.1	75.6	89.4	0.871524	0.117122
High	Q9DC70	Ndufs7	NADH dehydrogenase [ubiquinone] iron-sulfur protein 7, mitochondrial [OS=Mus musculus]	47.004	35	5	106	5	224	24.7	9.92	96.5	139.9	93.8	89.2	78.3	89.6	128.4	86.3	109.1	55.3	125.2	95.5	58.4	69.9	90.3	106.8	99.1	78.6	98.9	66.8	102.1	118.7	90.2	152.4	102.9	98.6	89.2	101.8	105.1	1.05951	0.505895
High	Q9CZR8	Tsfm	Elongation factor Ts, mitochondrial [OS=Mus musculus]	46.786	23	4	39	4	324	35.3	7.06	77.1	57.4	139.8	145.5	91.9	162.8	110.1	80.1	115.6	70.2	121.7	68.4	72.7	85.5	157	82.5	74.8	112.2	109.2	99	64.5	71.3	61.5	135.9	101.4	81.6	152.9	94.7	71.9	0.956049	0.713814
High	Q9CQ69	Uqcrq	Cytochrome b-c1 complex subunit 8 [OS=Mus musculus]	46.703	37	4	207	4	82	9.8	10.26	151.3	103.6	94.6	93.8	143.6	114.1	89.3	92.7	104.3	97.8	90.4	92.6	113.6	118.3	114.5	108.9	70	118	137.8	82	84.7	88.5	62.8	69.8	62.7	84.9	90.1	80	90	0.830457	0.0292417
High	P62852	Rps25	40S ribosomal protein S25 [OS=Mus musculus]	46.567	35	6	271	6	125	13.7	10.11	103.5	109.4	97.9	106	111	93.6	84.7	116.3	76.1	77.4	75.5	98	99.1	103.1	109.9	127.1	85.2	122.6	110.9	104.5	122.3	102.6	111.7	77.7	81.3	98	86.3	93.8	111.3	1.03512	0.542289
High	P14901	Hmox1	heme oxygenase 1 [OS=Mus musculus]	46.482	19	3	21	3	289	32.9	6.54	41.1	79.2	61.2	60.7	40.2	36.2	67.4	67.3	40.6	91.1	22.9	169.4	301	131.2	66.3	99.2	95.9	101.5	151.4	126.4	111.8	162.7	88.5	87.7	142.1	179	137.7	112.1	75.8	1.42225	0.0900634
High	Q9CXW3	Cacybp Sip	Calcyclin-binding protein [OS=Mus musculus]	46.411	35	6	54	6	229	26.5	7.87	129.8	95.1	86.8	126.2	96.2	108.9	106.8	113.8	109	81.4	104.9	98.2	120.7	91.2	101.1	120.6	99.6	108.3	128.8	52.9	91.2	88.5	92.1	117.6	90.6	92.9	84.6	97.1	108.6	0.912529	0.14035
High	O89020-3	Afm	Isoform 3 of Afamin [OS=Mus musculus]	46.348	12	5	40	5	611	69.6	5.63	82	71.2	77.2	89.5	53.4	64.5	82.8	97	89	58.8	110.6	108.8	113.4	117.5	104.9	101.9	153.7	87.1	80.7	114.1	147.3	167.4	147.8	103.5	129.7	67.9	129.2	134.9	87.4	1.2556	0.0315734
High	Q61490	Alcam	CD166 antigen [OS=Mus musculus]	46.347	16	5	68	5	583	65.1	6.15	82.6	92.8	100.4	106.5	80.9	100.9	112.4	96.9	72.3	80.1	111.6	97	77.8	107.7	95.3	86.9	90.2	93.6	104.7	88.6	108.3	103.5	107.4	117.7	72.2	124.8	96.5	113	120.2	1.11257	0.0454476
High	Q8R1S0	Coq6	Ubiquinone biosynthesis monooxygenase COQ6, mitochondrial [OS=Mus musculus]	46.281	17	4	40	4	476	51.4	7.17	88.1	108.4	112.6	81.7	89	87.8	114.5	119.3	135.5	78.5	97.6	97.7	85.5	87.4	95	109.2	109.4	95.3	86.5	67.8	96.6	99.4	113.7	156.3	114.9	118.8	113.6	98.9	108	1.05991	0.389642
High	Q9DAR7	Dcps Dcs1 Hint5	M7GpppX diphosphatase [OS=Mus musculus]	46.256	27	6	47	6	338	39	6.48	86.8	83.7	88.9	101.9	65.9	64.9	109.6	116.8	82.6	65.2	77.3	171.1	134	93.1	88.1	94.3	201.1	91	135.6	176.6	105.1	80.5	133.3	98.4	59.5	72.4	79.5	94.1	87.6	0.996503	0.978943
High	P26369	U2af2 U2af65	Splicing factor U2AF 65 kDa subunit [OS=Mus musculus]	46.237	19	4	44	4	475	53.5	9.09	179.4	229.4	53.7	59.8	164.1	90.7	65	87.7	124.4	47.6	107.8	71.2	152.4	153.1	167	49	117.7	48.7	80.6	43.5	96.5	53.3	86.4	80.6	46.1	64.1	53.9	73.5	51.4	0.574488	0.00643131	DOWN
High	Q8K0D5	Gfm1 Efg Efg1 Gfm	Elongation factor G, mitochondrial [OS=Mus musculus]	46.219	15	6	151	6	751	83.5	6.92	98.8	98.2	109.4	86.7	91.6	113.7	107.5	116.4	89.9	117.1	102.3	93.6	97.7	96.7	99.2	82.4	90.3	77.6	107.3	89.5	92.5	91.8	94.8	129.9	79.7	114.7	96.2	111.8	104.4	0.996817	0.946892
High	Q8R5C5	Actr1b	Beta-centractin [OS=Mus musculus]	46.12	24	5	71	5	376	42.3	6.4	96.8	93.7	84.1	100.2	83	98.9	100.3	103.7	87.4	106.6	91.3	111.3	130.6	107	106.9	122.5	102.8	114.3	114.6	106.6	82.9	84.4	95.7	103.2	91.1	85.3	90.1	99	99	0.956584	0.335457
High	P48024	Eif1 Sui1 Sui1-rs1	eukaryotic translation initiation factor 1 [OS=Mus musculus]	46.04	53	5	107	5	113	12.7	7.44	136.2	94.5	86.2	97.5	110.9	95	106.6	118.8	102.5	201.3	96.5	91.4	98.6	77.2	79	89.9	101.8	79.6	80.5	91.3	80	70.8	104.6	68.9	70.7	79.2	105.6	109.8	77.8	0.80907	0.0344908
High	O88746	Tom1	Target of Myb protein 1 [OS=Mus musculus]	46.01	22	6	110	6	492	54.3	4.94	73.7	118.5	71.8	95.4	55.6	68.3	66.8	121.2	103	83.6	119.9	114.6	90.2	76.2	117.4	101.2	107.1	131.1	121.6	94.6	134.2	88.8	83.5	167.1	102.9	113.5	115.7	80.6	108.3	1.19976	0.0406112
High	P62849-1	Rps24	40S ribosomal protein S24 [OS=Mus musculus]	45.8	36	5	215	5	133	15.4	10.78	87.9	65.6	122.2	94.5	78.4	77.5	77.5	89.3	69.2	65.3	46.2	98.9	103.4	113.2	91.1	134.4	101.5	85.6	78.4	133	133.4	102.5	159.8	107.6	125.2	94	106.3	145.7	94.2	1.27613	0.0100337
High	Q9CQW2	Arl8b Arl10c Gie1	ADP-ribosylation factor-like protein 8B [OS=Mus musculus]	45.754	41	5	84	5	186	21.5	8.43	76.1	85.8	97.9	102.9	106.9	93.6	100.4	108.9	93.1	91.6	88.7	103.1	114.4	113.4	102.1	95.4	93.1	110.7	110.4	123.2	97.7	108.5	103.5	90	100.5	110.5	97.1	109.3	114.3	1.08387	0.0312657
High	Q8BFY6	Pef1	Peflin [OS=Mus musculus]	45.724	25	4	35	4	275	29.2	6.3	61.2	170.1	80.8	64.4	62.9	101.8	137.4	127.5	64.3	53.9	77.6	110	84.6	114.8	80.9	118.8	102.2	48.2	74.4	99.2	97.2	102.8	130.5	98	120.8	107.2	124.7	133.4	118	1.10158	0.387813
High	Q9WUM3	Coro1b	Coronin-1B [OS=Mus musculus]	45.664	24	7	126	7	484	53.9	5.78	92.3	108.1	78.1	89.5	72.6	90.1	95.1	100.3	84	82.4	118.5	112.1	105.9	123	102.8	98.5	101.8	97.7	119.4	103	122.6	108.9	103.2	124.7	97.9	85.2	96.6	96.1	101.4	1.07566	0.149649
High	Q91XE8	Tmem205	Transmembrane protein 205 [OS=Mus musculus]	45.619	19	3	199	3	189	21.2	9.42	135.3	81.3	90.1	141.2	89.2	92.5	96.3	109.2	137.8	70.1	139	76.1	83.5	89	144.6	100.3	95	113.9	93.4	70.5	115.7	120.6	87.5	110.5	103.3	82.6	89.8	91.9	85.8	0.932576	0.400283
High	Q9WTX5	Skp1 Skp1a	s-phase kinase-associated protein 1 [OS=Mus musculus]	45.372	47	5	54	5	163	18.7	4.54	76.9	98.8	61.8	97.8	52.1	73.8	106.6	125	89.3	127	84.4	110.5	109.1	98.5	89.2	97.2	91.7	118.6	117.4	108.2	123.4	120.7	139.8	80.9	96.9	90.1	112.2	77.5	80	1.12793	0.125145
High	Q62426	Cstb Cst6 Stfb	Cystatin-B [OS=Mus musculus]	45.233	55	3	107	3	98	11	7.39	133.1	133.5	139.8	126.9	114.2	84.9	99.2	86.5	79.9	98.5	65.2	107.6	104	108.8	107	95.8	90.5	115.2	153.9	87.8	102.5	97.7	64.1	56.7	82.9	86.6	80.5	94.6	102.6	0.897765	0.217992
High	Q7TMY8	Huwe1 Kiaa0312 Ureb1	E3 ubiquitin-protein ligase HUWE1 [OS=Mus musculus]	45.225	4	7	41	7	4377	482.3	5.22	76.4	116.2	88.2	94	59.3	71	147.4	93.7	103.6	85.2	104.7	109.1	114.4	111.9	82.8	125	77	124	92.5	66.9	97.1	103	116.3	119.7	94.5	114.5	104	85.4	103.4	1.04234	0.585671
High	Q9ESB3	Hrg	Histidine-rich glycoprotein [OS=Mus musculus]	45.21	14	7	79	7	525	59.1	7.66	118.8	94.7	117.1	79	39.9	77.4	112.7	76.8	81	64.4	120.5	96.9	161.1	97.4	116.1	102.4	109.5	45.6	81.9	113.1	118.7	102.9	85.8	101.7	117	113.9	127.7	146	120.2	1.08395	0.42226
High	P84228	Hist1h3b H3-53 H3.2 H3b; Hist1h3c H3-143; Hist1h3d H3-B; Hist1h3e H3-F; Hist1h3f H3.2-221 H3f; Hist2h3b H3.2-616; Hist2h3c1 H3.2-615 Hist2h3ca1; Hist2h3c2 H3.2-614 Hist2h3ca2	histone H3.2 [OS=Mus musculus]	45.184	43	5	351	1	136	15.4	11.27	117.7	192.5	62.6	20.8	51.4	86.8	111.7	50.7	48.9	114.6	39.7	84.8	92.4	85.7	126.2	175.7	124	28.3	40.3	50	85.1	33.7	193.9	107.8	125.4	101.2	42.4	198.5	169.2	1.05013	0.819128
High	P02301	H3f3c Gm14384	Histone H3.3C [OS=Mus musculus]	45.173	43	5	371	1	136	15.3	11.14	88.3	83.6	104.1	89.3	67.9	92.3	90.1	108.7	82.8	102.8	110.1	91.5	117.4	125.2	77.1	83	109.1	106.9	149.6	103.9	138.7	112.2	96.9	105.2	95.2	107.5	99.2	97.8	104.3	1.14971	0.0253584
High	Q9CR00	Psmd9	26S proteasome non-ATPase regulatory subunit 9 [OS=Mus musculus]	45.143	27	5	93	5	222	24.7	6.43	81.9	79.5	93	91.9	93.2	86.6	93.1	109	102.2	93.3	116.9	108.2	104.7	115	103.1	98.2	104	109	141.3	82.9	101.8	103.7	109.2	116.5	99.6	96.4	90.4	90.9	100.8	1.05162	0.297395
High	P48722	Hspa4l Apg1 Hsp4l Osp94	Heat shock 70 kDa protein 4L [OS=Mus musculus]	45.142	10	6	60	3	838	94.3	5.74	109.9	86.8	92	108.7	92.9	102.2	101.8	98.4	91.1	92.9	83.7	123.3	102	114	92.1	106.3	112.3	131.6	92	90.3	98.2	103.6	96	121.2	106	80.8	101.4	91.6	104.5	1.00817	0.858717
High	P68433	Hist1h3a H3a; Hist1h3g H3.1-221 H3g; Hist1h3h H3.1-291 H3h; Hist1h3i H3.1-I H3i	Histone H3.1 [OS=Mus musculus]	45.102	43	5	311	1	136	15.4	11.12	51.5	371.2	71.8	25.6	52.8	31.6	187.7	65.8	39.5	150.8	38.6	93	27.4	114	78.7	51.3	0	61.7	68.4	78.5	130.2	16.4	103.6	86.7	46	156.9	37.8	251.1	123	1.13261	0.705589
High	Q6PDD0	Ugt2a2	UDP-glucuronosyltransferase 2A2 [OS=Mus musculus]	45.069	7	3	194	1	528	59.9	8.35	68.2	139.4	108.4	49.1	98.8	114.3	114.9	118.2	96.7	103.7	136.6	170.4	67.8	104.8	102.8	104.9	78	33.9	49.5	109.1	95.8	107.5	93.2	111.4	108.5	79.7	112.6	131.7	112.3	0.912981	0.408923
High	Q9CQW9	Ifitm3	Interferon-induced transmembrane protein 3 [OS=Mus musculus]	44.908	36	3	60	3	137	14.9	7.4	73.9	59.5	101.1	117.5	34.2	56.3	82.9	126.4	103.5	112	67.7	80.9	79.7	112.1	105.8	90.1	127.9	107	114.2	187.8	134.5	102.3	165.1	97.3	125.6	94.9	126.8	100.8	71.7	1.32093	0.0130793
High	Q3UIU2	Ndufb6 Gm137	NADH dehydrogenase [ubiquinone] 1 beta subcomplex subunit 6 [OS=Mus musculus]	44.848	27	3	148	3	128	15.5	9.79	99.4	89.6	105.7	99.5	71.4	100.6	120	127.6	101.9	97	92.2	119	117.3	92.8	76	105.6	70.8	110	107.9	76.4	87.9	103.7	50.5	99.7	96.3	102.1	88.9	110.7	113.4	0.963962	0.583722
High	P53994	Rab2a Rab2	Ras-related protein Rab-2A [OS=Mus musculus]	44.839	31	5	75	5	212	23.5	6.54	93.7	148.5	116.3	143.2	121.6	113.4	113.5	109.3	107.4	84.8	63.2	91	57.8	95.2	108.7	130.6	113.7	94.7	96.9	72.1	84.9	102	94.1	87.3	113.7	66	57.9	95.3	101.1	0.833471	0.0362103
High	P19001	Krt19 Krt1-19	Keratin, type I cytoskeletal 19 [OS=Mus musculus]	44.824	21	7	151	4	403	44.5	5.39	35.2	75.3	72.3	134.8	48.7	83.2	27.2	123.2	25.1	84.5	38.3	74	113.9	324.1	63.6	175.9	108	99.9	226.7	50.1	179.6	85.1	40.4	110.1	48.8	169.8	43.2	64.6	187.3	1.15075	0.590867
High	P49443	Ppm1a Pppm1a	Protein phosphatase 1A [OS=Mus musculus]	44.777	16	4	104	3	382	42.4	5.36	60.1	106.4	61.2	53.5	109.7	55.9	62	55.8	139.4	65.5	59.3	132.5	118.3	133	111.4	77.1	133.6	123.3	120.4	100.6	59.9	115.2	146.2	157.6	128.5	112.4	130.8	50.3	125.7	1.26546	0.0614912
High	Q9D6U8	Fam162a E2ig5	Protein FAM162A [OS=Mus musculus]	44.684	34	5	61	5	155	17.7	9.88	89.5	83.7	107.3	94.1	95.5	103.5	109.4	122.2	123.8	103	113.1	88.7	106.4	96.4	80.2	95.4	85.8	101.8	125.9	86.1	83.4	90.9	86	116	106	118.4	97.3	93.5	101.3	1.00668	0.894461
High	P21440	Abcb4 Mdr2 Pgy-2 Pgy2	Phosphatidylcholine translocator ABCB4 [OS=Mus musculus]	44.664	4	3	52	3	1276	140.3	8.78	84.3	118.3	78	88.7	68.2	95.9	105.7	101.3	103.1	65.2	123.4	79.2	112.3	115.4	89.5	111.9	88.6	128.6	48.8	85.9	102.2	141.5	150.5	135.1	112	100.2	103.8	99.8	95.8	1.1342	0.136678
High	Q9QZD9	Eif3i Eif3s2 Trip1	Eukaryotic translation initiation factor 3 subunit I [OS=Mus musculus]	44.642	27	5	151	5	325	36.4	5.64	80	68.7	78.3	102.6	59.9	76.1	97.7	97.8	118.4	113.5	103.3	97.6	109	118.4	125.6	107.4	117.5	107.2	65.8	124.5	108.3	90.6	109.1	103.7	127.7	79.2	124	99.1	150.8	1.09313	0.254058
High	Q99JB8	Pacsin3	Protein kinase C and casein kinase II substrate protein 3 [OS=Mus musculus]	44.589	13	4	22	4	424	48.6	6.1	129.8	166	173.3	175.4	115.2	105.7	95.6	110.2	101.8	66.6	115.5	81.3	85.4	77.6	97.1	88.1	79.2	135.5	118.7	78.4	46	77.1	30.2	115.3	66.6	102.1	85.2	103.6	50.6	0.767165	0.0503789
High	O88531	Ppt1 Cln1 Ppt	Palmitoyl-protein thioesterase 1 [OS=Mus musculus]	44.551	23	5	68	5	306	34.5	8	171.9	137.3	84.7	45.1	117.3	140.7	112.8	89.7	102.9	98.5	82.9	77.6	114.1	78.1	118.8	99.5	69.1	34.7	144.8	86.7	87	67.1	82.9	90.6	95.9	170.8	83.2	112.5	92.1	0.934382	0.585263
High	Q61702	Itih1	Inter-alpha-trypsin inhibitor heavy chain H1 [OS=Mus musculus]	44.511	15	5	22	5	907	101	6.96	76.6	27.6	50.6	0	111.5	67.5	121.7	154.9	46	106.9	132.7	106.2	72.3	60.9	20.4	56.8	77.1	39.1	94.1	105.6	0	76.9	202.1	118	245.7	207.5	226.7	261.1	37	1.77267	0.026026	UP
High	P61079	Ube2d3	Ubiquitin-conjugating enzyme E2 D3 [OS=Mus musculus]	44.245	31	3	154	1	147	16.7	7.8	149.5	173.3	114.9	188.7	143.4	130	95	126.9	89.8	113.4	24.5	83.7	89.5	84.4	86.6	102.5	95.6	89.6	102.9	14.4	79.4	97.3	50.1	23.9	115	114.4	16.5	108.7	97.8	0.681486	0.0225021
High	P36536	Sar1a Sara Sara1	GTP-binding protein SAR1a [OS=Mus musculus]	44.215	42	7	101	6	198	22.4	6.93	84.6	111.6	65.5	121	82.6	97.5	90.1	110.6	90.4	65.2	108.7	90.9	96.2	103.1	99.4	93.8	95.8	110	127.9	80.4	111	94.3	156.3	165.5	96.3	104.9	85.8	102.7	105.1	1.18147	0.0329964
High	O35343	Kpna4 Qip1	Importin subunit alpha-3 [OS=Mus musculus]	44.125	13	3	39	2	521	57.9	4.94	100.9	172.6	88.8	88.4	75.2	134.4	117.7	115.9	75.5	31.8	65.9	45.7	91.4	100.4	109.1	87.5	84.8	80.8	73.6	75.1	87.6	118.3	186.2	112.9	116.5	75.3	86.2	134.1	111.2	1.12351	0.358464
High	Q9QZX7	Srr	serine racemase [OS=Mus musculus]	44.081	18	3	61	3	339	36.3	6.02	92	110.7	94.5	105.9	70.3	91.8	103.3	115.3	103.8	75.9	109.1	98	90.7	116	88.8	95.9	90.1	140.2	90.1	83.1	105.7	120.9	117.2	147.2	108.6	74.2	92.9	94.1	105.1	1.09699	0.155085
High	Q8C7E7	Stbd1 D5Ertd593e	Starch-binding domain-containing protein 1 [OS=Mus musculus]	43.97	22	5	32	5	338	36.1	5.99	64.1	97.1	129.3	133.5	75.5	97.7	101.5	120	93.5	68.3	66.2	88	146.5	130.8	71.6	72.9	67.4	72.6	107.5	137.7	116.4	77.9	128.8	87.1	90	130.7	112.2	110.7	126.2	1.13218	0.195299
High	P14246	Slc2a2 Glut2	Solute carrier family 2, facilitated glucose transporter member 2 [OS=Mus musculus]	43.91	17	7	74	7	523	57.1	6.73	87.8	85.7	114	118.3	86.3	106.9	111.3	104.7	84.5	97.1	91.7	99	125.6	114.4	109.8	107.8	106.2	108.9	81.5	98.4	109.6	132.8	103.2	128.1	81	10.3	112.9	90.3	111.5	0.945334	0.511438
High	Q9QY76	Vapb	vesicle-associated membrane protein-associated protein B [OS=Mus musculus]	43.904	33	5	66	5	243	26.9	7.78	103.9	144.1	85.7	76.4	105.8	73.5	89	87.8	100.3	87.4	56.3	92.7	79	92.6	112.3	91.7	102.4	114.2	82.5	123.9	100.1	85.8	122.3	75.4	118	107.4	106.8	146.4	85.4	1.13645	0.0997225
High	O08529	Capn2	Calpain-2 catalytic subunit [OS=Mus musculus]	43.87	13	5	45	5	700	79.8	4.96	137.3	121.1	155.6	125.5	87.7	91.6	128.8	86.1	96.3	79.8	97.8	79.1	106.4	114.5	95.3	124.2	90.4	112.4	66.4	64.4	57.8	90.2	128.8	116	84.3	42.5	106.4	109.8	85.3	0.829578	0.055259
High	Q7TPV4	Mybbp1a P160	Myb-binding protein 1A [OS=Mus musculus]	43.639	6	4	30	4	1344	151.9	8.95	92.3	110.5	74.1	80.3	74.2	72.7	93.3	47.8	89.3	15.6	129.9	108.6	120.7	124.2	102.1	139.7	119.5	150.9	140.9	87.1	118.4	133.6	117.2	116.8	109.6	77.1	49.1	123.6	104.9	1.18073	0.149543
High	Q8R2K1	Fuom Le51	fucose mutarotase [OS=Mus musculus]	43.608	60	5	26	5	153	16.8	5.36	101	157.1	68	118.9	123.6	72.4	156.1	107.9	59.7	118.1	74.3	119.1	100	104.2	51.3	84.9	60.8	171.8	160.6	91.7	97.7	104.7	73	129.8	82	97.1	110	63.6	85.4	1.0704	0.574734
High	O88487	Dync1i2 Dnci2 Dncic2	cytoplasmic dynein 1 intermediate chain 2 [OS=Mus musculus]	43.594	23	6	65	6	612	68.4	5.29	77.2	94	93.4	67.2	103.5	106.4	123.6	86.6	72	87.7	111.3	103.4	127.2	77.9	104.1	108.2	104.2	111.3	125.2	103.5	95.1	94.5	126.3	94.3	114.5	110.9	87.4	98.3	80.8	1.06781	0.287659
High	P21278	Gna11 Gna-11	guanine nucleotide-binding protein subunit alpha-11 [OS=Mus musculus]	43.585	21	5	66	5	359	42	5.97	164	166.3	112.4	165.8	131.5	123.3	48.8	53.8	91.2	59.7	70.6	116.5	96.3	101.4	100.3	190.7	82.4	109.3	78.1	62.7	99.6	131.5	53.5	51.9	66.8	73.4	59.5	102	104.9	0.750418	0.0563329
High	P62204	#N/A	Calmodulin [OS=Mus musculus]	43.53	62	4	63	4	149	16.8	4.22	69	176	77.2	133.2	115.5	115.3	68.6	114.4	96	85.5	56.1	71.2	76.1	125.1	159.2	146.9	135	124.7	54	119.3	161.1	117.2	120.6	33.8	55.8	54.4	33.3	100.4	139.1	0.866748	0.343633
High	P04186	Cfb Bf H2-Bf	Complement factor B [OS=Mus musculus]	43.389	13	6	85	6	761	85	7.37	92.5	82.5	46.9	92.6	34.8	64.5	73.1	100.6	69.4	61.4	96.6	123.5	104.8	107.5	107.8	160.9	142.2	99.9	71.1	111	154.7	157.5	129.7	96.8	133.7	96.9	134.5	151.3	86.6	1.29157	0.0303768
High	P62869	Elob Tceb2	Elongin-B [OS=Mus musculus]	43.237	69	5	54	5	118	13.2	5.01	90.8	78.9	79.5	115.4	58.1	105.9	84.3	89	76.2	82.3	120.3	99.5	116.5	109.7	99.4	112.3	98.5	125	131.3	116.3	101.2	102.5	112	95.3	106.1	119.9	84.4	117.6	96.4	1.14623	0.0281011
High	P70398	Usp9x Fafl Fam	Probable ubiquitin carboxyl-terminal hydrolase FAF-X [OS=Mus musculus]	43.234	3	7	95	6	2559	290.5	5.87	101.6	83.1	92.2	98.8	77.8	81.7	87.3	77.3	97.8	72.6	91.7	100	117.5	117.6	112.8	105	111.6	132.4	110.4	79	105.3	117.5	126.6	116.8	106.8	120.5	89	97.8	108.1	1.14124	0.0219821
High	P26645	Marcks Macs	Myristoylated alanine-rich C-kinase substrate [OS=Mus musculus]	43.215	13	4	85	4	309	29.6	4.34	65.1	95	72	75.8	51.8	70.8	90.1	116.2	85	56.9	79.8	141.3	130.9	137.3	89.7	110.9	117.9	109.6	183.8	74.6	110.3	125.6	130.8	133.2	90.8	117.9	98.5	106.6	97.3	1.23138	0.049008
High	Q91VU6	Dcaf11 D14Ucla1 Wdr23	DDB1- and CUL4-associated factor 11 [OS=Mus musculus]	43.185	17	6	61	6	549	62	6.44	78.8	84	55	83.9	98.5	105	95.6	76.7	74.1	26.2	95.5	113	108.3	112.8	103.1	112	139.7	99.3	137.5	98.8	110.8	119.8	124	117.4	130.4	98.8	112.6	89.2	115.8	1.22823	0.0173128
High	Q8VED5	Krt79 Kb38	Keratin, type II cytoskeletal 79 [OS=Mus musculus]	43.092	6	5	273	1	531	57.5	7.69	0	0	0	0	0	405	0	0	0	0	960.5	0	0	0	0	0	0	0	0	0	0	0	0	0	0	0	0	0	0	0	0.272581
High	Q8R123-2	Flad1	Isoform 2 of FAD synthase [OS=Mus musculus]	43.064	17	5	54	5	518	57.6	7.2	136.6	195.7	87	61.4	68.6	122.3	84.5	94.8	66.3	115.1	91.1	92.9	79	80.5	98.5	88	94.4	71	80.7	89	87.9	86.5	146.4	98.2	80.2	101.7	97.6	111.9	114.3	0.996549	0.974575
High	Q91VM5	Rbmxl1 Rbmxrt	RNA binding motif protein, X-linked-like-1 [OS=Mus musculus]	43.016	18	5	24	5	388	42.1	9.99	130	94	76.7	96.3	73.4	133.4	88.5	102.8	77.9	157.1	107.5	93.6	87	87.6	82.5	89.5	100.6	114.7	126.3	56.1	90.8	111.3	107.1	135.7	89.2	127.6	99.4	95	89.4	1.04883	0.568635
High	Q61035	Hars	Histidine--tRNA ligase, cytoplasmic [OS=Mus musculus]	42.845	19	6	21	6	509	57.4	6	91.2	114.1	78.8	70.6	62.6	96.5	117.8	104.7	78.4	91.7	85.7	94.8	98.4	112.1	91	105.5	91	107.9	106.8	77.2	132.5	138.2	114.6	102.8	96.9	103.1	131	121.2	95.1	1.18641	0.00857411
High	Q8BK30	Ndufv3	NADH dehydrogenase [ubiquinone] flavoprotein 3, mitochondrial [OS=Mus musculus]	42.808	37	2	109	2	104	11.8	9.35	83.6	102	77.7	100	58	95.1	133	114.3	111.7	65.5	119.5	104	66.6	82.8	68.5	80.4	94.2	175.4	80.1	76	129	118.8	109	111.7	122.9	96.5	117.1	97.2	117.9	1.22986	0.02309
High	Q5U5V2	Hykk Agphd1	Hydroxylysine kinase [OS=Mus musculus]	42.802	25	5	76	5	376	42.3	6.02	117.6	150.6	120.2	156.5	129	101.1	100.2	101.7	87	189.2	73.6	85.3	62.2	82	108.1	142.4	89.8	80	100.3	55	72.9	83.5	66.4	54.4	101.1	84.9	72.5	86.6	107.9	0.721219	0.00646859
[truncated: 1,559 more rows]
