# Supplementary material for: Rhythmic transcription of Bmal1 stabilizes the circadian timekeeping system in mammals
Source: Nat Commun. 2022 Aug 23;13:4652. doi: 10.1038/s41467-022-32326-9 (PMC9399252; doi:10.1038/s41467-022-32326-9)
Supplement: Supplementary file 6 — Dataset 3 [file 41467_2022_32326_MOESM6_ESM.xlsx]

## Sheet: Upregulated in ΔRRE
Enrichment FDR	Genes in list	Total genes	Functional Category	Genes
1.35404e-06	5	23	Plasminogen activation	O35453 E9PV24 Q8K0E8 Q8VCM7 Q61247
2.73063e-05	24	3522	Response to stress	Q9Z126 P02798 P02802 Q62523 P42227 O54890 Q06890 Q9D0K2 O55042 Q61878 P00920 E9PV24 O08692 Q8K0E8 Q8VCM7 Q61247 Q60590 Q61129 P21550 P05366 Q91X72 P14220 P63254 P04919
2.73063e-05	4	19	Fibrinolysis	E9PV24 Q8K0E8 Q8VCM7 Q61247
3.86394e-05	9	387	Response to metal ion	P02798 P02802 O55042 P00920 E9PV24 Q8K0E8 Q8VCM7 Q61147 P63254
4.49231e-05	5	61	Zymogen activation	O35453 E9PV24 Q8K0E8 Q8VCM7 Q61247
4.98365e-05	15	1439	Defense response	Q9Z126 Q62523 P42227 Q06890 O55042 Q61878 E9PV24 O08692 Q8K0E8 Q8VCM7 Q61247 Q60590 Q61129 P05366 Q91X72
8.69853e-05	10	597	Response to inorganic substance	P02798 P02802 O55042 P00920 E9PV24 Q8K0E8 Q8VCM7 Q61147 P63254 P04919
9.12459e-05	5	82	Platelet activation	O54890 E9PV24 Q9Z126 Q8K0E8 Q8VCM7
9.12459e-05	18	2299	Immune system process	Q9Z126 O54890 Q62523 P42227 Q06890 P49222 O55042 Q61878 P00920 E9PV24 Q8K0E8 Q8VCM7 Q60590 Q61129 P08032 Q91X72 P04919 P15327
9.12459e-05	4	35	Response to copper ion	P02798 P02802 O55042 Q61147
9.12459e-05	3	9	Blood coagulation, fibrin clot formation	E9PV24 Q8K0E8 Q8VCM7
9.73779e-05	6	157	Blood coagulation	O54890 E9PV24 Q9Z126 Q8K0E8 Q8VCM7 Q61247
9.73779e-05	6	159	Hemostasis	O54890 E9PV24 Q9Z126 Q8K0E8 Q8VCM7 Q61247
9.73779e-05	6	160	Coagulation	O54890 E9PV24 Q9Z126 Q8K0E8 Q8VCM7 Q61247
0.000110444	23	3810	Regulation of biological quality	O35453 Q61147 P04919 P02798 P02802 O54890 P00920 O55042 O88271 P42227 Q06890 Q9D0K2 P49222 F8VPU2 P08032 E9PV24 Q9Z126 Q91X72 Q8K0E8 Q8VCM7 Q61247 P14220 P15327
0.000156086	4	44	Acute-phase response	P42227 Q61247 Q60590 P05366
0.000156086	4	45	Negative regulation of blood coagulation	E9PV24 Q8K0E8 Q8VCM7 Q61247
0.000156086	4	45	Platelet aggregation	O54890 E9PV24 Q8K0E8 Q8VCM7
0.000156161	4	46	Negative regulation of hemostasis	E9PV24 Q8K0E8 Q8VCM7 Q61247
0.000156161	4	47	Response to zinc ion	P02798 P02802 P00920 P63254
0.000156161	3	14	Positive regulation of heterotypic cell-cell adhesion	E9PV24 Q8K0E8 Q8VCM7
0.000156161	4	47	Negative regulation of coagulation	E9PV24 Q8K0E8 Q8VCM7 Q61247
0.000275057	4	55	Heterotypic cell-cell adhesion	E9PV24 Q8K0E8 Q8VCM7 O54890
0.000287491	12	1170	Chemical homeostasis	Q61147 P04919 P02798 P02802 P00920 O54890 Q9D0K2 O55042 Q91X72 O35453 P42227 P49222
0.000318172	5	125	Transition metal ion homeostasis	Q61147 P02798 P02802 Q91X72 P49222
0.000354912	10	810	Ion homeostasis	Q61147 P04919 P02798 P02802 P00920 O54890 O55042 Q91X72 P42227 P49222
0.000378862	4	62	Protein activation cascade	E9PV24 Q8K0E8 Q8VCM7 Q61129
0.000380659	3	20	Cellular response to copper ion	P02798 P02802 O55042
0.000423528	4	65	Homotypic cell-cell adhesion	O54890 E9PV24 Q8K0E8 Q8VCM7
0.000423528	8	502	Cofactor metabolic process	Q91X72 O55042 P42227 P15327 Q14CH1 Q8K2I3 P21550 P08032
0.000423528	4	66	Negative regulation of wound healing	E9PV24 Q8K0E8 Q8VCM7 Q61247
0.000538893	6	249	Cofactor biosynthetic process	O55042 P42227 P15327 Q14CH1 P21550 P08032
0.000548386	14	1753	Proteolysis	Q06890 Q61247 O35453 P42227 Q61704 Q61702 Q91WG4 O55042 E9PV24 O08692 Q8K0E8 Q8VCM7 Q3UVK0 Q61129
0.000577259	11	1084	Negative regulation of cell death	P02802 O88271 O35453 P42227 O54890 Q06890 O55042 E9PV24 Q8K0E8 Q8VCM7 Q9Z126
0.000591067	4	74	Regulation of blood coagulation	E9PV24 Q8K0E8 Q8VCM7 Q61247
0.00060528	4	75	Regulation of hemostasis	E9PV24 Q8K0E8 Q8VCM7 Q61247
0.00060528	3	26	Negative regulation of extrinsic apoptotic signaling pathway via death domain receptors	E9PV24 Q8K0E8 Q8VCM7
0.00060528	3	26	Regulation of heterotypic cell-cell adhesion	E9PV24 Q8K0E8 Q8VCM7
0.00060528	7	391	Wound healing	O54890 E9PV24 Q9Z126 Q8K0E8 Q8VCM7 Q61247 P21550
0.00060528	4	77	Regulation of coagulation	E9PV24 Q8K0E8 Q8VCM7 Q61247
0.00062001	10	911	Cell activation	O54890 Q06890 E9PV24 Q9Z126 Q8K0E8 Q8VCM7 P42227 O55042 P08032 P04919
0.00063771	2	4	Induction of bacterial agglutination	E9PV24 Q8K0E8
0.000639926	4	80	Negative regulation of response to wounding	E9PV24 Q8K0E8 Q8VCM7 Q61247
0.000639926	9	730	Cation homeostasis	Q61147 P04919 P02798 P02802 P00920 O54890 O55042 Q91X72 P49222
0.000679491	9	744	Inorganic ion homeostasis	Q61147 P04919 P02798 P02802 P00920 O54890 O55042 Q91X72 P49222
0.000679491	15	2100	Cell death	Q06890 P02802 O88271 O35453 P42227 Q62392 O54890 Q8BXA5 O55042 E9PV24 Q8K0E8 Q8VCM7 Q9CQN7 P63254 Q9Z126
0.000679491	14	1843	Homeostatic process	Q61147 P04919 P02798 P02802 O54890 P00920 P42227 Q9D0K2 P49222 O55042 Q91X72 O35453 P08032 P15327
0.000701718	3	29	Negative regulation of endothelial cell apoptotic process	E9PV24 Q8K0E8 Q8VCM7
0.000746139	9	759	Regulation of proteolysis	Q06890 Q61247 O35453 P42227 Q61704 Q61702 Q91WG4 O55042 O08692
0.000746139	7	422	Regulation of endopeptidase activity	Q61247 P42227 Q61704 Q61702 Q91WG4 O55042 O08692
0.000764085	10	958	Negative regulation of apoptotic process	P02802 O88271 O35453 P42227 Q06890 O55042 E9PV24 Q8K0E8 Q8VCM7 Q9Z126
0.000865365	4	91	Negative regulation of extrinsic apoptotic signaling pathway	E9PV24 Q8K0E8 Q8VCM7 Q9Z126
0.000865365	14	1909	Apoptotic process	Q06890 P02802 O88271 O35453 P42227 Q62392 Q8BXA5 O55042 E9PV24 Q8K0E8 Q8VCM7 Q9CQN7 P63254 Q9Z126
0.000865365	10	978	Negative regulation of programmed cell death	P02802 O88271 O35453 P42227 Q06890 O55042 E9PV24 Q8K0E8 Q8VCM7 Q9Z126
0.000947437	4	94	Positive regulation of myeloid cell differentiation	O54890 P42227 P00920 Q9Z126
0.000947437	4	94	Positive regulation of exocytosis	O55042 E9PV24 Q8K0E8 Q8VCM7
0.00101052	14	1949	Programmed cell death	Q06890 P02802 O88271 O35453 P42227 Q62392 Q8BXA5 O55042 E9PV24 Q8K0E8 Q8VCM7 Q9CQN7 P63254 Q9Z126
0.00101052	7	454	Regulation of peptidase activity	Q61247 P42227 Q61704 Q61702 Q91WG4 O55042 O08692
0.00101672	4	97	Cellular transition metal ion homeostasis	P02798 P02802 Q61147 Q91X72
0.00105981	2	6	Stress response to copper ion	P02798 P02802
0.00105981	5	193	Coenzyme biosynthetic process	O55042 P15327 Q14CH1 P21550 P42227
0.00105981	2	6	Detoxification of copper ion	P02798 P02802
0.00105981	7	462	Negative regulation of hydrolase activity	Q61247 Q61704 Q61702 O55042 O08692 O35453 F8VPU2
0.00113025	5	198	Cell-matrix adhesion	O54890 E9PV24 Q8K0E8 Q8VCM7 Q62523
0.00113343	9	829	Cellular chemical homeostasis	P04919 P02798 P02802 Q61147 O54890 Q9D0K2 O55042 P00920 Q91X72
0.00119108	8	647	Cellular cation homeostasis	P04919 P02798 P02802 Q61147 O54890 O55042 P00920 Q91X72
0.0012428	5	204	Humoral immune response	Q9Z126 E9PV24 Q8K0E8 Q61129 Q91X72
0.00129975	6	334	Coenzyme metabolic process	O55042 P15327 Q14CH1 Q8K2I3 P21550 P42227
0.00130796	8	660	Cellular ion homeostasis	P04919 P02798 P02802 Q61147 O54890 O55042 P00920 Q91X72
0.00138166	8	668	Inflammatory response	Q9Z126 P42227 Q06890 O55042 Q62523 Q61247 Q60590 P05366
0.00138166	6	340	Regulation of body fluid levels	O54890 E9PV24 Q9Z126 Q8K0E8 Q8VCM7 Q61247
0.00143959	17	2906	Cellular response to chemical stimulus	Q9Z126 P02798 P02802 P05366 P42227 Q62523 O54890 Q06890 Q9D0K2 O55042 P00920 Q8K0E8 Q8VCM7 Q8K2I3 Q8R4R6 Q91X72 P63254
0.0015244	3	43	Positive regulation of vasoconstriction	E9PV24 Q8K0E8 Q8VCM7
0.00160214	4	116	Positive regulation of peptide hormone secretion	Q9D0K2 E9PV24 Q8K0E8 Q8VCM7
0.00160214	5	220	Positive regulation of ERK1 and ERK2 cascade	O54890 E9PV24 Q8K0E8 Q8VCM7 Q61247
0.00161476	5	222	Negative regulation of apoptotic signaling pathway	Q06890 E9PV24 Q8K0E8 Q8VCM7 Q9Z126
0.00161476	7	513	Response to wounding	O54890 E9PV24 Q9Z126 Q8K0E8 Q8VCM7 Q61247 P21550
0.00163528	3	45	Negative regulation of epithelial cell apoptotic process	E9PV24 Q8K0E8 Q8VCM7
0.00170355	5	226	Protein processing	O35453 E9PV24 Q8K0E8 Q8VCM7 Q61247
0.00181621	3	47	Regulation of extrinsic apoptotic signaling pathway via death domain receptors	E9PV24 Q8K0E8 Q8VCM7
0.00187732	5	232	Positive regulation of cell-cell adhesion	E9PV24 Q8K0E8 Q8VCM7 P08032 P04919
0.00191348	9	916	Response to cytokine	Q9Z126 P42227 Q62523 O55042 P02798 Q8K0E8 Q8VCM7 Q8R4R6 Q91X72
0.00192238	2	9	Detoxification of inorganic compound	P02798 P02802
0.00208974	4	128	Acute inflammatory response	P42227 Q61247 Q60590 P05366
0.00228314	6	386	Myeloid cell differentiation	O54890 P42227 P49222 P00920 Q9Z126 P15327
0.00228466	3	52	Regulation of endothelial cell apoptotic process	E9PV24 Q8K0E8 Q8VCM7
0.00228922	2	10	Stress response to metal ion	P02798 P02802
0.00233118	6	390	Positive regulation of cell adhesion	O54890 E9PV24 Q8K0E8 Q8VCM7 P08032 P04919
0.00235097	9	952	Cellular homeostasis	P04919 P02798 P02802 Q61147 O54890 Q9D0K2 O55042 P00920 Q91X72
0.00239175	4	135	Regulation of wound healing	E9PV24 Q8K0E8 Q8VCM7 Q61247
0.0024805	6	397	Adaptive immune response	E9PV24 Q8K0E8 Q8VCM7 Q61129 P42227 Q91X72
0.00266197	3	56	Endothelial cell apoptotic process	E9PV24 Q8K0E8 Q8VCM7
0.00282062	5	261	Negative regulation of endopeptidase activity	Q61247 Q61704 Q61702 O55042 O08692
0.00309862	2	12	Regulation of plasminogen activation	O35453 Q61247
0.0031183	4	148	Regulation of blood vessel diameter	E9PV24 Q8K0E8 Q8VCM7 Q61247
0.0031183	4	147	Regulation of cell shape	O35453 O88271 P49222 P08032
0.0031183	12	1728	Regulation of cell death	Q06890 P02802 O88271 O35453 P42227 O54890 O55042 E9PV24 Q8K0E8 Q8VCM7 Q62392 Q9Z126
0.0031183	4	148	Regulation of tube diameter	E9PV24 Q8K0E8 Q8VCM7 Q61247
0.00318665	3	61	Positive regulation of myeloid leukocyte differentiation	O54890 P00920 Q9Z126
0.00334612	5	276	Negative regulation of peptidase activity	Q61247 Q61704 Q61702 O55042 O08692
0.00334612	5	277	Protein polymerization	O55042 P08032 E9PV24 Q8K0E8 Q8VCM7
0.00334612	2	13	Cellular response to zinc ion	P02798 P02802
0.00334612	8	802	Cellular response to cytokine stimulus	Q9Z126 P42227 Q62523 P02798 Q8K0E8 Q8VCM7 Q8R4R6 Q91X72
0.00335199	4	154	Regulation of extrinsic apoptotic signaling pathway	E9PV24 Q8K0E8 Q8VCM7 Q9Z126
0.00335199	4	154	Pyridine nucleotide metabolic process	P15327 Q8K2I3 P21550 P42227
0.00335199	4	154	Nicotinamide nucleotide metabolic process	P15327 Q8K2I3 P21550 P42227
0.00362511	4	158	Positive regulation of hormone secretion	Q9D0K2 E9PV24 Q8K0E8 Q8VCM7
0.00362511	4	158	Pyridine-containing compound metabolic process	P15327 Q8K2I3 P21550 P42227
0.00367851	4	159	Regulation of blood vessel size	E9PV24 Q8K0E8 Q8VCM7 Q61247
0.00373242	4	160	Regulation of tube size	E9PV24 Q8K0E8 Q8VCM7 Q61247
0.00378234	10	1281	Regulation of immune system process	O54890 P42227 P00920 Q60590 Q61129 O55042 P08032 Q91X72 P04919 Q9Z126
0.00391303	10	1288	Cytoskeleton organization	Q99KJ8 F8VPU2 O55042 P31001 P08032 Q4U4S6 Q62523 Q61247 O54890 P14220
0.00393994	5	293	Protein maturation	O35453 E9PV24 Q8K0E8 Q8VCM7 Q61247
0.0040122	2	15	Hemoglobin metabolic process	P49222 Q91X72
0.0040122	11	1546	Positive regulation of cellular protein metabolic process	Q06890 O35453 P42227 O54890 Q91WG4 O55042 E9PV24 Q8K0E8 Q8VCM7 Q61247 Q91X72
0.00412381	4	167	Regulation of response to wounding	E9PV24 Q8K0E8 Q8VCM7 Q61247
0.00412381	14	2378	Response to external stimulus	Q9Z126 P05366 O54890 Q06890 Q9D0K2 O55042 Q61878 E9PV24 Q62523 Q8K0E8 Q8VCM7 Q61247 P02798 O35453
0.00424661	4	169	Oxidoreduction coenzyme metabolic process	P15327 Q8K2I3 P21550 P42227
0.00424661	3	72	Extrinsic apoptotic signaling pathway via death domain receptors	E9PV24 Q8K0E8 Q8VCM7
0.00424661	3	72	Regulation of vasoconstriction	E9PV24 Q8K0E8 Q8VCM7
0.00424661	11	1566	Regulation of apoptotic process	Q06890 P02802 O88271 O35453 P42227 O55042 E9PV24 Q8K0E8 Q8VCM7 Q62392 Q9Z126
0.00474809	11	1589	Regulation of programmed cell death	Q06890 P02802 O88271 O35453 P42227 O55042 E9PV24 Q8K0E8 Q8VCM7 Q62392 Q9Z126
0.00484143	2	17	Regulation of hydrogen peroxide metabolic process	P42227 O55042
0.00484143	5	313	Regulation of ERK1 and ERK2 cascade	O54890 E9PV24 Q8K0E8 Q8VCM7 Q61247
0.00486042	7	667	Metal ion homeostasis	Q61147 P02798 P02802 O54890 O55042 Q91X72 P49222
0.00498232	9	1109	Positive regulation of phosphorus metabolic process	P42227 O54890 Q06890 O55042 E9PV24 Q8K0E8 Q8VCM7 Q61247 Q91X72
0.00498232	9	1107	Response to drug	P00920 P42227 O54890 Q9D0K2 O55042 P02798 O55239 P21550 P04919
0.00498232	9	1109	Positive regulation of phosphate metabolic process	P42227 O54890 Q06890 O55042 E9PV24 Q8K0E8 Q8VCM7 Q61247 Q91X72
0.00518369	3	79	Response to activity	O54890 Q9D0K2 P04919
0.00518369	2	18	Cellular response to leptin stimulus	P42227 Q8K0E8
0.0052167	3	80	Glycolytic process	P15327 P21550 P42227
0.0052167	10	1367	Immune response	Q9Z126 Q62523 O55042 Q61878 E9PV24 Q8K0E8 Q8VCM7 Q61129 P42227 Q91X72
0.0052167	5	323	Cell-substrate adhesion	O54890 E9PV24 Q8K0E8 Q8VCM7 Q62523
0.0052167	3	80	Iron ion homeostasis	Q61147 Q91X72 P49222
0.00532931	3	81	ATP generation from ADP	P15327 P21550 P42227
0.00532931	4	186	Vascular process in circulatory system	E9PV24 Q8K0E8 Q8VCM7 Q61247
0.00534721	8	901	Positive regulation of immune system process	O54890 P42227 P00920 Q61129 P08032 Q91X72 P04919 Q9Z126
0.00547794	7	693	Response to bacterium	Q9Z126 O55042 Q61878 E9PV24 Q8K0E8 P02798 P05366
0.00547794	5	330	ERK1 and ERK2 cascade	O54890 E9PV24 Q8K0E8 Q8VCM7 Q61247
0.0055776	11	1647	Positive regulation of protein metabolic process	Q06890 O35453 P42227 O54890 Q91WG4 O55042 E9PV24 Q8K0E8 Q8VCM7 Q61247 Q91X72
0.00567346	3	84	Regulation of epithelial cell apoptotic process	E9PV24 Q8K0E8 Q8VCM7
0.00567346	3	84	Pyruvate biosynthetic process	P15327 P21550 P42227
0.00575033	3	85	Positive regulation of blood circulation	E9PV24 Q8K0E8 Q8VCM7
0.00575033	2	20	Regulation of macrophage derived foam cell differentiation	O54890 Q9Z126
0.00575033	7	703	Innate immune response	Q62523 O55042 E9PV24 Q8K0E8 Q8VCM7 Q61129 Q91X72
0.00603854	5	341	Positive regulation of proteolysis	Q06890 O35453 P42227 Q91WG4 O55042
0.00608496	4	197	Positive regulation of hemopoiesis	O54890 P42227 P00920 Q9Z126
0.00658091	7	723	Drug metabolic process	Q8K2I3 P42227 Q06890 Q9D0K2 O55042 P15327 P21550
0.00660405	3	90	ADP metabolic process	P15327 P21550 P42227
0.00661179	2	22	Response to leptin	P42227 Q8K0E8
0.00661179	2	22	Positive regulation of bone resorption	O54890 P00920
0.00661179	2	22	Positive regulation of bone remodeling	O54890 P00920
0.00667668	14	2566	Anatomical structure morphogenesis	O35453 O08692 O54890 P42227 O88271 Q06890 P49222 F8VPU2 P08032 P00920 Q4U4S6 P59708 Q61247 Q9Z126
0.00667668	11	1703	Positive regulation of cell communication	O55042 O54890 Q9D0K2 E9PV24 Q8K0E8 Q8VCM7 Q61247 P00920 P42227 Q91X72 Q06890
0.00678333	11	1709	Positive regulation of signaling	O55042 O54890 Q9D0K2 E9PV24 Q8K0E8 Q8VCM7 Q61247 P00920 P42227 Q91X72 Q06890
0.00678333	14	2573	Regulation of cellular protein metabolic process	Q06890 Q61247 O35453 P42227 Q61704 Q61702 O54890 Q91WG4 O55042 E9PV24 O08692 Q8K0E8 Q8VCM7 Q91X72
0.00683095	16	3205	Response to organic substance	Q9Z126 P42227 Q62523 O54890 Q06890 Q9D0K2 O55042 P00920 P02798 O55239 Q8K0E8 Q8VCM7 Q8R4R6 O35453 Q91X72 P04919
0.00706157	3	94	Vasoconstriction	E9PV24 Q8K0E8 Q8VCM7
0.00713507	6	540	Regulation of vesicle-mediated transport	Q06890 O55042 E9PV24 Q8K0E8 Q8VCM7 O54890
0.0073009	2	24	Macrophage derived foam cell differentiation	O54890 Q9Z126
0.0073009	11	1732	Regulation of phosphate metabolic process	O55042 P42227 O54890 Q06890 E9PV24 Q8K0E8 Q8VCM7 Q61247 O35453 Q91X72 F8VPU2
0.0073009	14	2601	Intracellular signal transduction	P42227 Q91WG4 O54890 Q06890 F8VPU2 E9PV24 Q8K0E8 Q8VCM7 Q61247 Q91X72 P02798 P02802 P63254 Q9Z126
0.0073009	11	1733	Regulation of phosphorus metabolic process	O55042 P42227 O54890 Q06890 E9PV24 Q8K0E8 Q8VCM7 Q61247 O35453 Q91X72 F8VPU2
0.0073009	2	24	Foam cell differentiation	O54890 Q9Z126
0.00735998	4	214	Regulation of myeloid cell differentiation	O54890 P42227 P00920 Q9Z126
0.00748857	3	98	Purine nucleoside diphosphate metabolic process	P15327 P21550 P42227
0.00748857	3	98	Purine ribonucleoside diphosphate metabolic process	P15327 P21550 P42227
0.00748857	5	369	Response to antibiotic	P42227 Q06890 Q9D0K2 P63254 P04919
0.00750729	4	219	Extrinsic apoptotic signaling pathway	E9PV24 Q8K0E8 Q8VCM7 Q9Z126
0.00750729	3	100	Negative regulation of blood vessel diameter	E9PV24 Q8K0E8 Q8VCM7
0.00750729	3	100	Nucleoside diphosphate phosphorylation	P15327 P21550 P42227
0.00750729	2	26	Nitric oxide mediated signal transduction	P02798 P02802
0.00750729	3	101	Ribonucleoside diphosphate metabolic process	P15327 P21550 P42227
0.00750729	2	26	Catechol-containing compound biosynthetic process	P40935 O55042
0.00750729	3	102	Phenol-containing compound metabolic process	O55042 P40935 O35453
0.00750729	3	101	Nicotinamide nucleotide biosynthetic process	P15327 P21550 P42227
0.00750729	3	101	Pyridine nucleotide biosynthetic process	P15327 P21550 P42227
0.00750729	3	100	Antimicrobial humoral response	Q9Z126 E9PV24 Q8K0E8
0.00750729	8	985	Positive regulation of protein phosphorylation	O54890 Q06890 O55042 E9PV24 Q8K0E8 Q8VCM7 Q61247 Q91X72
0.00750729	5	377	Regulation of cell-cell adhesion	E9PV24 Q8K0E8 Q8VCM7 P08032 P04919
0.00750729	2	26	Catecholamine biosynthetic process	P40935 O55042
0.00750729	8	987	Response to external biotic stimulus	Q9Z126 Q06890 O55042 Q61878 E9PV24 Q8K0E8 P02798 P05366
0.00750729	5	379	Negative regulation of proteolysis	Q61247 Q61704 Q61702 O55042 O08692
0.00750729	3	102	Nucleotide phosphorylation	P15327 P21550 P42227
0.00750729	9	1236	Negative regulation of multicellular organismal process	O35453 O08692 E9PV24 Q8K0E8 Q8VCM7 Q61247 P42227 Q61878 Q9Z126
0.00750729	9	1225	Regulation of hydrolase activity	Q61247 P42227 Q61704 Q61702 Q91WG4 O55042 O08692 O35453 F8VPU2
0.00750729	8	984	Response to other organism	Q9Z126 Q06890 O55042 Q61878 E9PV24 Q8K0E8 P02798 P05366
0.00750729	13	2325	Cellular response to organic substance	Q9Z126 P42227 Q62523 O54890 Q06890 Q9D0K2 O55042 P00920 P02798 Q8K0E8 Q8VCM7 Q8R4R6 Q91X72
0.00759784	4	224	Regulation of peptide hormone secretion	Q9D0K2 E9PV24 Q8K0E8 Q8VCM7
0.00780774	4	226	Purine ribonucleotide biosynthetic process	O55042 P42227 P15327 P21550
0.00781263	3	104	Pyridine-containing compound biosynthetic process	P15327 P21550 P42227
0.00789694	2	27	Cellular zinc ion homeostasis	P02798 P02802
0.00792539	7	782	Negative regulation of catalytic activity	Q61247 Q61704 Q61702 O55042 O08692 O35453 F8VPU2
0.00835703	8	1020	Response to biotic stimulus	Q9Z126 Q06890 O55042 Q61878 E9PV24 Q8K0E8 P02798 P05366
0.0083716	4	232	Regulation of exocytosis	O55042 E9PV24 Q8K0E8 Q8VCM7
0.00837441	8	1022	Regulation of anatomical structure morphogenesis	O35453 O08692 P42227 O88271 O54890 P49222 P08032 Q9Z126
0.00859661	6	585	Apoptotic signaling pathway	Q06890 E9PV24 Q8K0E8 Q8VCM7 P63254 Q9Z126
0.00859661	3	109	Pyruvate metabolic process	P15327 P21550 P42227
0.00859661	4	235	ATP metabolic process	P42227 P15327 P21550 O55042
0.00865744	2	29	Hyaluronan metabolic process	Q61704 Q61702
0.00865744	2	29	Positive regulation of osteoclast differentiation	O54890 P00920
0.00865744	2	29	Zinc ion homeostasis	P02798 P02802
0.00866175	3	111	Epithelial cell apoptotic process	E9PV24 Q8K0E8 Q8VCM7
0.00866175	5	401	Regulation of apoptotic signaling pathway	Q06890 E9PV24 Q8K0E8 Q8VCM7 Q9Z126
0.00866175	6	590	Cellular metal ion homeostasis	P02798 P02802 Q61147 O54890 O55042 Q91X72
0.00866175	4	238	Ribonucleotide biosynthetic process	O55042 P42227 P15327 P21550
0.00866175	8	1034	Positive regulation of phosphorylation	O54890 Q06890 O55042 E9PV24 Q8K0E8 Q8VCM7 Q61247 Q91X72
0.00866175	9	1285	Regulation of response to stress	Q06890 O55042 E9PV24 Q62523 Q8K0E8 Q8VCM7 Q61247 Q91X72 P14220
0.00867633	11	1827	Positive regulation of multicellular organismal process	O54890 P42227 O35453 Q06890 P00920 E9PV24 Q8K0E8 Q8VCM7 Q61247 Q61878 Q9Z126
0.00886752	2	30	Positive regulation of tissue remodeling	O54890 P00920
0.00886752	2	30	Cellular response to cadmium ion	P02798 P02802
0.0092505	4	244	Ribose phosphate biosynthetic process	O55042 P42227 P15327 P21550
0.0094231	14	2751	Regulation of protein metabolic process	Q06890 Q61247 O35453 P42227 Q61704 Q61702 O54890 Q91WG4 O55042 E9PV24 O08692 Q8K0E8 Q8VCM7 Q91X72
0.00943927	4	246	Purine nucleotide biosynthetic process	O55042 P42227 P15327 P21550
0.00948044	3	116	Erythrocyte differentiation	P42227 P49222 P15327
0.00971445	15	3084	Phosphate-containing compound metabolic process	P42227 O55042 O54890 Q06890 E9PV24 Q8K0E8 Q8VCM7 Q61247 P15327 Q14CH1 Q8K2I3 P21550 O35453 Q91X72 F8VPU2
0.00986844	4	250	Extracellular matrix organization	Q61702 O35453 O54890 Q61247
0.009897	5	418	Generation of precursor metabolites and energy	Q9D0K2 P15327 P21550 P42227 O55042
0.0100573	5	420	Positive regulation of cytokine production	P42227 Q06890 Q61247 Q61878 Q9Z126
0.0101626	4	253	Purine-containing compound biosynthetic process	O55042 P42227 P15327 P21550
0.010192	15	3106	Phosphorus metabolic process	P42227 O55042 O54890 Q06890 E9PV24 Q8K0E8 Q8VCM7 Q61247 P15327 Q14CH1 Q8K2I3 P21550 O35453 Q91X72 F8VPU2
0.0103507	3	121	Nucleoside diphosphate metabolic process	P15327 P21550 P42227
0.0105476	3	122	Regulation of myeloid leukocyte differentiation	O54890 P00920 Q9Z126
0.0107111	2	34	Regulation of presynapse assembly	F8VPU2 O55042
0.0109643	4	260	Purine ribonucleoside triphosphate metabolic process	P42227 P15327 P21550 O55042
0.0111451	2	35	Porphyrin-containing compound metabolic process	Q91X72 P08032
0.0111451	2	35	Erythrocyte development	P49222 P15327
0.0111451	2	35	Cellular response to interleukin-6	P42227 Q8VCM7
0.011156	3	126	ATP biosynthetic process	P42227 P15327 P21550
0.011156	7	857	Hemopoiesis	O54890 P42227 P49222 P00920 P08032 Q9Z126 P15327
0.011156	3	126	Erythrocyte homeostasis	P42227 P49222 P15327
0.0112335	4	264	Purine ribonucleoside monophosphate metabolic process	P42227 P15327 P21550 O55042
0.0113382	4	265	Purine nucleoside monophosphate metabolic process	P42227 P15327 P21550 O55042
0.0113948	4	266	Receptor-mediated endocytosis	Q06890 O55042 Q61129 O54890
0.0113948	6	640	Actin cytoskeleton organization	F8VPU2 P08032 Q4U4S6 Q62523 Q61247 O54890
0.0114032	5	440	Positive regulation of secretion by cell	O55042 Q9D0K2 E9PV24 Q8K0E8 Q8VCM7
0.0114518	4	267	Ribonucleoside triphosphate metabolic process	P42227 P15327 P21550 O55042
0.0115576	4	268	Purine nucleoside triphosphate metabolic process	P42227 P15327 P21550 O55042
0.0117199	2	37	Regulation of presynapse organization	F8VPU2 O55042
0.0117199	10	1648	Organonitrogen compound biosynthetic process	Q9CQN7 Q62392 O55042 P42227 P40935 P15327 Q14CH1 P21550 P08032 O54890
0.0117199	4	270	Peptide hormone secretion	Q9D0K2 E9PV24 Q8K0E8 Q8VCM7
0.0117199	8	1116	Negative regulation of protein metabolic process	Q61247 P42227 Q61704 Q61702 Q06890 O55042 O08692 O54890
0.0120929	3	132	Response to interleukin-1	O55042 Q8K0E8 Q8VCM7
0.0123501	6	656	Regulation of cell adhesion	O54890 E9PV24 Q8K0E8 Q8VCM7 P08032 P04919
0.0123922	6	657	Supramolecular fiber organization	Q06890 O55042 P31001 P08032 Q62523 Q61247
0.0124115	4	276	Ribonucleoside monophosphate metabolic process	P42227 P15327 P21550 O55042
0.0124115	3	134	Nucleotide catabolic process	P15327 P21550 P42227
0.0126371	2	39	Microglial cell activation	Q06890 O55042
0.0126371	2	39	Leukocyte activation involved in inflammatory response	Q06890 O55042
0.0126383	11	1961	Protein-containing complex subunit organization	Q06890 Q8R4R6 O55042 P08032 E9PV24 Q9Z126 Q8K0E8 Q8VCM7 Q61247 P04919 Q91WG4
0.0126546	4	279	Positive regulation of protein secretion	Q9D0K2 E9PV24 Q8K0E8 Q8VCM7
0.0129464	3	137	Purine ribonucleoside triphosphate biosynthetic process	P42227 P15327 P21550
0.0130218	2	40	Humoral immune response mediated by circulating immunoglobulin	Q61129 Q91X72
0.0130218	2	40	Response to interleukin-6	P42227 Q8VCM7
0.013058	3	138	Purine nucleoside triphosphate biosynthetic process	P42227 P15327 P21550
0.01349	3	140	Negative regulation of cellular amide metabolic process	P42227 Q06890 O55042
0.01349	7	905	Hematopoietic or lymphoid organ development	O54890 P42227 P49222 P00920 P08032 Q9Z126 P15327
0.0136149	4	287	Homeostasis of number of cells	P42227 P49222 P08032 P15327
0.013901	4	289	Nucleoside triphosphate metabolic process	P42227 P15327 P21550 O55042
0.0141501	3	143	Ribonucleoside triphosphate biosynthetic process	P42227 P15327 P21550
0.014264	3	144	Negative regulation of supramolecular fiber organization	Q06890 O55042 P08032
0.014264	3	144	Carbohydrate catabolic process	P15327 P21550 P42227
0.014264	3	144	Negative regulation of protein complex assembly	Q06890 O55042 P08032
0.014265	4	293	Extracellular structure organization	Q61702 O35453 O54890 Q61247
0.014265	4	293	Regulation of hormone secretion	Q9D0K2 E9PV24 Q8K0E8 Q8VCM7
0.0143786	3	145	Nucleoside phosphate catabolic process	P15327 P21550 P42227
0.0145034	4	295	Regulation of angiogenesis	O08692 P42227 O54890 Q9Z126
0.0146234	4	296	Nucleoside monophosphate metabolic process	P42227 P15327 P21550 O55042
0.0147729	2	44	Tetrapyrrole metabolic process	Q91X72 P08032
0.0147729	2	44	Regulation of bone resorption	O54890 P00920
0.0151551	3	149	Purine nucleoside monophosphate biosynthetic process	P42227 P15327 P21550
0.0151551	3	149	Purine ribonucleoside monophosphate biosynthetic process	P42227 P15327 P21550
0.0151551	13	2650	Regulation of developmental process	O35453 O08692 O54890 P42227 O88271 P49222 F8VPU2 O55042 P08032 P00920 Q61247 Q06890 Q9Z126
0.0158815	2	46	Glial cell activation	Q06890 O55042
0.0161319	5	495	Positive regulation of secretion	O55042 Q9D0K2 E9PV24 Q8K0E8 Q8VCM7
0.016189	8	1203	Positive regulation of protein modification process	O54890 Q06890 O55042 E9PV24 Q8K0E8 Q8VCM7 Q61247 Q91X72
0.0162882	2	47	Presynapse assembly	F8VPU2 O55042
0.0162882	5	498	Signal release	O55042 Q9D0K2 E9PV24 Q8K0E8 Q8VCM7
0.0162882	3	154	Response to interferon-gamma	Q62523 O55042 Q91X72
0.0162882	4	309	Positive regulation of peptide secretion	Q9D0K2 E9PV24 Q8K0E8 Q8VCM7
0.0163325	3	155	Nucleoside triphosphate biosynthetic process	P42227 P15327 P21550
0.0163325	3	155	Positive regulation of endopeptidase activity	P42227 Q91WG4 O55042
0.0164878	5	501	Regulation of cell morphogenesis	O35453 O88271 P49222 P08032 O54890
0.0165098	3	156	Response to calcium ion	E9PV24 Q8K0E8 Q8VCM7
0.0165551	4	312	Negative regulation of response to external stimulus	E9PV24 Q8K0E8 Q8VCM7 Q61247
0.0166114	7	959	Immune system development	O54890 P42227 P49222 P00920 P08032 Q9Z126 P15327
0.0166228	6	721	Actin filament-based process	F8VPU2 P08032 Q4U4S6 Q62523 Q61247 O54890
0.0170507	3	159	Myeloid cell homeostasis	P42227 P49222 P15327
0.0170507	5	508	Positive regulation of MAPK cascade	O54890 E9PV24 Q8K0E8 Q8VCM7 Q61247
0.0170507	2	49	Phenol-containing compound biosynthetic process	P40935 O55042
0.0172744	3	160	Positive regulation of leukocyte differentiation	O54890 P00920 Q9Z126
0.0172744	4	318	Nucleotide biosynthetic process	O55042 P42227 P15327 P21550
0.0174652	3	161	Ribonucleoside monophosphate biosynthetic process	P42227 P15327 P21550
0.01773	4	321	Nucleoside phosphate biosynthetic process	O55042 P42227 P15327 P21550
0.017734	6	735	Regulation of response to external stimulus	O55042 E9PV24 Q62523 Q8K0E8 Q8VCM7 Q61247
0.0177395	7	977	Organic acid metabolic process	O55042 Q61704 Q61702 P15327 Q8K2I3 P21550 P42227
0.0179213	2	51	Regulation of coenzyme metabolic process	O55042 P42227
0.0180904	14	3062	Regulation of multicellular organismal process	O35453 O08692 O54890 P42227 Q06890 F8VPU2 O55042 P00920 E9PV24 Q8K0E8 Q8VCM7 Q61247 Q61878 Q9Z126
0.0184004	4	326	Regulation of vasculature development	O08692 P42227 O54890 Q9Z126
0.0190575	2	53	Hydrogen peroxide metabolic process	P42227 O55042
0.0190575	2	53	Regulation of bone remodeling	O54890 P00920
0.0193775	7	997	Positive regulation of intracellular signal transduction	O54890 E9PV24 Q8K0E8 Q8VCM7 Q61247 Q91X72 Q06890
0.0194635	5	530	Organophosphate biosynthetic process	O55042 P42227 P15327 Q14CH1 P21550
0.0195032	2	54	Catecholamine metabolic process	O55042 P40935
0.0195032	2	54	Catechol-containing compound metabolic process	O55042 P40935
0.0195392	9	1541	Regulation of phosphorylation	O54890 Q06890 O55042 E9PV24 Q8K0E8 Q8VCM7 Q61247 P42227 Q91X72
0.0196315	8	1266	Cell adhesion	O54890 O88271 E9PV24 Q62523 Q8K0E8 Q8VCM7 P08032 P04919
0.0196315	3	171	Nucleoside monophosphate biosynthetic process	P42227 P15327 P21550
0.0196698	11	2138	Positive regulation of response to stimulus	O54890 Q9D0K2 O55042 E9PV24 Q8K0E8 Q8VCM7 Q61247 Q61129 P42227 Q91X72 Q06890
0.0198844	2	55	Presynapse organization	F8VPU2 O55042
0.0199984	3	173	JAK-STAT cascade	P42227 Q91WG4 Q91X72
0.0199984	7	1009	Cellular protein-containing complex assembly	O55042 Q06890 P08032 E9PV24 Q8K0E8 Q8VCM7 Q91WG4
0.0200736	2	56	Neuroinflammatory response	Q06890 O55042
0.0200736	7	1012	Cell morphogenesis	O35453 O54890 O88271 Q06890 P49222 F8VPU2 P08032
0.0200736	2	56	Cellular iron ion homeostasis	Q61147 Q91X72
0.0200736	3	174	Positive regulation of peptidase activity	P42227 Q91WG4 O55042
0.0200736	8	1277	Biological adhesion	O54890 O88271 E9PV24 Q62523 Q8K0E8 Q8VCM7 P08032 P04919
0.0200736	3	174	Nucleobase-containing small molecule biosynthetic process	P15327 P21550 P42227
0.0200843	6	767	Cell-cell adhesion	O54890 E9PV24 Q8K0E8 Q8VCM7 P08032 P04919
0.0201277	13	2792	Cellular component assembly	Q06890 O54890 O55042 F8VPU2 P08032 E9PV24 Q9Z126 Q62523 Q8K0E8 Q8VCM7 Q61247 P04919 Q91WG4
0.0201507	5	542	Regulation of anatomical structure size	P08032 E9PV24 Q8K0E8 Q8VCM7 Q61247
0.0203293	16	3818	Regulation of response to stimulus	Q91WG4 O54890 Q06890 Q9D0K2 F8VPU2 O55042 E9PV24 Q9Z126 Q62523 Q8K0E8 Q8VCM7 Q61247 Q61129 P42227 Q91X72 P14220
0.0203318	5	544	Regulation of hormone levels	Q9D0K2 E9PV24 Q8K0E8 Q8VCM7 O35453
0.0205048	3	177	STAT cascade	P42227 Q91WG4 Q91X72
0.0205424	7	1023	Positive regulation of cell proliferation	P42227 O35453 O54890 P08032 Q61247 P04919 Q06890
0.0205424	5	547	Response to toxic substance	P02798 P02802 P42227 Q9D0K2 P04919
0.0205424	11	2167	Regulation of catalytic activity	Q61247 P42227 Q61704 Q61702 Q06890 Q91WG4 O55042 O08692 O35453 O54890 F8VPU2
0.0207042	2	58	Positive regulation of smooth muscle cell migration	O54890 E9PV24
0.0207042	2	58	Antibacterial humoral response	E9PV24 Q8K0E8
0.0207042	2	58	Platelet-derived growth factor receptor signaling pathway	O55042 O54890
0.0209052	7	1029	Positive regulation of transport	O55042 Q06890 Q9D0K2 E9PV24 Q8K0E8 Q8VCM7 P00920
0.0209935	4	349	Hormone secretion	Q9D0K2 E9PV24 Q8K0E8 Q8VCM7
0.0210748	4	350	Regulation of neuron death	P02802 P42227 Q06890 O55042
0.0210748	4	350	Regulation of supramolecular fiber organization	Q06890 O55042 P08032 Q61247
0.0217606	2	60	Response to cadmium ion	P02798 P02802
0.0217606	12	2509	Organic substance transport	P04919 Q8R4R6 P00920 P42227 Q06890 Q9D0K2 O55042 E9PV24 Q91X72 Q8K0E8 Q8VCM7 O54890
0.0221463	4	356	Exocytosis	O55042 E9PV24 Q8K0E8 Q8VCM7
0.0226536	7	1049	Carbohydrate derivative metabolic process	Q62392 O55042 P42227 Q61704 Q61702 P15327 P21550
0.0227743	3	187	Regulation of reactive oxygen species metabolic process	P42227 Q06890 O55042
0.023028	4	361	Hormone transport	Q9D0K2 E9PV24 Q8K0E8 Q8VCM7
0.023747	18	4627	System development	O35453 O08692 O54890 P42227 Q06890 Q9D0K2 P49222 F8VPU2 O55042 Q4U4S6 P00920 O55239 P08032 Q61247 Q9Z126 P15327 Q3UVK0 P31001
0.0239134	3	191	Positive regulation of epithelial cell proliferation	P42227 O35453 O54890
0.0240879	2	64	Mucopolysaccharide metabolic process	Q61704 Q61702
0.0241142	3	192	Cellular response to metal ion	P02798 P02802 O55042
0.0254085	2	66	Regulation of intracellular pH	P04919 P00920
0.0257074	5	586	Nucleotide metabolic process	O55042 P42227 P15327 Q8K2I3 P21550
0.0260205	11	2257	Phosphorylation	P42227 O54890 Q06890 O55042 E9PV24 Q8K0E8 Q8VCM7 Q61247 P15327 P21550 Q91X72
0.0264088	5	591	Blood vessel morphogenesis	O08692 P42227 O54890 Q61247 Q9Z126
0.0264088	7	1087	Circulatory system development	O08692 P42227 O54890 Q9D0K2 Q4U4S6 Q61247 Q9Z126
0.0265231	2	68	Bone resorption	O54890 P00920
0.0267671	5	594	Nucleoside phosphate metabolic process	O55042 P42227 P15327 Q8K2I3 P21550
0.0275153	18	4707	Negative regulation of cellular process	O35453 Q06890 Q61247 P02802 O88271 P42227 Q61704 Q61702 O54890 O55042 P08032 E9PV24 O08692 Q8K0E8 Q8VCM7 Q9ERC3 F8VPU2 Q9Z126
0.0277219	2	70	Regulation of osteoclast differentiation	O54890 P00920
0.0277219	2	70	Regulation of cofactor metabolic process	O55042 P42227
0.0279012	3	205	Organophosphate catabolic process	P15327 P21550 P42227
0.0279187	7	1103	Negative regulation of molecular function	Q61247 Q61704 Q61702 O55042 O08692 O35453 F8VPU2
0.0282456	2	71	Negative regulation of autophagy	P42227 O55042
0.0282468	8	1384	Cell-cell signaling	O55042 P42227 Q9D0K2 F8VPU2 E9PV24 Q8K0E8 Q8VCM7 P00920
0.0285326	4	391	Regulation of hemopoiesis	O54890 P42227 P00920 Q9Z126
0.0285326	3	208	Protein import	Q8R4R6 P42227 Q06890
0.0285326	9	1680	Regulation of cell proliferation	P42227 O88271 O35453 O54890 Q06890 P08032 Q61247 P04919 Q9Z126
0.0286108	2	72	Regulation of cellular pH	P04919 P00920
0.0288012	4	393	Neuron death	P02802 P42227 Q06890 O55042
0.0288707	9	1687	Response to oxygen-containing compound	Q9Z126 P42227 P02802 O54890 Q06890 Q9D0K2 O55042 P00920 P04919
0.0288707	7	1118	Cellular response to oxygen-containing compound	Q9Z126 P42227 P02802 O54890 Q06890 Q9D0K2 P00920
0.0288707	7	1118	Cellular component morphogenesis	O35453 O54890 O88271 Q06890 P49222 F8VPU2 P08032
0.0288707	2	73	Regulation of tissue remodeling	O54890 P00920
0.0288707	2	73	Modification by host of symbiont morphology or physiology	O35453 Q9Z126
0.0288707	2	73	Regulation of protein processing	O35453 Q61247
0.0292425	14	3317	Regulation of cell communication	Q91WG4 O55042 P42227 O54890 Q06890 Q9D0K2 F8VPU2 E9PV24 Q9Z126 Q8K0E8 Q8VCM7 Q61247 P00920 Q91X72
0.0293379	2	74	Regulation of purine nucleotide biosynthetic process	O55042 P42227
0.0293379	2	74	Regulation of nucleotide biosynthetic process	O55042 P42227
0.0297277	10	2007	Cell proliferation	P42227 O88271 O35453 O54890 Q06890 Q99KJ8 P08032 Q61247 P04919 Q9Z126
0.0297277	3	214	Myeloid leukocyte differentiation	O54890 P00920 Q9Z126
0.0297776	9	1704	Regulation of intracellular signal transduction	Q91WG4 O54890 Q06890 F8VPU2 E9PV24 Q8K0E8 Q8VCM7 Q61247 Q91X72
0.0297776	2	75	Regulation of protein maturation	O35453 Q61247
0.0297776	2	75	Myeloid cell development	P49222 P15327
0.030345	14	3340	Regulation of signaling	Q91WG4 O55042 P42227 O54890 Q06890 Q9D0K2 F8VPU2 E9PV24 Q9Z126 Q8K0E8 Q8VCM7 Q61247 P00920 Q91X72
0.0305547	13	3000	Cellular component biogenesis	Q06890 O54890 O55042 F8VPU2 P08032 E9PV24 Q9Z126 Q62523 Q8K0E8 Q8VCM7 Q61247 P04919 Q91WG4
0.0308996	2	77	Negative regulation of protein polymerization	O55042 P08032
0.0308996	2	77	Interaction with symbiont	O35453 Q9Z126
0.0310808	8	1424	Regulation of protein phosphorylation	O54890 Q06890 O55042 E9PV24 Q8K0E8 Q8VCM7 Q61247 Q91X72
0.0312371	11	2348	Multi-organism process	Q9Z126 O35453 O54890 Q06890 O55042 Q61878 E9PV24 Q8K0E8 P02798 P05366 P42227
0.0315502	5	633	Regulation of cytokine production	P42227 Q06890 Q61247 Q61878 Q9Z126
0.0318582	3	222	Cellular response to inorganic substance	P02798 P02802 O55042
0.0323804	5	638	Carbohydrate derivative biosynthetic process	Q62392 O55042 P42227 P15327 P21550
0.0324412	4	415	Positive regulation of protein transport	Q9D0K2 E9PV24 Q8K0E8 Q8VCM7
0.0334379	9	1745	Protein-containing complex assembly	Q06890 O55042 P08032 E9PV24 Q9Z126 Q8K0E8 Q8VCM7 P04919 Q91WG4
0.0338528	3	228	Muscle cell proliferation	P42227 O54890 Q61247
0.0340201	2	82	Macrophage activation	Q06890 O55042
0.0345451	2	83	Regulation of smooth muscle cell migration	O54890 E9PV24
0.0345451	2	83	Glycosaminoglycan metabolic process	Q61704 Q61702
0.0345451	2	83	Regulation of release of sequestered calcium ion into cytosol	O54890 O55042
0.0350671	6	906	Carboxylic acid metabolic process	O55042 Q61704 Q61702 P15327 P21550 P42227
0.035719	3	234	Negative regulation of neuron death	P02802 P42227 O55042
0.0364235	3	236	Regulation of blood circulation	E9PV24 Q8K0E8 Q8VCM7
0.0364235	4	433	Positive regulation of establishment of protein localization	Q9D0K2 E9PV24 Q8K0E8 Q8VCM7
0.0364276	2	86	Regulation of pH	P04919 P00920
0.0364276	4	434	Purine ribonucleotide metabolic process	O55042 P42227 P15327 P21550
0.0364276	14	3437	Animal organ development	O35453 O54890 P42227 Q9D0K2 P49222 Q4U4S6 P00920 O55239 P08032 Q06890 Q9Z126 P15327 Q3UVK0 P31001
0.0366506	13	3092	Positive regulation of nitrogen compound metabolic process	Q06890 Q9ERC3 P42227 O35453 O54890 Q91WG4 O55042 E9PV24 Q8K0E8 Q8VCM7 Q61247 Q91X72 Q9Z126
0.0377219	2	88	Positive regulation of tumor necrosis factor production	Q06890 Q9Z126
0.0378136	5	671	Nucleobase-containing small molecule metabolic process	O55042 P42227 P15327 Q8K2I3 P21550
0.0378713	13	3108	Regulation of molecular function	Q61247 P42227 Q61704 Q61702 Q06890 Q91WG4 O55042 Q9Z126 O08692 P08032 O35453 O54890 F8VPU2
0.0380612	2	89	Positive regulation of tumor necrosis factor superfamily cytokine production	Q06890 Q9Z126
0.0380612	2	89	Smooth muscle cell migration	O54890 E9PV24
0.0380612	2	89	Positive regulation of endothelial cell proliferation	P42227 O54890
0.0392038	9	1807	Small molecule metabolic process	Q9D0K2 O55042 P05366 P42227 Q61704 Q61702 P15327 Q8K2I3 P21550
0.0392718	4	447	Ribonucleotide metabolic process	O55042 P42227 P15327 P21550
0.0393025	8	1505	Positive regulation of signal transduction	O54890 E9PV24 Q8K0E8 Q8VCM7 Q61247 P42227 Q91X72 Q06890
0.0393025	2	91	Cellular monovalent inorganic cation homeostasis	P04919 P00920
0.0393468	10	2127	Nitrogen compound transport	Q8R4R6 P42227 Q06890 Q9D0K2 O55042 E9PV24 Q91X72 Q8K0E8 Q8VCM7 P00920
0.0404401	5	687	Blood vessel development	O08692 P42227 O54890 Q61247 Q9Z126
0.0406554	6	947	Oxoacid metabolic process	O55042 Q61704 Q61702 P15327 P21550 P42227
0.0409304	5	690	Regulation of growth	O35453 Q9ERC3 P42227 P02798 P02802
0.041272	2	94	Response to anesthetic	O55042 P04919
0.041716	2	95	Regulation of reactive oxygen species biosynthetic process	P42227 Q06890
0.041716	2	95	Positive regulation of T cell proliferation	P08032 P04919
0.041716	4	459	Regulation of protein secretion	Q9D0K2 E9PV24 Q8K0E8 Q8VCM7
0.041716	2	95	Modification of morphology or physiology of other organism involved in symbiotic interaction	O35453 Q9Z126
0.0419141	4	460	Purine nucleotide metabolic process	O55042 P42227 P15327 P21550
0.0422594	2	96	Bone remodeling	O54890 P00920
0.0422594	3	256	Monocarboxylic acid biosynthetic process	P15327 P21550 P42227
0.0425109	4	463	Ribose phosphate metabolic process	O55042 P42227 P15327 P21550
0.0426188	4	464	Blood circulation	E9PV24 Q8K0E8 Q8VCM7 Q61247
0.0426188	5	702	Cytokine production	P42227 Q06890 Q61247 Q61878 Q9Z126
0.0434767	2	98	Regulation of purine nucleotide metabolic process	O55042 P42227
0.0442071	2	99	Mitochondrial membrane organization	P42227 O55042
0.0447321	4	472	Organic hydroxy compound metabolic process	P05366 O55042 P40935 O35453
0.0447321	2	100	Plasma membrane organization	Q06890 P08032
0.0447321	2	100	Integrin-mediated signaling pathway	O54890 Q62523
0.0450386	4	474	Circulatory system process	E9PV24 Q8K0E8 Q8VCM7 Q61247
0.0451524	5	716	Vasculature development	O08692 P42227 O54890 Q61247 Q9Z126
0.0451524	2	101	Contractile actin filament bundle assembly	Q62523 Q61247
0.0451524	2	101	Stress fiber assembly	Q62523 Q61247
0.0453087	3	266	Negative regulation of growth	Q9ERC3 P02798 P02802
0.0453649	2	102	Aminoglycan metabolic process	Q61704 Q61702
0.0453649	2	102	Regulation of nucleotide metabolic process	O55042 P42227
0.0453649	2	102	Positive regulation of reactive oxygen species metabolic process	Q06890 O55042
0.0453649	2	102	Negative regulation of phosphatase activity	O35453 F8VPU2
0.0453649	2	102	Muscle cell migration	O54890 E9PV24
0.0455307	13	3221	Positive regulation of macromolecule metabolic process	Q06890 Q9ERC3 P42227 O35453 O54890 Q91WG4 O55042 E9PV24 Q8K0E8 Q8VCM7 Q61247 Q91X72 Q9Z126
0.0456459	5	722	Regulation of peptide transport	Q9D0K2 E9PV24 Q8K0E8 Q8VCM7 P00920
0.0457828	6	989	Organophosphate metabolic process	O55042 P42227 P15327 Q14CH1 Q8K2I3 P21550
0.0457828	2	103	Cellular response to interleukin-1	Q8K0E8 Q8VCM7
0.0462645	6	992	Response to hormone	P42227 O54890 Q9D0K2 P00920 Q8K0E8 O35453
0.0463026	2	104	Chloride transport	P04919 P00920
0.0463026	3	271	Reactive oxygen species metabolic process	P42227 Q06890 O55042
0.0463769	13	3236	Positive regulation of cellular metabolic process	Q06890 Q9ERC3 P42227 O35453 O54890 Q91WG4 O55042 E9PV24 Q8K0E8 Q8VCM7 Q61247 Q91X72 Q9Z126
0.0463769	5	728	Cardiovascular system development	O08692 P42227 O54890 Q61247 Q9Z126
0.0467524	2	105	Osteoclast differentiation	O54890 P00920
0.0467524	3	273	Defense response to bacterium	Q61878 E9PV24 Q8K0E8
0.0473675	8	1587	Response to endogenous stimulus	P42227 O54890 Q9D0K2 O55042 P00920 Q62523 Q8K0E8 O35453
0.0474264	5	734	Regulation of MAPK cascade	O54890 E9PV24 Q8K0E8 Q8VCM7 Q61247
0.047753	16	4346	Transport	O55042 Q61147 P04919 Q8R4R6 P00920 P42227 O54890 Q06890 Q9D0K2 E9PV24 Q91X72 Q8K0E8 Q8VCM7 Q61129 O35453 Q99KJ8
0.047753	2	107	Intrinsic apoptotic signaling pathway in response to DNA damage	Q06890 P63254
0.047753	2	107	Regulation of calcium ion transport into cytosol	O54890 O55042
0.047753	2	107	Positive regulation of smooth muscle cell proliferation	O54890 Q61247
0.0478045	3	277	Adaptive immune response based on somatic recombination of immune receptors built from immunoglobulin superfamily domains	Q61129 P42227 Q91X72
0.0481465	3	278	Regulation of leukocyte differentiation	O54890 P00920 Q9Z126
0.048939	3	280	Regulation of endocytosis	Q06890 O55042 O54890
0.0489961	2	109	Positive regulation of neuron death	Q06890 O55042
0.0492872	4	498	Angiogenesis	O08692 P42227 O54890 Q9Z126
0.0494984	4	499	Regulation of peptide secretion	Q9D0K2 E9PV24 Q8K0E8 Q8VCM7
0.0495117	2	110	Regulation of receptor-mediated endocytosis	Q06890 O54890

## Sheet: Downregulated in ΔRRE
Enrichment FDR	Genes in list	Total genes	Functional Category	Genes
9.5364e-05	11	977	Organic acid metabolic process	Q9CXV1 Q91ZH7 Q9QZ25 Q9D964 Q99JT1 Q8VCC1 P06801 Q8BWN8 Q8R0X7 Q5SUR0 Q8VI47
9.5364e-05	11	906	Carboxylic acid metabolic process	Q9CXV1 Q91ZH7 Q9QZ25 Q9D964 Q99JT1 Q8VCC1 P06801 Q8BWN8 Q8R0X7 Q5SUR0 Q8VI47
9.5364e-05	11	947	Oxoacid metabolic process	Q9CXV1 Q91ZH7 Q9QZ25 Q9D964 Q99JT1 Q8VCC1 P06801 Q8BWN8 Q8R0X7 Q5SUR0 Q8VI47
0.000141618	14	1807	Small molecule metabolic process	Q9CXV1 Q91ZH7 Q9QZ25 Q9D964 Q99JT1 Q91YP3 Q8VCC1 P06801 Q8BWN8 Q8R0X7 Q5SUR0 Q8VI47 Q9CXI0 O35943
0.00056291	10	997	Cellular amide metabolic process	Q9QZ25 Q99JT1 Q61133 Q8BWN8 Q8R0X7 Q8VI47 Q9CQE3 Q9CPX7 Q9JJI8 Q9JIK9
0.000651358	4	76	Mitochondrial translation	Q99JT1 Q9JIK9 Q9CQE3 Q9CPX7
0.00159038	4	99	Mitochondrial gene expression	Q99JT1 Q9JIK9 Q9CQE3 Q9CPX7
0.00278224	7	567	Monocarboxylic acid metabolic process	Q91ZH7 Q9QZ25 Q8VCC1 P06801 Q8BWN8 Q8R0X7 Q8VI47
0.0105445	6	502	Cofactor metabolic process	Q9QZ25 Q61133 Q8BWN8 O35943 P06801 Q9CXI0
0.012313	2	15	Response to mercury ion	Q8VI47 Q9D964
0.0193315	6	594	Nucleoside phosphate metabolic process	Q9CXV1 Q91YP3 Q8BWN8 Q5SUR0 P06801 O35943
0.0193315	6	586	Nucleotide metabolic process	Q9CXV1 Q91YP3 Q8BWN8 Q5SUR0 P06801 O35943
0.0324172	4	261	Energy derivation by oxidation of organic compounds	Q9CXV1 Q9Z1E4 Q8VCB3 O35943
0.0324172	6	671	Nucleobase-containing small molecule metabolic process	Q9CXV1 Q91YP3 Q8BWN8 Q5SUR0 P06801 O35943
0.039979	4	282	Sulfur compound metabolic process	Q61133 Q8BWN8 O35943 Q8VI47
0.039979	7	989	Organophosphate metabolic process	Q9CXV1 Q91ZH7 Q91YP3 Q8BWN8 Q5SUR0 P06801 O35943
