# Supplementary material for: Rhythmic transcription of Bmal1 stabilizes the circadian timekeeping system in mammals
Source: Nat Commun. 2022 Aug 23;13:4652. doi: 10.1038/s41467-022-32326-9 (PMC9399252; doi:10.1038/s41467-022-32326-9)
Supplement: Supplementary file 7 — Dataset 4 [file 41467_2022_32326_MOESM7_ESM.xlsx]

## Sheet: Phospho Proteome
													Expression level																													BIO_CYCLE analysis
Confidence	Master Protein Accessions	Gene_name	Master Protein Descriptions	Annotated Sequence	Modifications	Modifications in Proteins (all Sites)	Qvality PEP	# PSMs	Positions in Proteins	# Missed Cleavages	Theo. MH+ [Da]	Top Apex RT [min]	WT1-CT2	WT1-CT6	WT1-CT10	WT1-CT14	WT1-CT18	WT1-CT22	WT2-CT6	WT2-CT10	WT2-CT14	WT2-CT18	WT2-CT22	WT3-CT2	WT3-CT6	WT3-CT10	WT3-CT14	WT3-CT18	WT3-CT22	ΔRRE1-CT2	ΔRRE1-CT6	ΔRRE1-CT10	ΔRRE1-CT14	ΔRRE1-CT18	ΔRRE1-CT22	ΔRRE2-CT2	ΔRRE2-CT6	ΔRRE2-CT10	ΔRRE2-CT14	ΔRRE2-CT18	ΔRRE2-CT22	P_VALUE(WT)	P_VALUE(ΔRRE)	PERIOD(WT)	PERIOD(ΔRRE)	LAG(WT)	LAG(ΔRRE)	AMPLITUDE(WT)	AMPLITUDE(ΔRRE)
High	O35226-2	Psmd4 Mcb1	Isoform Rpn10B of 26S proteasome non-ATPase regulatory subunit 4 [OS=Mus musculus]	[R].AAAASAAEAGIATPGTEGERDSDDALLK.[M]	1xPhospho [T/S]	O35226-3 1xPhospho [T250; T253; S259]; O35226-2 1xPhospho [T250; T253; S259]	1.66114e-07	51	O35226-3 [238-265]; O35226-2 [238-265]	1	2738.25	75.56	0.431363	0.263164	0.394522	0.629808	0.123503	0.265807	0.229427	0.88742	0.30242	0.704208	0.388615	0.574548	0.524867	0.306334	0.566051	0.74301	0.225307	0.408127	0.537141	0.329204	0.574668	0.443852	0.527751	0.339452	0.508821	0.435482	0.43083	0.494303	0.479067	0.52461	0.954138	23.1374	23.5259	14.0963	18.1177	0.132842	0.0851201
High	Q9JJL3-2	Slco1b2 Oatp1b2 Slc21a10	Isoform 2 of Solute carrier organic anion transporter family member 1B2 [OS=Mus musculus]	[K].NSASLHVLKTDEDKNPVTNPTTQEK.[Q]	1xPhospho [S/T]	Q9JJL3 1xPhospho [S288; S290; T296]; Q9JJL3-2 1xPhospho [S288; S290; T296]	8.81163e-09	95	Q9JJL3 [287-311]; Q9JJL3-2 [287-311]	2	2846.36	61.09	1.8016	0.743731	1.52598	3.09826	2.16682	1.26232	1.19139	1.72158	2.63918	2.60539	0.868599	0.413803	0.601163	0.268055	0.656214	0.356775	0.754875	1.16714	0.368899	0.549555	0.504861	0.51077	0.467781	0.725112	0.539346	0.634235	0.660591	0.785093	0.354918	0.335936	0.593054	22.6482	23.887	15.2536	17.7414	0.646412	0.245058
High	Q9CYZ2	Tpd52l2	Tumor protein D54 [OS=Mus musculus]	[R].NSATFKSFEDR.[V]	1xPhospho [S7]	Q9CYZ2 1xPhospho [S180]	6.2251e-05	63	Q9CYZ2 [174-184]	1	1381.58	57.97	1.73353	1.63193	1.84385	2.32338	4.36577	3.18356	1.32887	2.85375	3.50358	2.1584	1.76109	1.155	1.22041	2.97479	0.740346	2.43102	1.49112	1.6472	1.05585	3.61249	1.20273	1.7349	1.89172	2.94459	1.9868	1.85552	2.79102	1.49727	1.66029	0.116827	0.567612	25.4773	22.9923	16.4564	8.83237	0.786299	0.595209
High	Q99MZ3	Mlxipl Mio Wbscr14	carbohydrate-responsive element-binding protein [OS=Mus musculus]	[R].NSCSGPLDPNPFLSSEFLLPEDPK.[T]	1xCarbamidomethyl [C3]; 1xPhospho [S]	Q99MZ3-5 1xPhospho [S366; S368; S378; S379]; Q99MZ3 1xPhospho [S366; S368; S378; S379]; Q99MZ3-3 1xPhospho [S366; S368; S378; S379]; Q99MZ3-2 1xPhospho [S344; S346; S356; S357]; Q99MZ3-4 1xPhospho [S366; S368; S378; S379]	1.5726e-05	146	Q99MZ3-5 [365-388]; Q99MZ3 [365-388]; Q99MZ3-3 [365-388]; Q99MZ3-2 [343-366]; Q99MZ3-4 [365-388]	0	2740.22	139.18	0.056791	0.0328466	0.0443275	0.0354086	0.0542726	0.0740499	0.0539544	0.0487441	0.101406	0.0367838	0.0458128	0.0771821	0.0542962	0.0829903	0.0494003	0.346976	0.14361	0.23478	0.1453	0.0885113	0.13019	0.0368821	0.0418331	0.25766	0.189706	0.0336279	0.0544567	0.0306544	0.126248	0.201332	0.085849	24.3761	25.8616	19.4661	3.02049	0.0459664	0.100279
High	Q99MZ3	Mlxipl Mio Wbscr14	carbohydrate-responsive element-binding protein [OS=Mus musculus]	[R].NSCSGPLDPNPFLSSEFLLPEDPKTK.[I]	1xCarbamidomethyl [C3]; 1xPhospho [S]	Q99MZ3-5 1xPhospho [S366; S368; S378; S379]; Q99MZ3 1xPhospho [S366; S368; S378; S379]; Q99MZ3-3 1xPhospho [S366; S368; S378; S379]; Q99MZ3-2 1xPhospho [S344; S346; S356; S357]; Q99MZ3-4 1xPhospho [S366; S368; S378; S379]	1.23474e-06	99	Q99MZ3-5 [365-390]; Q99MZ3 [365-390]; Q99MZ3-3 [365-390]; Q99MZ3-2 [343-368]; Q99MZ3-4 [365-390]	1	2969.36	128.63	0.0705695	0.0809661	0.0476163	0.0376931	0.252411	0.203141	0.10726	0.276873	0.212019	0.0496799	0.0550832	0.0893046	0.068485	0.19888	0.0581556	0.095051	0.169347	0.101511	0.111594	0.0907269	0.125172	0.0243051	0.0284874	0.129356	0.203342	0.0433797	0.286923	0.0455596	0.0880684	0.605907	0.61701	24.6159	25.6675	16.2244	8.06413	0.0469319	0.0838167
High	P35689	Ercc5 Ercc-5 Xpg	DNA repair protein complementing XP-G cells homolog [OS=Mus musculus]	[R].NSGATADAGSISPR.[T]	1xPhospho [S]	P35689 1xPhospho [S382; S384]	1.71687e-05	24	P35689 [373-386]	0	1383.59	43.33	0.355603	0.44758	0.410254	0.269706	0.606685	0.620218	0.130216	0.848464	0.561251	0.476471	0.477472	0.504673	0.628608	0.845468	0.517398	0.109797	0.432015	0.386458	0.507086	0.660645	0.512461	0.419741	0.42461	0.571328	0	0.517993	0.122338	0.271114	0.364585	0.337793	0.733421	23.3255	23.5653	12.5159	4.98155	0.146236	0.157727
High	Q8BTI8	Srrm2 Kiaa0324	serine/arginine repetitive matrix protein 2 [OS=Mus musculus]	[K].NSGPVSEVNTGFSPEVK.[E]	1xPhospho [S13]	Q8BTI8 1xPhospho [S1305]; Q8BTI8-2 1xPhospho [S1209]; Q8BTI8-3 1xPhospho [S1305]	1.11971e-06	46	Q8BTI8 [1293-1309]; Q8BTI8-2 [1197-1213]; Q8BTI8-3 [1293-1309]	0	1827.82	77.67	0.577369	0.447021	0.268487	0.247373	0.487073	0.30931	0.329909	0.0188624	0.278027	0.398486	0.304563	0.299739	0.372033	0.35224	0.448755	0.188308	0.43131	0.348808	0.395931	0.263938	0.267789	0.340667	0.481447	0.394115	0.36169	0.373389	0.158929	0.286724	0.25854	0.3844	0.223918	23.4253	22.4393	0.376324	3.12568	0.0955562	0.0804021
High	Q5HZI1	Mtus1 Atbp Atip Cctsg1 Kiaa1288 Mtsg1	Microtubule-associated tumor suppressor 1 homolog [OS=Mus musculus]	[R].NSGSFSSPSISPR.[-]	1xPhospho [S11]	Q5HZI1 1xPhospho [S1208]; Q5HZI1-4 1xPhospho [S518]; Q5HZI1-3 1xPhospho [S405]; Q5HZI1-2 1xPhospho [S438]	8.85421e-06	60	Q5HZI1 [1198-1210]; Q5HZI1-4 [508-520]; Q5HZI1-3 [395-407]; Q5HZI1-2 [428-440]	0	1402.6	60.88	1.19102	0.883193	0.342599	1.31217	0.938434	0.826042	0.453313	2.14508	0.800318	0.848477	0.552586	0.902867	0.438475	0.513458	0.85449	0.909876	1.10649	0.43634	0.632689	0.966854	0.522548	0.585345	0.340492	0.341681	0.412414	0.395254	0.463955	0.501684	0.376895	0.604973	0.224486	23.7442	23.1711	9.33359	10.756	0.215401	0.147755
High	Q9JHU2	Palmd	palmdelphin [OS=Mus musculus]	[R].NSKSPTEYHEPVYANPFCRPVTPQR.[E]	1xCarbamidomethyl [C18]; 1xPhospho [S/T]	Q9JHU2 1xPhospho [S250; S252; T254]	1.82253e-05	41	Q9JHU2 [249-273]	1	3054.39	75.09	0.170058	0.228817	0.213445	0.147401	0.119129	0	0.202893	0	0.169311	0.264489	0.150533	0.245859	0.229114	0.648992	0.190148	0.137627	0.19705	0.140861	0.158558	0.474846	0.120137	0.161476	0.197452	0.228748	0.25091	0.147339	0.119996	0.12249	0.121145	0.411394	0.2261	23.7101	22.5223	8.56537	7.41583	0.0748598	0.0904261
High	Q91XT4	Sec16b Kiaa1928 Lztr2 Rgpr	Protein transport protein Sec16B [OS=Mus musculus]	[K].NSKSQQDLRDDHQQSHSVSR.[S]	1xPhospho [S]	Q91XT4 1xPhospho [S51; S53]	1.28239e-08	55	Q91XT4 [50-69]	2	2432.07	32.83	0.940954	0.768824	1.46096	1.51135	0.543291	0	1.98049	0.017409	0.971673	0.995221	1.05445	1.04455	0.94545	0	1.04376	1.30959	0.936779	0.588755	1.14914	0	0.972336	1.23141	0.952276	0.809444	0.948932	1.19414	0.563282	1.17219	0.896946	0.96452	0.621259	24.3563	23.41	8.98189	19.2861	0.37279	0.297177
High	E9Q394	Akap13 Brx	A-kinase anchor protein 13 [OS=Mus musculus]	[R].NSLMSLSEEHLEPDQR.[Q]	1xPhospho [S]	E9Q394 1xPhospho [S1611; S1613]; E9Q394-2 1xPhospho [S1589; S1591]	4.67678e-05	20	E9Q394 [1607-1622]; E9Q394-2 [1585-1600]	0	1964.84	80.45	0.189458	0.186271	0.222211	0.18347	0.060996	0.0539312	0.295683	0	0.041076	0.226183	0.153526	0.24137	0.253163	0.0375237	0.297991	0.181382	0.217547	0.162098	0.296218	0.103607	0.137155	0.157869	0.303469	0.0877855	0.197506	0.230179	0.0586374	0.166855	0.184704	0.258572	0.358681	24.1693	22.4653	4.38093	3.60641	0.072049	0.0789779
High	Q62393-1	Tpd52	Tumor protein D52 [OS=Mus musculus]	[KR].NSPTFKSFEEKVENLK.[S]	1xPhospho [S/T]	Q62393-2 1xPhospho [T133; S136]; Q62393-1 1xPhospho [T172; S175]; Q62393-3 1xPhospho [T147; S150]	1.94218e-05	73	Q62393-2 [130-145]; Q62393-1 [169-184]; Q62393-3 [144-159]	2	1976.94	98.9	0.671813	0.65545	0.466275	0.782852	0.452124	0.367375	0.915016	0.284812	0.274339	0.814404	0.423611	0.584998	0.290119	0.635702	0.393217	0.395922	0.540581	0.56785	0.269509	0.157961	0.189162	0.3022	0.329369	0.44759	0.505933	0.166822	0.276123	0.476439	0.3745	0.725734	0.0327972	25.5695	23.1746	2.91479	0.24134	0.103393	0.156186
High	Q60876	Eif4ebp1	Eukaryotic translation initiation factor 4E-binding protein 1 [OS=Mus musculus]	[R].NSPVAKTPPKDLPAIPGVTSPTSDEPPMQASQSQLPSSPEDK.[R]	1xPhospho [T/S]	Q60876 1xPhospho [S64; T69]	1.13719e-09	293	Q60876 [63-104]	2	4406.11	91.53	1.14697	0.956652	2.57794	0.629463	1.45593	1.24477	1.37202	0.860426	0.634793	0.544744	1.0851	1.50155	2.55883	2.94914	1.03808	1.32521	1.24467	2.73229	3.93835	1.97549	0.787272	1.26089	2.87221	2.15348	1.51666	1.93357	1.37577	1.54339	0.92071	0.0554603	0.254823	22.5367	23.4793	7.70553	4.46412	0.625208	0.802241
High	Q60876	Eif4ebp1	Eukaryotic translation initiation factor 4E-binding protein 1 [OS=Mus musculus]	[R].NSPVAKTPPKDLPAIPGVTSPTSDEPPMQASQSQLPSSPEDK.[R]	1xPhospho [T/S]; 1xOxidation [M28]	Q60876 1xPhospho [S64; T69]	6.3558e-06	28	Q60876 [63-104]	2	4422.11	86.29	0.118708	0.32456	0.335581	0.171164	0	0	0.490732	0	0.0239377	0.0763807	0.19575	0.323801	0.466921	0	0.16368	0	0.205871	0.255617	0.107913	0	0.11099	0	0.0654953	0.595125	0.370136	0.237148	0.10873	0.264047	0.329514	0.0271261	0.425626	23.811	25.334	5.21478	1.98424	0.180541	0.156114
High	Q60876	Eif4ebp1	Eukaryotic translation initiation factor 4E-binding protein 1 [OS=Mus musculus]	[R].NSPVAKTPPKDLPAIPGVTSPTSDEPPMQASQSQLPSSPEDK.[R]	2xPhospho [S/T]	Q60876 2xPhospho [S64; T69; T81; S82; T84; S85; S100]	5.19002e-06	153	Q60876 [63-104]	2	4486.08	95.63	0.623078	0.0852047	0	0.38102	0.723395	0.363962	0.497265	0.184872	0.384562	0.414513	0.300211	0	0.270304	0.0539337	0.617181	0.412187	0.750153	0.494981	0.121276	0	0.57166	0.358112	0.176713	0.322768	0.628965	0.0192966	0.330667	0.332521	0.0875365	0.144096	0.912025	22.8356	24.6022	18.7452	8.89406	0.216554	0.226503
High	Q80XU3	Nucks1 Nucks	Nuclear ubiquitous casein and cyclin-dependent kinase substrate 1 [OS=Mus musculus]	[K].NSQEDSEDSEEKDVK.[T]	1xPhospho [S]	Q80XU3 1xPhospho [S54; S58; S61]	3.39156e-05	121	Q80XU3 [53-67]	1	1818.69	35.5	0.720466	1.06674	0.184261	0.293863	0.385305	0.214501	0.683132	0.0562362	0.559998	0.419077	0.412606	0.524861	0.417303	0.258271	0.534596	0.331501	0.69186	0.3289	0.544977	0.0319181	0.442529	0.306835	0.531134	0.776456	0.308366	0.715864	0.121541	0.525568	0.477494	0.185502	0.884352	23.9826	23.8872	3.86867	1.00565	0.250689	0.123144
High	Q80XU3	Nucks1 Nucks	Nuclear ubiquitous casein and cyclin-dependent kinase substrate 1 [OS=Mus musculus]	[K].NSQEDSEDSEEKDVK.[T]	2xPhospho [S6; S]	Q80XU3 2xPhospho [S54; S58; S61]	3.26897e-07	402	Q80XU3 [53-67]	1	1898.66	37.88	0.857429	1.20168	3.21481	6.69705	0.76962	0.129498	1.98277	0.469148	1.05992	2.68916	2.98507	2.66546	3.0831	0.842791	2.37367	10.172	2.46947	1.8405	7.28732	1.52797	6.77106	7.26017	6.7923	2.15749	3.42345	12.0547	3.6951	9.70125	6.51748	0.482886	0.430467	22.9084	25.4878	16.6477	17.4281	1.56925	2.73413
High	Q9DBR1	Xrn2 Dhm1	5'-3' exoribonuclease 2 [OS=Mus musculus]	[R].NSSPSISPNTSFASDGSPSPLGGIK.[R]	1xPhospho [S]	Q9DBR1 1xPhospho [S470; S471; S473; S475]; Q9DBR1-2 1xPhospho [S470; S471; S473; S475]	1.53857e-06	53	Q9DBR1 [469-493]; Q9DBR1-2 [469-493]	0	2484.13	92.38	0.267064	0.370662	0.259585	0.281458	0.271062	0.11014	0.289841	0.133825	0.309386	0.354237	0.220396	0.291565	0.366199	0.298423	0.32766	0.300861	0.41254	0.201664	0.307334	0.128689	0.218161	0.235823	0.245077	0.364855	0.328053	0.233893	0.189566	0.226915	0.227	0.953357	0.0704903	23.6811	23.8287	9.7535	2.63567	0.0535909	0.0650548
High	Q9DBR1	Xrn2 Dhm1	5'-3' exoribonuclease 2 [OS=Mus musculus]	[R].NSSPSISPNTSFASDGSPSPLGGIKR.[K]	1xPhospho [S]	Q9DBR1 1xPhospho [S470; S471]; Q9DBR1-2 1xPhospho [S470; S471]	1.0155e-05	14	Q9DBR1 [469-494]; Q9DBR1-2 [469-494]	1	2640.23	82.99	0.107648	0.0854438	0.13672	0.1314	0.0807609	0	0.108676	0.0300701	0.0867318	0.185509	0.108393	0.118303	0.132938	0	0.169392	0.186913	0.123448	0.0812484	0.0839394	0	0.0739603	0.074695	0.060913	0.102082	0.182519	0.0633266	0	0.0539324	0.06326	0.373321	0.0895206	22.8849	23.5951	17.8057	3.24419	0.046001	0.0487566
High	O55003	Bnip3 Nip3	BCL2/adenovirus E1B 19 kDa protein-interacting protein 3 [OS=Mus musculus]	[K].NSTLSEEDYIER.[R]	1xPhospho [S/T]	O55003 1xPhospho [T86; S88]	6.11248e-05	89	O55003 [84-95]	0	1535.63	71.01	2.32144	1.98984	1.29609	1.43999	2.76961	0.434824	1.015	2.07656	1.57331	1.81898	1.4264	1.46277	1.51237	2.08228	1.23896	1.06668	1.2327	1.40206	1.83175	0.935745	1.33079	1.3339	1.78001	1.96253	1.15127	0.762739	2.52271	1.40158	2.04679	0.913745	0.513372	23.889	22.8928	1.27186	21.3326	0.438521	0.517392
High	P51859	Hdgf Tdrm1	hepatoma-derived growth factor [OS=Mus musculus]	[K].NSTPSEPDSGQGPPAEEEEGEEEAAKEEAEAQGVR.[D]	1xPhospho [S/T]	P51859 1xPhospho [S199; T200; S202; S206]	6.06797e-10	419	P51859 [198-232]	1	3720.53	79.29	1.24606	1.25635	1.33385	1.23691	1.78972	1.60793	1.06406	1.92678	1.01293	1.68992	1.11907	1.01819	1.59353	1.22177	1.84336	1.15787	1.40929	1.44922	1.63224	1.32596	1.1858	3.08522	2.13655	1.16933	1.1781	1.29633	1.30793	1.03494	1.08564	0.61811	0.553834	25.7133	24.2339	15.4317	19.7709	0.188755	0.394621
High	P51859	Hdgf Tdrm1	hepatoma-derived growth factor [OS=Mus musculus]	[K].NSTPSEPDSGQGPPAEEEEGEEEAAKEEAEAQGVR.[D]	2xPhospho [S/T]	P51859 2xPhospho [S199; T200; S202; S206]	2.903e-05	5	P51859 [198-232]	1	3800.5	82.24	0	0	0	0.0351642	0	0	0	0	0	0	0.0151013	0	0	0	0	0.0302221	0	0	0.145503	0	0.0332326	0	0	0	0	0	0.0289294	0.0471485	0.0576935	0.210956	0.85618	23.6784	23.2407	16.9164	14.8129	0.0069834	0.0345195
High	P51859	Hdgf Tdrm1	hepatoma-derived growth factor [OS=Mus musculus]	[K].NSTPSEPDSGQGPPAEEEEGEEEAAKEEAEAQGVRDHESL.[-]	1xPhospho [S/T]	P51859 1xPhospho [S199; T200; S202; S206]	2.35997e-09	192	P51859 [198-237]	2	4301.77	84.81	1.26845	1.52623	0.881176	1.60433	2.05093	1.75136	1.39194	0.994048	1.74848	1.72265	1.38064	1.59012	1.68593	1.53483	2.04934	1.61176	1.81255	1.46783	1.70846	2.02825	1.61726	1.51643	1.85903	1.17894	1.82093	1.99897	1.34837	2.01721	1.37584	0.087025	0.454006	22.6044	23.592	17.4076	9.41422	0.337493	0.312443
High	P51859	Hdgf Tdrm1	hepatoma-derived growth factor [OS=Mus musculus]	[K].NSTPSEPDSGQGPPAEEEEGEEEAAKEEAEAQGVRDHESL.[-]	2xPhospho [S5; S]	P51859 2xPhospho [S199; S202; S206]	6.89178e-06	2	P51859 [198-237]	2	4381.74	87.37	0	0	0.014514	0	0	0.0528811	0	0	0	0	0.0355069	0	0.0218017	0	0	0	0	0	0.303047	0.0936754	0.0907024	0	0	0	0	0	0.035149	0	0	0.289875	0.0987845	24.9443	24.0884	6.42488	8.97338	0.0144769	0.0768851
High	O88783	F5	Coagulation factor V [OS=Mus musculus]	[K].NSYSGMKSEEDIPSELIPLK.[Q]	1xPhospho [S]	O88783 1xPhospho [S897; S899; S903]	1.00736e-05	120	O88783 [896-915]	1	2317.07	101.94	0.148915	0.0903296	0.112045	0.165515	0	0	0.135777	0	0.105205	0.143578	0.156629	0.217449	0.231748	0	0.220914	0.24846	0.324955	0.183292	0.167354	0	0.244144	0.173464	0.278232	0.374956	0.346791	0.191085	0.181985	0.23392	0.211353	0.384276	0.436128	23.188	23.3936	0.719041	1.45332	0.0661243	0.0830217
High	Q6ZQ58-1	Larp1 Kiaa0731 Larp	La-related protein 1 [OS=Mus musculus]	[K].NTFTAWSEEDSDYEIDDRDVNK.[I]	2xPhospho [S7; S11]	Q6ZQ58-1 2xPhospho [S604; S608]	1.59602e-06	8	Q6ZQ58-1 [598-619]	1	2809.05	91.05	0	0	0	0.0930438	0	0	0	0	0	0	0	0	0	0	0	0.860688	0	0	0.40141	0.585638	0.377915	0.0112979	0	0	0	0	0.0524955	0.0460663	0.0784437	0.129312	0.449838	23.6252	23.0384	17.2676	10.1639	0.150153	0.155421
High	Q8K019-1	Bclaf1 Btf Kiaa0164	Bcl-2-associated transcription factor 1 [OS=Mus musculus]	[K].NTPSQHSHSIQHSPER.[S]	1xPhospho [S/T]	Q8K019-1 1xPhospho [S258; S261; S263; S267]; Q8K019-3 1xPhospho [S256; S259; S261; S265]; Q8K019-2 1xPhospho [S256; S259; S261; S265]	4.34137e-06	134	Q8K019-1 [255-270]; Q8K019-3 [253-268]; Q8K019-2 [253-268]	0	1921.83	30.66	0.0931246	0.129514	0.959559	3.09656	0.0666791	0.0486424	0.345563	0.0344755	0.0758579	1.31741	0.292053	0.0952772	0.527443	0.0394922	0.675927	2.97512	0.419885	0.141337	3.94777	0.0398498	3.30384	3.20444	1.04978	0.114962	0.155659	2.53319	0.0519528	2.77535	3.10023	0.0574561	0.523163	23.1633	24.9224	16.0557	19.2285	0.762867	1.21055
High	Q8R3Y8	Irf2bp1	Interferon regulatory factor 2-binding protein 1 [OS=Mus musculus]	[K].NVAEALGHSPKDPGGGGGSVR.[A]	1xPhospho [S9]	Q8R3Y8-2 1xPhospho [S417]; Q8R3Y8 1xPhospho [S436]	4.48468e-06	54	Q8R3Y8-2 [409-429]; Q8R3Y8 [428-448]	1	2041.95	49.41	0.392849	0.334932	0.248316	0.576763	0.740383	1.04854	0.436742	0	0.307438	0.409604	0.323902	0.487567	0.390037	0.737012	0.391467	0.378171	0.401769	0.377357	0.254792	0	0.272836	0.694589	0.361072	0.65035	0.93734	0.242002	0.56616	0.564436	0.286653	0.679306	0.7644	25.0488	23.781	21.7742	3.5973	0.120309	0.246122
High	Q61234	Snta1 Snt1	Alpha-1-syntrophin [OS=Mus musculus]	[K].NSAGGTSVGWDSPPASPLQR.[Q]	1xPhospho [S12]	Q61234 1xPhospho [S183]	1.23668e-05	2	Q61234 [172-191]	0	2063.92	83.69	0.0508432	0.0407468	0.0842077	0.0189314	0.0298372	0	0	0.0877648	0.0837112	0	0	0	0	0.0579456	0	0.0166243	0.0627818	0	0	0.0889593	0.0207595	0	0	0.0551672	0	0	0.037662	0	0.043492	0.120826	0.743216	23.0969	23.0669	11.1022	10.8536	0.0298318	0.0222894
High	O35381	Anp32a Anp32 Lanp	Acidic leucine-rich nuclear phosphoprotein 32 family member A [OS=Mus musculus]	[R].NRTPSDVKELVLDNCK.[S]	1xCarbamidomethyl [C15]; 1xPhospho [S/T]	O35381 1xPhospho [T15; S17]	3.49762e-08	120	O35381 [13-28]	2	1967.93	69.7	0.575843	1.69885	0.52166	0.827155	0.935982	0.718633	0.666694	1.41269	0.95444	1.10892	0.498384	0.615471	0.816764	1.48022	0.811681	0.758851	0.744262	0.387487	0.5624	0.777656	0.542154	0.472466	0.311148	1.05162	0.966675	0.58363	1.16957	0.632953	0.370214	0.0695377	0.456165	23.6873	25.5448	10.2299	8.7362	0.278279	0.235705
High	Q6Q477	Atp2b4	Plasma membrane calcium-transporting ATPase 4 [OS=Mus musculus]	[K].NRSSIHTFMTQPEYPADDELSQSFLDIQEGNPELVSK.[A]	1xPhospho [T/S]	Q6Q477 1xPhospho [S1125; S1126; T1129; T1132]	5.49317e-06	15	Q6Q477 [1123-1159]	1	4302.95	121.24	0.0662373	0.0426899	0.0252956	0.0235089	0.0547925	0.0995313	0.037297	0.0388435	0.206322	0.0319794	0.0232214	0.0584447	0	0.0343354	0.0393929	0.0907488	0.136778	0.0425755	0.0318215	0.103462	0.061145	0.0395358	0.0360187	0.095043	0.104462	0.0357195	0.0974749	0.0123611	0.0576868	0.223445	0.63968	23.7878	25.5003	19.5074	8.48044	0.0339975	0.0253305
High	Q9ERU9	Ranbp2	E3 SUMO-protein ligase RanBP2 [OS=Mus musculus]	[K].NRPGYVSEEEEDDEDYEMAVKK.[L]	1xPhospho [S7]	Q9ERU9 1xPhospho [S2505]	1.53857e-06	15	Q9ERU9 [2499-2520]	1	2712.1	69.85	0.155452	0.184911	0.0847003	0.097519	0.146058	0.169605	0.0961044	0	0.113239	0.228851	0.0954265	0.200551	0.12522	0.200895	0.155691	0.127196	0.0962471	0.104131	0.0845833	0.050495	0.129003	0.0881155	0.106338	0.165393	0.175598	0.11469	0.158087	0.168295	0.09002	0.349517	0.908972	22.8048	24.4069	22.0609	9.92622	0.0394146	0.0307949
High	O08547	Sec22b Sec22l1	Vesicle-trafficking protein SEC22b [OS=Mus musculus]	[R].NLGSINTELQDVQR.[I]	1xPhospho [S4]	O08547 1xPhospho [S137]	6.43348e-06	46	O08547 [134-147]	0	1666.78	88.94	0.255644	0.167853	0.138905	0.245992	0.324173	0.141355	0.293502	0.544264	0.14364	0.1873	0.508415	0.284932	0.170003	0.113605	0.185296	0.206749	0.342116	0.285627	0.327429	0.0295891	0.167564	0.102656	0.328924	0.735649	0.392203	0.571783	0.355239	0.382738	0.285168	0.660481	0.749783	24.8976	25.7337	23.5476	2.7273	0.0652454	0.124816
High	A2RSJ4	Uhrf1bp1l Kiaa0701 Ship164	UHRF1-binding protein 1-like [OS=Mus musculus]	[R].NLGSPPKSPTHASPQHTQTEK.[D]	1xPhospho [S/T]	A2RSJ4 1xPhospho [S414; S418; T420; S423]	3.67933e-07	117	A2RSJ4 [411-431]	1	2322.09	38.71	0.311251	0.902555	0.307254	0.428618	0.33295	0.472707	0.724355	0.483959	0.370186	0.401427	0.293894	0.749344	1.08727	0.954059	0.560592	0.43466	0.635152	0.45934	0.648003	0.448383	0.531108	0.536172	0.668897	0.565747	0.578818	0.781645	0.381454	0.398567	0.491272	0.0281568	0.600935	23.4806	21.3097	6.52584	6.57603	0.24049	0.0990514
High	O70480	Vamp4	Vesicle-associated membrane protein 4 [OS=Mus musculus]	[R].NLLEDDSDEEEDFFLR.[G]	1xPhospho [S7]	O70480 1xPhospho [S30]	1.26016e-06	19	O70480 [24-39]	0	2065.83	123.75	0	0	0.0157022	0.0179307	0	0	0	0.0655118	0	0.02247	0.013134	0.00499767	0.0240381	0	0.0259808	0.188709	0	0.00367568	0.172665	0.128595	0.188613	0.017486	0.036322	0	0	0.0186758	0.0220831	0.0219385	0.16832	0.193072	0.5909	23.9252	23.9126	15.4985	11.3831	0.0332036	0.0564243
High	Q922B9-1	Itprid2 Kiaa1927 Krap Ssfa2	Sperm-specific antigen 2 homolog [OS=Mus musculus]	[R].NIMTQQKDSFEMEEVQSTEGEAPHVPATCQLSLAK.[S]	1xCarbamidomethyl [C29]; 1xPhospho [S/T]	Q922B9-1 1xPhospho [T460; S465]; Q922B9-3 1xPhospho [T309; S314]	2.37861e-06	40	Q922B9-1 [457-491]; Q922B9-3 [306-340]	1	4013.8	95.58	0.341875	0.303708	0.111617	0.190016	0.308128	0.242963	0.273595	0.184665	0.218883	0.215761	0.152344	0.269041	0.164143	0.0670719	0.227962	0.27242	0.434671	0.226877	0.253478	0.0657217	0.202022	0.0601786	0.307489	0.311988	0.361357	0.221259	0.165931	0.194408	0.141861	0.0219336	0.26605	22.8562	24.2427	22.5228	3.23795	0.0821964	0.0915188
High	Q923B1	Dbr1	lariat debranching enzyme [OS=Mus musculus]	[R].NLPSSMFVSSDDASRSPASGEGK.[C]	1xPhospho [S]	Q923B1 1xPhospho [S484; S485; S489; S491; S494]	1.03207e-06	401	Q923B1 [476-498]	1	2406.03	77.1	0.801104	0.574753	0.442145	0.37851	0.560243	0.515976	0.590834	0.356476	0.731156	0.381566	0.342474	0.621473	0.598799	0.908296	0.703344	0.423945	0.652883	0.642877	0.614239	0.476927	0.274862	0.737687	0.381448	0.637375	0.903833	0.555047	0.615883	0.410686	0.40617	0.52244	0.258267	26.3178	24.7128	5.15274	4.82396	0.1084	0.16943
High	Q5U3K5	Rabl6 Parf	Rab-like protein 6 [OS=Mus musculus]	[K].NISLSSEEEAEGLAGHPR.[V]	2xPhospho [S5; S]	Q5U3K5 2xPhospho [S480; S482; S483]	4.55467e-05	4	Q5U3K5 [478-495]	0	2055.84	79.89	0	0	0	0.0190226	0	0	0	0	0	0	0	0	0	0	0	0.13521	0	0	0.0312585	0.0630295	0.0568656	0	0	0	0	0	0	0	0	0.0974688	0.317082	23.5753	23.1284	17.1718	10.8731	0.0235529	0.0187833
High	Q9R092	Hsd17b6 Gm182 Hsd17b9 Rdh8	17-beta-hydroxysteroid dehydrogenase type 6 [OS=Mus musculus]	[R].NLSLVTDCMEHALTSTHPR.[T]	1xCarbamidomethyl [C8]; 1xPhospho [S3]	Q9R092 1xPhospho [S262]	1.48924e-06	2	Q9R092 [260-278]	0	2262	113.84	0.0072145	0.0154064	0.0103823	0.0226076	0	0	0.021153	0	0.0132583	0.0209574	0.0141038	0.00417412	0.00699304	0.0146459	0.00992401	0.0151963	0.0203717	0	0.0963062	0	0.00961984	0.00703139	0.0144219	0.0157262	0.0222921	0.0168646	0	0	0	0.597065	0.138607	24.0258	23.3918	14.922	5.24829	0.00471882	0.0283949
High	A6X8Z5	Arhgap31 Cdgap Kiaa1204	Rho GTPase-activating protein 31 [OS=Mus musculus]	[R].NLSPPLTPAPPPPTPLEEEPEVLLSK.[E]	1xPhospho [S/T]	A6X8Z5 1xPhospho [S765; T769]	1.20984e-06	56	A6X8Z5 [763-788]	0	2842.45	121.19	0.0436754	0.0960607	0.0576466	0.0328846	0.0559151	0.0429388	0.0384216	0	0.130824	0.0489519	0.0512528	0.102053	0.072638	0.0580083	0.0609346	0.0720989	0.0146746	0.134661	0.238532	0.0199082	0.0847681	0.0574259	0.0404083	0.223669	0.169692	0.0588913	0.202602	0.0748052	0.148297	0.989627	0.32217	25.0136	24.5569	6.41262	4.12816	0.021688	0.0833185
High	Q9DA19-1	Cir1 Cir	Corepressor interacting with RBPJ 1 [OS=Mus musculus]	[R].NLTANDPSQDYVASDCEEDPEVEFLK.[S]	1xCarbamidomethyl [C16]; 1xPhospho [S14]	Q9DA19-1 1xPhospho [S202]	9.55171e-07	33	Q9DA19-1 [189-214]	0	3065.26	102.75	0.0537268	0.102875	0.145634	0.266131	0.0518343	0	0.0981341	0	0.116421	0.188072	0.150293	0.158928	0.165983	0	0.134619	0.438741	0.0875048	0.107792	0.269149	0.10148	0.238488	0.167619	0.135032	0.0662417	0.0674374	0.139886	0.145162	0.194852	0.145322	0.198025	0.327527	22.7275	24.2119	16.8134	15.4077	0.085718	0.0514685
High	Q6A0A9	FAM120A Kiaa0183 Ossa	Constitutive coactivator of PPAR-gamma-like protein 1 [OS=Mus musculus]	[K].NLTEQNSYSNIPHEGKHTPLYER.[S]	1xPhospho [T18]	Q6A0A9 1xPhospho [T426]	3.44694e-07	41	Q6A0A9 [409-431]	1	2807.28	62.12	0.320676	0.241612	0.216194	0.263375	0.36923	0.119071	0.383785	0.721765	0.291892	0.414631	0.25933	0.366722	0.34644	0.481269	0.413969	0.205211	0.291261	0.394983	0.182189	0.515152	0.259001	0.185573	0.298491	0.224477	0.36169	0.181869	0.559806	0.292419	0.20325	0.149769	0.830468	23.274	23.3458	10.1746	11.9892	0.102196	0.0827592
High	O88343	Slc4a4 Nbc1 Nbce1	Electrogenic sodium bicarbonate cotransporter 1 [OS=Mus musculus]	[R].NLTSSSLNDISDKPEKDQLK.[N]	1xPhospho [S/T]	O88343 1xPhospho [T254; S255; S256; S257]; O88343-2 1xPhospho [T210; S211; S212; S213]	8.94871e-07	453	O88343 [252-271]; O88343-2 [208-227]	1	2312.1	64.11	2.57547	3.43042	3.86224	2.59185	2.8088	4.04138	3.31361	5.28973	3.14931	3.8574	2.93499	6.71036	6.22608	10.872	4.24475	3.33104	3.05385	3.0576	2.98655	8.90708	2.62534	5.26088	4.5852	5.54531	4.41183	2.70437	5.24566	2.74781	3.56485	0.133079	0.899083	22.6754	23.1105	7.3808	4.82455	1.7377	0.999697
High	O88343	Slc4a4 Nbc1 Nbce1	Electrogenic sodium bicarbonate cotransporter 1 [OS=Mus musculus]	[R].NLTSSSLNDISDKPEKDQLK.[N]	2xPhospho [S/T]	O88343 2xPhospho [T254; S255; S256; S257; S262]; O88343-2 2xPhospho [T210; S211; S212; S213; S218]	2.70938e-06	242	O88343 [252-271]; O88343-2 [208-227]	1	2392.07	67.2	0.879828	0.525432	2.25733	3.35387	2.34766	3.39451	1.17769	3.6143	1.22682	3.80336	1.70221	0.864499	2.31977	2.64583	1.69376	3.71446	1.16516	1.11952	1.48535	6.55279	2.34584	3.77822	1.91523	1.27834	0.885784	1.52757	1.55755	2.5636	1.88793	0.139502	0.287296	25.67	23.9882	15.8206	14.5112	1.14933	1.47191
High	P28028-1	Braf B-raf	serine/threonine-protein kinase B-raf [OS=Mus musculus]	[R].NNPKSPQKPIVR.[V]	1xPhospho [S5]	P28028-1 1xPhospho [S135]	1.35078e-05	78	P28028-1 [131-142]	1	1457.76	35.92	0.231798	0.617097	0.212334	0.183976	0.0308756	0	0.729838	0	0.211187	0.171868	0.219152	0.52635	0.604454	0.0142866	0.231861	0.382716	0.302518	0.275748	0.311136	0.0144214	0.371632	0.404236	0.390585	0.423775	0.421133	0.283558	0.141536	0.183327	0.20208	0.139353	0.690062	23.5132	23.4374	4.5699	2.4397	0.26832	0.0999504
High	Q80XI6	Map3k11 Mlk3	mitogen-activated protein kinase kinase kinase 11 [OS=Mus musculus]	[R].NVFEVGAGDSPTFPR.[F]	1xPhospho [S/T]	Q80XI6 1xPhospho [S525; T527]	2.9372e-05	34	Q80XI6 [516-530]	0	1672.74	93.84	0.0741429	0.0764273	0.0287126	0.0650054	0	0	0.0519389	0	0.0281603	0.0511705	0.0411588	0.0476266	0.0315826	0	0.0766809	0.0808908	0.0881592	0.0507991	0.0593194	0	0.0543135	0.0759547	0.0414027	0	0	0.0477971	0	0.0822802	0.0571981	0.508654	0.368449	24.402	24.5174	5.58389	19.6323	0.0236771	0.02777
High	Q80UP8	Slc20a2 Pit2	sodium-dependent phosphate transporter 2 [OS=Mus musculus]	[R].NNSYTCYTAAICGMPVHTTFR.[A]	2xCarbamidomethyl [C6; C12]; 1xPhospho [S3]	Q80UP8 1xPhospho [S385]	3.28003e-06	23	Q80UP8 [383-403]	0	2544.05	97.67	0.047657	0.0355267	0.0451164	0.0524086	0.105699	0.0686366	0.113041	0	0.0579082	0.0654953	0.03714	0.0968141	0.0580395	0	0.069316	0.113893	0.0733451	0.0735621	0.0436097	0.0268552	0.055528	0.0667144	0.0338039	0.101539	0.0832868	0.0718636	0.0515493	0.0596049	0.0296536	0.378471	0.552495	22.4527	24.8843	19.39	1.47681	0.0347298	0.024233
High	Q9DB70	Fundc1	FUN14 domain-containing protein 1 [OS=Mus musculus]	[R].NPPPQDYESDDESYEVLDLTEYAR.[R]	1xPhospho [S]	Q9DB70 1xPhospho [S13; S17]	7.06455e-07	89	Q9DB70 [5-28]	0	2925.2	115.53	0.0660838	0.0597744	0.0608179	0.124838	0.17654	0.260405	0	0.122108	0.356088	0.148468	0.0378289	0.0486968	0.0772448	0.182723	0.0956792	0.30806	0.21154	0.0895094	0.656879	0.207975	0.206058	0.132727	0.173038	0.070644	0.0540159	0.190684	0.125389	0.243177	0.71775	0.0433889	0.627422	25.4611	24.124	17.358	1.39883	0.0875751	0.174529
High	Q8CCP0	Nemf Sdccag1	nuclear export mediator factor NEMF [OS=Mus musculus]	[R].NPYLLSEEEDGDGDASIENSDAEAPK.[G]	1xPhospho [S6]	Q8CCP0-2 1xPhospho [S417]; Q8CCP0 1xPhospho [S417]; Q8CCP0-3 1xPhospho [S417]	8.51269e-10	57	Q8CCP0-2 [412-437]; Q8CCP0 [412-437]; Q8CCP0-3 [412-437]	0	2845.16	84.79	0.244606	0.224555	0.318314	0.50399	0.270806	0	0.371702	0	0.0907242	0.342531	0.470673	0.323132	0.552255	0	0.485414	0.689777	0.339724	0.518915	0.467355	0.146073	0.507066	0.374952	0.47709	0.448199	0.315115	0.32745	0.513793	0.637733	0.440288	0.595058	0.0852056	23.2457	22.223	16.088	19.0853	0.151254	0.139405
High	Q91XT4	Sec16b Kiaa1928 Lztr2 Rgpr	Protein transport protein Sec16B [OS=Mus musculus]	[K].NPYRDSPASVSGQEQPGEFFPESEAQK.[Q]	1xPhospho [S]	Q91XT4 1xPhospho [S182; S185]	8.25495e-09	42	Q91XT4 [177-203]	1	3061.32	81.87	1.00264	0.855573	0.533294	1.50048	1.24943	1.17846	0.629147	0.204085	0.77713	1.16837	0.823381	1.54587	0.723953	0.437096	1.38242	1.07614	1.48995	1.17616	0.570118	0.60144	1.01535	1.1862	0.573982	1.05956	0.962616	0.807816	0.59327	1.34283	0.854769	0.0733868	0.396648	22.2155	22.5544	19.8102	20.5088	0.460515	0.305729
High	Q91XT4	Sec16b Kiaa1928 Lztr2 Rgpr	Protein transport protein Sec16B [OS=Mus musculus]	[K].NPYRDSPASVSGQEQPGEFFPESEAQK.[Q]	2xPhospho [S9; S]	Q91XT4 2xPhospho [S182; S185; S187]	2.34975e-06	11	Q91XT4 [177-203]	1	3141.29	86.16	0	0	0	0.181828	0	0	0	0	0	0.026787	0.0408511	0	0	0	0	0.529304	0	0	0	0	0.198268	0	0	0	0	0	0.0523297	0	0.152095	0.0303108	0.469499	23.3569	23.9551	16.9548	18.168	0.0962556	0.0701418
High	Q99LD4	Gps1 Cops1 Csn1	COP9 signalosome complex subunit 1 [OS=Mus musculus]	[R].NQIHVKSPPREGSQGELTPANSQSR.[M]	1xPhospho [S]	Q99LD4 1xPhospho [S448; S454]	3.80741e-05	58	Q99LD4 [442-466]	2	2797.34	48.31	0.147318	0.150905	0.129815	0.129362	0.436283	0.350263	0.219574	0.520709	0.43642	0.157752	0.109967	0.169404	0.2562	0.0834801	0.224871	0.125879	0.261571	0.213642	0.133914	0	0.0938796	0.125307	0.153219	0.170086	0.141958	0.129452	0.229354	0.157107	0.17081	0.924098	0.23165	25.3361	23.2264	15.0315	22.7592	0.0486164	0.0546389
High	P31649	Slc6a13 Gabt2 Gabt3 Gat-3 Gat2 Gat3	Sodium- and chloride-dependent GABA transporter 2 [OS=Mus musculus]	[K].NQPEPTAPATPMTSLLR.[L]	1xPhospho [T]	P31649 1xPhospho [T587; T590]	4.9035e-06	124	P31649 [578-594]	0	1903.9	92.73	1.7381	2.05313	1.75642	2.44808	1.60796	2.96404	3.05291	2.33938	2.01453	1.68418	1.07284	0.716386	1.39063	4.19801	1.00039	1.19491	1.45431	1.21072	0.819844	1.3927	0.677777	1.2705	1.39167	1.51038	1.22969	1.80154	0.970885	1.05781	0.793514	0.251904	0.532608	22.6754	23.3257	9.21015	5.23498	0.694326	0.354186
High	P31649	Slc6a13 Gabt2 Gabt3 Gat-3 Gat2 Gat3	Sodium- and chloride-dependent GABA transporter 2 [OS=Mus musculus]	[K].NQPEPTAPATPMTSLLR.[L]	1xPhospho [T10]; 1xOxidation [M12]	P31649 1xPhospho [T587]	4.20556e-05	61	P31649 [578-594]	0	1919.89	72.84	0.396343	0.384713	0.579026	0.197696	0.397483	0.235181	0.398282	0.181007	0.330172	0.545942	0.235638	0.189541	0.303847	0.428957	0.169448	0.169508	0.314156	0.217734	0.139075	0	0.10221	0.203974	0.18058	0.359563	0.270273	0.237006	0.224995	0.133975	0.344893	0.457246	0.591053	23.3581	23.6402	9.12738	0.574173	0.0856606	0.0824293
High	Q3UYI5	Rgl3	Ral guanine nucleotide dissociation stimulator-like 3 [OS=Mus musculus]	[R].NREPPPPGSPPASPGPQSPSTK.[L]	1xPhospho [S9]	Q3UYI5 1xPhospho [S568]	2.02034e-07	53	Q3UYI5 [560-581]	1	2262.06	45.29	0.558301	0.916736	0.607721	0.550926	0.821895	0.241387	0.223274	0.418535	0.400399	0.186496	0.250211	0.429797	0.306637	0.685281	0.698814	0.517446	0.237029	0.315409	0.355444	0.643982	0.48538	0.458073	0.298478	0.881764	0.372202	0.667143	0.484686	0.279231	0.416285	0.264916	0.49042	23.868	23.6967	11.6896	8.26444	0.152454	0.169257
High	Q3UYI5	Rgl3	Ral guanine nucleotide dissociation stimulator-like 3 [OS=Mus musculus]	[R].NREPPPPGSPPASPGPQSPSTK.[L]	2xPhospho [S9; S13]	Q3UYI5 2xPhospho [S568; S572]	1.99669e-06	190	Q3UYI5 [560-581]	1	2342.02	44.25	0.988504	1.608	1.06318	0.357812	0.437222	0.366585	1.72756	0.822672	0.665219	0.126223	0.521072	1.08616	1.39831	0.0859527	1.12337	0.890436	1.14952	1.44837	1.04378	0.0952752	1.03023	0.941407	0.84309	1.4384	1.6884	1.31815	0.707248	0.393612	1.117	0.037636	0.223351	24.0292	25.1619	5.12525	2.89688	0.510393	0.424538
High	Q8C1S0	Med19	Mediator of RNA polymerase II transcription subunit 19 [OS=Mus musculus]	[K].NRHSPDHPGMGSSQASSSSSLR.[-]	1xPhospho [S4]	Q8C1S0 1xPhospho [S226]	1.58954e-06	58	Q8C1S0 [223-244]	1	2362	40.37	0.701475	1.52402	0.91516	0.748187	1.0567	1.63032	1.11806	2.33344	1.28241	0.797268	0.739644	0.843166	0.813935	1.75322	1.05182	0.96485	0.885893	0.814997	0.746677	1.48418	0.513996	1.06913	0.96877	1.18703	0.945162	1.20312	0.651096	0.688039	0.718588	0.103169	0.273634	22.9653	22.7231	9.6699	6.05564	0.390292	0.33375
High	P06800	Ptprc Ly-5	Receptor-type tyrosine-protein phosphatase C [OS=Mus musculus]	[K].NRNSNVVPYDFNR.[V]	1xPhospho [S4]	P06800-3 1xPhospho [S823]; P06800 1xPhospho [S962]; P06800-2 1xPhospho [S919]	4.78378e-05	69	P06800-3 [820-832]; P06800 [959-971]; P06800-2 [916-928]	1	1674.74	68.94	0.489169	0.565879	0.563259	0.441536	0.262915	0.822854	0.48034	1.47184	0.289932	0.259316	0.361886	0.426981	0.924207	1.36105	0.831768	0.543601	0.774079	0.620423	1.58676	0.386012	1.03266	0.644532	0.477759	0.475924	0.34667	0.355305	0.387636	0.486887	0.485158	0.0865536	0.620944	22.466	23.2245	8.76799	7.79449	0.35512	0.272383
High	Q9ERU9	Ranbp2	E3 SUMO-protein ligase RanBP2 [OS=Mus musculus]	[K].NRPGYVSEEEEDDEDYEMAVK.[K]	1xPhospho [S7]	Q9ERU9 1xPhospho [S2505]	5.34554e-08	147	Q9ERU9 [2499-2519]	0	2584.01	76.22	0.61756	0.728392	0.925038	1.08597	1.16599	0.911836	0.793052	0.6685	1.23999	1.37518	0.918076	0.972612	0.943081	0.787432	1.12011	0.887582	0.713992	0.841952	1.00956	1.13326	1.02071	0.932197	1.01394	1.27369	1.14015	0.937086	1.25436	1.21171	0.867122	0.00743044	0.906875	23.0281	23.4621	16.3126	14.2891	0.22636	0.08326
High	Q9ERU9	Ranbp2	E3 SUMO-protein ligase RanBP2 [OS=Mus musculus]	[K].NRPGYVSEEEEDDEDYEMAVK.[K]	1xPhospho [S7]; 1xOxidation [M18]	Q9ERU9 1xPhospho [S2505]	2.86814e-06	34	Q9ERU9 [2499-2519]	0	2600	71.05	0.188929	0.188842	0.172545	0.201417	0.200009	0	0.130413	0	0.0852745	0.180831	0.397087	0.170669	0.236902	0	0.112605	0.264412	0.141928	0.252156	0.17659	0	0.157018	0.149131	0.126522	0.11438	0.171681	0.161242	0.143862	0.0999481	0.31021	0.238632	0.42237	22.2774	23.0374	21.6191	0.181395	0.0706287	0.0610005
High	Q99NH2	Pard3 Par3	Partitioning defective 3 homolog [OS=Mus musculus]	[K].NNYSPGRFSPDSHCVANR.[S]	1xCarbamidomethyl [C14]; 1xPhospho [S9]	Q99NH2-5 1xPhospho [S248]; Q99NH2-2 1xPhospho [S383]; Q99NH2 1xPhospho [S383]; Q99NH2-4 1xPhospho [S248]; Q99NH2-3 1xPhospho [S383]	8.30037e-06	44	Q99NH2-5 [240-257]; Q99NH2-2 [375-392]; Q99NH2 [375-392]; Q99NH2-4 [240-257]; Q99NH2-3 [375-392]	1	2157.89	53.32	0.452518	0.653059	0.477722	0.768453	0.591199	0	0.779671	0.680114	0.320833	0.624717	0.344868	0.506164	0.659573	0	0.608634	0.861962	0.414733	0.997004	0.441742	0	0.516858	0.452793	0.528519	0.336389	1.18162	0.62037	0.502717	0.441396	0.52273	0.934509	0.454276	23.6961	23.7207	8.61355	3.61642	0.226869	0.22573
High	Q9WU42-1	Ncor2 Smrt	Nuclear receptor corepressor 2 [OS=Mus musculus]	[K].NLAPHHASPDPPAPTSASDLHR.[E]	1xPhospho [S8]	Q9WU42-1 1xPhospho [S1963]; Q9WU42-2 1xPhospho [S1744]	1.59792e-05	6	Q9WU42-1 [1956-1977]; Q9WU42-2 [1737-1758]	0	2368.08	49.25	0.219733	0.183993	0.0692175	0.130123	0.609842	0	0.203651	0	0.112569	0.111648	0.0873031	0.0466003	0.0900378	0	0.132792	0.222981	0.0917807	0.267694	0.0760601	0.124246	0.0671783	0.079217	0.0770456	0.103144	0.124782	0.0806532	0.28406	0.094864	0.0635921	0.485391	0.937799	22.9721	24.5412	18.1081	11.9815	0.134131	0.0631246
High	P14152	Mdh1 Mor2	Malate dehydrogenase, cytoplasmic [OS=Mus musculus]	[K].NVIIWGNHSSTQYPDVNHAK.[V]	1xPhospho [T/S]	P14152 1xPhospho [S188; S189; T190]	2.4914e-05	137	P14152 [180-199]	0	2360.08	75.65	0.302933	0.280137	0.154609	0.247565	0.291016	0	0.312286	0.853312	0	0.479919	0.245595	0.392635	0.315324	0.453804	0.350402	0.222202	0.396217	0.207241	0.169483	0.412589	0.16252	0.176981	0.230782	0.475531	0.283239	0.203223	0.29831	0.24371	0.185266	0.308136	0.684591	22.9503	24.5014	7.94735	5.42713	0.137357	0.0718902
High	P70255-1	Nfic	Nuclear factor 1 C-type [OS=Mus musculus]	[R].NWTEDIEGGISSPVK.[K]	1xPhospho [S]	P70255-5 1xPhospho [S322; S323]; P70255-3 1xPhospho [S322; S323]; P70255-1 1xPhospho [S322; S323]; P70255-2 1xPhospho [S313; S314]	3.69211e-05	32	P70255-5 [312-326]; P70255-3 [312-326]; P70255-1 [312-326]; P70255-2 [303-317]	0	1711.76	90.94	0.0840984	0.103221	0.0707461	0.112243	0.0869513	0	0.171206	0	0.0630262	0.0824928	0.122644	0.12199	0.127803	0.121086	0.0861279	0.142194	0.105119	0.0843205	0.116286	0	0.116424	0.0814077	0.154447	0.168138	0.0929755	0.070951	0.109753	0.104874	0.1011	0.416283	0.185761	23.5537	22.8463	4.79206	22.387	0.032219	0.0432553
High	Q6P542	Abcf1	ATP-binding cassette sub-family F member 1 [OS=Mus musculus]	[K].QLSVPASDEEDEVPAPIPR.[G]	1xPhospho [S]	Q6P542 1xPhospho [S103; S107]	8.87605e-07	420	Q6P542 [101-119]	0	2128.98	86.12	1.06131	1.43212	1.05567	1.81624	1.83048	4.38153	1.72904	2.7987	2.27273	1.38552	1.44851	2.38083	1.42881	3.20095	1.61451	1.64293	1.87318	3.05436	2.37948	1.56236	1.39605	2.69136	2.07833	3.59061	2.56329	1.85543	2.66693	2.16569	2.32592	0.832839	0.0889232	24.8576	24.8686	15.496	0.894529	0.540703	0.720277
High	Q8CCS6	Pabpn1 Pab2 Pabp2	polyadenylate-binding protein 2 [OS=Mus musculus]	[K].QMNMSPPPGNAGPVIMSLEEK.[M]	1xPhospho [S5]	Q8CCS6-2 1xPhospho [S146]; Q8CCS6 1xPhospho [S146]	9.18162e-06	76	Q8CCS6-2 [142-162]; Q8CCS6 [142-162]	0	2307.02	105.35	0.20068	0.132482	0.19393	0.224247	0.0349655	0.50493	0.127222	0.116709	0.131476	0.0884525	0.18816	0.148689	0.151034	0.139876	0.240746	0.1786	0.182894	0.160742	0.223039	0.0823765	0.151994	0.187988	0.199439	0.179833	0.162727	0.205683	0.0815126	0.263171	0.174393	0.361923	0.392628	25.8195	22.3669	22.7942	22.0218	0.0877242	0.0482125
High	Q8R1B4	Eif3c Eif3s8	Eukaryotic translation initiation factor 3 subunit C [OS=Mus musculus]	[K].QPLLLSEDEEDTKR.[V]	1xPhospho [S6]	Q8R1B4 1xPhospho [S39]	9.75404e-06	444	Q8R1B4 [34-47]	1	1752.81	67.76	9.96446	9.199	7.53222	6.27097	9.48539	10.0945	7.84082	10.6068	7.77036	7.99183	5.86443	8.97471	12.7187	9.14092	10.302	9.35839	9.20609	13.6086	12.8017	10.0141	7.82759	11.1485	10.2241	10.2066	11.5696	11.6018	10.7757	12.6061	10.984	0.763177	0.46567	24.5972	23.6223	4.97978	3.76604	0.851869	1.41868
High	Q8JZQ9	Eif3b Eif3s9	Eukaryotic translation initiation factor 3 subunit B [OS=Mus musculus]	[R].QQPASESPPTDEAAGSGGSEVGQTEDAEEDAEAGPEPEVR.[A]	1xPhospho [S/T]	Q8JZQ9 1xPhospho [S26; S28; T31; S37; S40; T45]	5.11926e-07	52	Q8JZQ9 [22-61]	0	4090.68	73.06	0.115934	0.162486	0.205675	0.344912	0.132902	0	0.251139	0	0.0499327	0.191011	0.150047	0.361529	0.593249	0.114471	0.559004	0.441663	0.331245	0.480999	0.419702	0.0281165	0.444671	0.401547	0.53737	0.218632	0.302666	0.300527	0.0641248	0.408245	0.471352	0.945562	0.239023	24.1685	23.8979	9.81856	22.701	0.114871	0.152402
High	P60335	Pcbp1	Poly(RC)-binding protein 1 [OS=Mus musculus]	[R].QQSHFAMMHGGTGFAGIDSSSPEVK.[G]	1xPhospho [S/T]	P60335 1xPhospho [S262; S263; S264]	4.40479e-09	139	P60335 [244-268]	0	2686.14	80.58	1.97978	0.614037	0.20966	2.2118	1.64819	1.9345	0.300388	0.226906	1.49024	2.01247	0.825844	0.785292	0.440408	0.28021	2.60516	1.48083	1.81302	0.260905	0.0437243	0.163349	0.750484	0.866324	0.0694555	0.614971	0.966014	0.216136	1.2476	0.672956	0.0565408	0.0508052	0.222595	22.3238	22.9332	18.5154	15.4222	0.98422	0.455955
High	P52483	Ube2e3 Ubce4 Ubcm2	Ubiquitin-conjugating enzyme E2 E3 [OS=Mus musculus]	[R].QRSDDESPSTSSGSSDADQRDPAAPEPEEQEER.[K]	1xPhospho [S/T]	P52483 1xPhospho [S8; S12; S14; T15]	2.58113e-05	25	P52483 [6-38]	2	3669.47	46.63	0.221729	0.285881	0.339907	0.328779	0.190022	0.0298293	0.414342	0	0.467762	0.608429	0.601294	0.487177	0.308775	0.596971	0.76145	0.599396	0.360199	0.330527	0.363914	0.146907	0.411269	0.351246	0.415356	0.500511	0.472996	0.961907	0.325193	0.389231	0.275715	0.791388	0.821924	22.7601	22.8612	16.0731	8.49274	0.112057	0.0983911
High	P41233	Abca1 Abc1	ATP-binding cassette sub-family A member 1 [OS=Mus musculus]	[K].QSCLHPFTEDDAVDPNDSDIDPESR.[E]	1xCarbamidomethyl [C3]; 1xPhospho [S18]	P41233 1xPhospho [S1296]	1.12428e-06	24	P41233 [1279-1303]	0	2939.17	82.45	0.0631035	0	0.180483	0.42495	0.11781	0.0170832	0.0724863	0.0465732	0.147159	0.313427	0.216622	0.130441	0.199143	0.0480903	0.256318	0.626872	0.0950369	0.170033	0.385749	0.118694	0.478394	0.220159	0.223884	0.114724	0.0821806	0.12042	0.287803	0.405339	0.285594	0.0303108	0.126807	22.8397	23.139	16.3968	16.3309	0.151866	0.131227
High	Q99JF8	Psip1 Ledgf	PC4 and SFRS1-interacting protein [OS=Mus musculus]	[K].QSNASSDVEVEEKETNVSKEDTDQEEK.[A]	1xPhospho [S]	Q99JF8 1xPhospho [S102; S105; S106]; Q99JF8-2 1xPhospho [S102; S105; S106]	1.23845e-07	46	Q99JF8 [101-127]; Q99JF8-2 [101-127]	2	3134.32	53.08	0.275782	0.263076	0.359074	0.458336	0.194848	0.142146	0.423873	0	0.237894	0.320918	0.391626	0.311173	0.480468	0	0.370603	0.41015	0.427686	0.232696	0.365017	0	0.51615	0.356897	0.421855	0.232259	0.410277	0.368742	0.158874	0.413159	0.380242	0.711998	0.662759	23.9591	23.9286	9.69302	19.5129	0.121143	0.118081
High	P46938-1	Yap1 Yap Yap65	Transcriptional coactivator YAP1 [OS=Mus musculus]	[R].QSSFEIPDDVPLPAGWEMAK.[T]	1xPhospho [S]	P46938-2 1xPhospho [S148; S149]; P46938-1 1xPhospho [S148; S149]	2.08813e-06	215	P46938-2 [147-166]; P46938-1 [147-166]	0	2297.02	128.04	0.328179	0.13547	0.133497	0.108366	0.567045	0.896775	0.149747	0.547407	0.813646	0.152827	0.229032	0.287756	0.202187	0.785977	0.263903	0.707122	0.552089	0.626789	0.54669	0.759279	0.772334	0.193495	0.216415	1.31853	0.906201	0.200254	0.654519	0.195088	0.576306	0.350819	0.366267	25.4707	26.3905	19.1974	4.72831	0.180366	0.341363
High	O70305-1	Atxn2 Atx2 Sca2	Ataxin-2 [OS=Mus musculus]	[R].QSSIGNSPSGPVLASPQAGIIPAEAVSMPVPAASPTPASPASNR.[A]	1xPhospho [S/T]	O70305-3 1xPhospho [S566; T568]; O70305-1 1xPhospho [S697; T699]; O70305-2 1xPhospho [S627; T629]	2.59128e-05	6	O70305-3 [533-576]; O70305-1 [664-707]; O70305-2 [594-637]	0	4246.08	110.85	0.0690926	0.0787601	0.0676288	0.0101592	0.0400389	0.0369762	0.109166	0.116972	0.0851696	0.0930001	0.0625202	0.11529	0.114703	0	0.0589533	0.0487143	0.183342	0.0936023	0.18468	0	0.012624	0.0744974	0.0205977	0.0368877	0.14007	0.0164503	0	0.0275744	0.0693073	0.575019	0.147533	23.0579	23.1276	2.66676	3.59096	0.027253	0.0739876
High	Q3UMF0; Q3UMF0-2	#N/A	Cordon-bleu protein-like 1 [OS=Mus musculus] Isoform 2 of Cordon-bleu protein-like 1 [OS=Mus musculus]	[R].QSSLTFQSSDPEHVR.[Q]	1xPhospho [S/T]	Q3UMF0 1xPhospho [S1214; S1215; T1217; S1220; S1221]; Q3UMF0-3 1xPhospho [S1143; S1144; T1146; S1149; S1150]; Q3UMF0-4 1xPhospho [S1144; S1145; T1147; S1150; S1151]; Q3UMF0-2 1xPhospho [S1182; S1183; T1185; S1188; S1189]	3.95954e-07	410	Q3UMF0 [1213-1227]; Q3UMF0-3 [1142-1156]; Q3UMF0-4 [1143-1157]; Q3UMF0-2 [1181-1195]	0	1797.78	61.3	2.60774	2.77092	2.50361	2.3424	4.16037	2.59722	2.0001	4.45481	3.14046	3.07382	1.88718	2.07825	4.91304	5.14863	1.93152	1.3233	3.30419	2.99668	2.10514	4.31013	1.53776	2.15618	2.12235	4.03059	2.72094	3.54852	2.38589	2.16154	1.92146	0.314048	0.233676	23.0877	23.1209	9.07684	6.12168	0.814065	1.11228
High	Q7TSH2	Phkb	phosphorylase b kinase regulatory subunit beta [OS=Mus musculus]	[R].QSSTADAPEAQHEPGITITEWK.[N]	1xPhospho [T/S]	Q7TSH2 1xPhospho [S692; S693; T694]	5.7426e-05	121	Q7TSH2 [691-712]	0	2476.1	84.74	0.20625	0.181631	0.135986	0.284133	0.235051	0.212972	0.195836	0.327617	0.281554	0.100755	0.132532	0.250981	0.195839	0.569711	0.137154	0.143278	0.176385	0.165669	0.0830091	0.568873	0.165392	0.133069	0.201033	0.217463	0.394879	0.117035	0.33301	0.185599	0.108822	0.102848	0.740632	23.0061	23.1034	10.1227	9.93739	0.0852886	0.0905065
High	Q78IQ7	Slc39a4 Zip4	Zinc transporter ZIP4 [OS=Mus musculus]	[K].QTHESSRSDLVAEETPELLNPETR.[R]	1xPhospho [T/S]	Q78IQ7-2 1xPhospho [T431; S434; S435; S437; T444]; Q78IQ7 1xPhospho [T478; S481; S482; S484; T491]	4.03265e-05	22	Q78IQ7-2 [430-453]; Q78IQ7 [477-500]	1	2818.29	83.7	0.00923533	0.0180502	0.0746721	0.06496	0.0607219	0.209358	0.0244057	0	0.0595676	0.125542	0.0160984	0.0153964	0.096246	0	0.173494	0.33841	0.157793	0.0550359	0.0485684	0.0540307	0.326978	0.256933	0.152214	0.0394335	0.0191367	0	0.0557223	0.160101	0.0557098	0.0411278	0.0656897	25.5381	23.5158	18.9153	17.2467	0.0796944	0.105471
High	Q60598	Cttn Ems1	Src substrate cortactin [OS=Mus musculus]	[K].QTPPASPSPQPIEDRPPSSPIYEDAAPFKAEPSYR.[G]	1xPhospho [S/T]	Q60598 1xPhospho [T401; S405; S407; S417; S418]	2.03687e-05	89	Q60598 [400-434]	1	3902.83	86.9	0.333528	0.290902	0.164181	0.230067	0.49755	0.340573	0.357034	0.141621	0.330625	0.299351	0.219291	0.10938	0.181814	0.213166	0.326774	0.327082	0.40528	0.27979	0.115999	0.118247	0.220055	0.312277	0.244882	0.546785	0.256296	0.499611	0.383985	0.690154	0.234112	0.145085	0.48902	23.815	22.6005	18.57	18.8944	0.0931406	0.15285
High	Q6PA06-1	Atl2 Arl6ip2	Atlastin-2 [OS=Mus musculus]	[R].QTSDSSVGVNHVSSTTSLGEDYEDDDLVNSDEVMK.[K]	1xPhospho [S/T]	Q6PA06-1 1xPhospho [T23; S24; S26; S27; S34; S35; T36; T37; S38]	6.10022e-07	392	Q6PA06-1 [22-56]	0	3839.6	92.23	0.430738	0.221197	0.607914	0.430884	0.794481	0.26837	0.598779	0.186607	0.332693	0.461405	0.533978	0.452645	0.705037	0.314114	0.52119	0.585959	0.599664	0.83989	1.61111	0.330762	0.384058	0.352084	0.740321	0.943967	0.855339	0.886756	0.507322	0.807873	0.789193	0.482191	0.0809403	22.9401	23.0726	19.0308	4.38189	0.110024	0.367749
High	Q6PA06-1	Atl2 Arl6ip2	Atlastin-2 [OS=Mus musculus]	[R].QTSDSSVGVNHVSSTTSLGEDYEDDDLVNSDEVMK.[K]	2xPhospho [S/T]	Q6PA06-1 2xPhospho [T23; S27; S34; T36]	9.91253e-06	2	Q6PA06-1 [22-56]	0	3919.56	94.79	0	0	0.0237781	0.0166054	0	0	0	0	0	0	0	0	0.0224105	0	0.0180528	0.143063	0	0	0.244095	0	0.036093	0.0241389	0.0328419	0	0	0.0240241	0.0358066	0.0340757	0.0372993	0.123974	0.473069	23.7771	23.243	16.0433	14.5596	0.0231485	0.0554229
High	Q99JF8	Psip1 Ledgf	PC4 and SFRS1-interacting protein [OS=Mus musculus]	[K].QVDTEEAGMVTAATASNVKASPK.[R]	1xPhospho [S]	Q99JF8 1xPhospho [S171; S176]; Q99JF8-2 1xPhospho [S171; S176]	7.4686e-08	20	Q99JF8 [156-178]; Q99JF8-2 [156-178]	1	2385.1	70.13	0.27534	0.235538	0.160581	0.259965	0.179474	0.0977083	0.261232	0.629228	0.237462	0.299609	0.193789	0.295502	0.372979	0.230707	0.283653	0.238865	0.315697	0.195522	0.272786	0.210218	0.235652	0.230514	0.319915	0.443472	0.258035	0.295657	0.143167	0.230087	0.189514	0.502539	0.583849	24.4157	24.8505	8.61165	2.35617	0.060897	0.0554082
High	P20152	Vim	Vimentin [OS=Mus musculus]	[R].QVQSLTCEVDALKGTNESLER.[Q]	1xCarbamidomethyl [C7]; 1xPhospho [S4]	P20152 1xPhospho [S325]	6.06793e-05	3	P20152 [322-342]	1	2457.13	92.58	0.0503211	0.0975592	0	0	0	0.0137302	0	0	0.0343674	0	0	0.0926518	0	0	0.020459	0.010693	0.0998507	0.0127626	0.11188	0	0.050284	0.0755031	0.113979	0.0959139	0.132294	0.106402	0.0609215	0	0	0.029584	0.617639	24.6179	23.3171	1.45966	5.8343	0.0344143	0.0389222
High	Q8R0W0	Eppk1 EPPK	epiplakin [OS=Mus musculus]	[R].QVSASELCTSGILDR.[D]	1xCarbamidomethyl [C8]; 1xPhospho [S/T]	Q8R0W0 1xPhospho [S2705; S2707; T2711]; 1xPhospho [S5922; S5924; T5928]; 1xPhospho [S9654; S9656; T9660]; 1xPhospho [S13901; S13903; T13907]; 1xPhospho [S18663; S18665; T18669]; 1xPhospho [S23940; S23942; T23946]; 1xPhospho [S29732; S29734; T29738]; 1xPhospho [S36039; S36041; T36045]	2.99936e-06	123	Q8R0W0 [2703-2717]; [3218-3232]; [3733-3747]; [4248-4262]; [4763-4777]; [5278-5292]; [5793-5807]; [6308-6322]	0	1715.77	87.47	0.819436	0.217705	0.557003	0.835274	1.47171	0.0629056	1.78417	0	0.0441605	0.653622	0.721543	0.821799	0.860369	0.771829	1.02244	0.729734	1.93593	1.91739	1.31017	0.635128	0.946031	0.952579	1.63844	1.14806	1.42453	1.718	0.250049	1.20966	1.73654	0.780926	0.115464	22.3419	23.0677	0.302082	2.38434	0.257259	0.49264
High	Q8R0W0	Eppk1 EPPK	epiplakin [OS=Mus musculus]	[R].QVSASELCTSGILDRDTMR.[E]	1xCarbamidomethyl [C8]; 1xPhospho [S/T]	Q8R0W0 1xPhospho [S2705; S2707; T2711; S2712]; 1xPhospho [S5922; S5924; T5928; S5929]; 1xPhospho [S9654; S9656; T9660; S9661]; 1xPhospho [S13901; S13903; T13907; S13908]; 1xPhospho [S18663; S18665; T18669; S18670]; 1xPhospho [S23940; S23942; T23946; S23947]; 1xPhospho [S29732; S29734; T29738; S29739]; 1xPhospho [S36039; S36041; T36045; S36046]	3.67538e-06	93	Q8R0W0 [2703-2721]; [3218-3236]; [3733-3751]; [4248-4266]; [4763-4781]; [5278-5296]; [5793-5811]; [6308-6326]	1	2218.98	87.04	1.70769	1.05922	1.31553	1.26384	1.9715	1.7074	2.38935	0.431528	0.57607	1.15457	1.15616	1.73498	2.80687	2.3992	1.92145	1.87887	2.95124	2.27027	2.30732	2.20022	1.33397	1.34895	1.49643	2.48273	3.73898	2.49329	1.29267	1.91774	1.54408	0.620786	0.0115348	22.1036	24.3636	2.42296	5.79945	0.399255	0.83651
High	Q8R0W0	Eppk1 EPPK	epiplakin [OS=Mus musculus]	[R].QVSASELCTSGILDRDTMR.[E]	1xCarbamidomethyl [C8]; 1xPhospho [S]; 1xOxidation [M18]	Q8R0W0 1xPhospho [S2705; S2707]; 1xPhospho [S5922; S5924]; 1xPhospho [S9654; S9656]; 1xPhospho [S13901; S13903]; 1xPhospho [S18663; S18665]; 1xPhospho [S23940; S23942]; 1xPhospho [S29732; S29734]; 1xPhospho [S36039; S36041]	1.55387e-05	56	Q8R0W0 [2703-2721]; [3218-3236]; [3733-3751]; [4248-4266]; [4763-4781]; [5278-5296]; [5793-5811]; [6308-6326]	1	2234.98	81.13	0.245489	0.266134	0.212272	0.215883	0.396186	0.228152	0.444453	0	0.0787738	0.257825	0.232553	0.270753	0.456065	0.250901	0.3203	0.225643	0.394668	0.361434	0.333524	0.109455	0.172598	0.247116	0.209454	0.588091	0.362753	0.3311	0.17908	0.170066	0.326314	0.331546	0.0275892	22.7033	25.4735	1.38572	2.38934	0.101272	0.144436
High	Q9DBS5	Klc4 Knsl8	Kinesin light chain 4 [OS=Mus musculus]	[K].RAASLNYLNQPNAAPLQVSR.[G]	1xPhospho [S4]	Q9DBS5 1xPhospho [S590]	4.50292e-06	28	Q9DBS5 [587-606]	1	2263.13	81.55	0.109695	0.0867274	0.0785588	0.0869111	0.0941594	0.0805243	0.162052	0	0.168861	0.163641	0.10449	0.0479276	0.107652	0.149042	0.0596189	0.0857738	0.0441503	0.152655	0.0398335	0	0.0670488	0.061492	0.114598	0.117036	0.0919082	0.067659	0	0.0749028	0.0258774	0.856735	0.189486	23.5668	24.6129	14.4337	0.53794	0.0259118	0.0484356
High	Q9CRA8	Exosc5 D7Wsu180e Rrp46	Exosome complex component RRP46 [OS=Mus musculus]	[K].RADANLLTDTGTESSPRSPVCSLR.[H]	1xCarbamidomethyl [C21]; 1xPhospho [S/T]	Q9CRA8 1xPhospho [T15; T17; S19; S20; S23; S27]	3.45779e-05	66	Q9CRA8 [6-29]	2	2683.25	72.3	0.269133	0.502407	0.337349	0.334617	0.336423	0.104357	0.449319	0.47713	0.244448	0.603012	0.29183	0.448744	0.265312	0.558648	0.579562	0.365958	0.551039	0.133293	0.392514	0.131442	0.312971	0.277953	0.358469	0.350109	0.385135	0.330573	0.304787	0.322165	0.246427	0.871049	0.9409	23.4849	23.2238	10.8736	15.1797	0.0659033	0.0733065
High	Q9D8Y0	Efhd2 Sws1	EF-hand domain-containing protein D2 [OS=Mus musculus]	[R].RADLNQGIGEPQSPSRR.[V]	1xPhospho [S13]	Q9D8Y0 1xPhospho [S74]	6.33012e-06	52	Q9D8Y0 [62-78]	2	1960.93	45.96	0.412967	1.14076	0.813064	0.582524	1.30848	1.43744	0.925943	1.55192	0.719995	0.649741	0.806706	0.418833	0.478466	1.14688	0.750886	0.472042	0.472546	0.500827	0.236151	0.771855	0.471588	0.823366	0.530907	0.737083	0.990276	0.2567	0.832726	0.310493	0.497545	0.418868	0.994607	23.698	24.7608	9.71228	9.74279	0.321475	0.0751283
High	Q3TQI7	0	Telomere length and silencing protein 1 homolog [OS=Mus musculus]	[R].RADSESEEDEQESEEVR.[L]	2xPhospho [S4; S6]	Q3TQI7 2xPhospho [S15; S17]	3.12616e-05	1	Q3TQI7 [12-28]	1	2183.76	43.79	0	0	0	0.0537858	0	0	0	0	0	0	0	0	0	0	0	0.0966785	0	0	0.0912571	0	0.0781013	0	0	0	0	0	0	0	0	0.032328	0.5631	22.8918	25.2202	16.4609	10.7288	0.0181078	0.0291354
High	Q3MI48	Jsrp1 Jp45	Junctional sarcoplasmic reticulum protein 1 [OS=Mus musculus]	[R].RADSSDWTHVLQDPVAAGAGDAGLKK.[M]	1xPhospho [S/T]	Q3MI48 1xPhospho [S47; S48; T51]	1.32196e-07	9	Q3MI48 [44-69]	2	2745.3	90.17	0	0	0	0	0	0	0	0.0523336	0	0	0	0	0	0	0	0	0	0	0	0	0	0	0	0	0	0	0	0	0	0.206116	1	23.226	23.8301	10.1115	3.22166	0.00910915	0
High	Q5HZI1	Mtus1 Atbp Atip Cctsg1 Kiaa1288 Mtsg1	Microtubule-associated tumor suppressor 1 homolog [OS=Mus musculus]	[R].QLSTEQAALQESLEKESK.[V]	1xPhospho [S/T]	Q5HZI1 1xPhospho [S1143; T1144]; Q5HZI1-4 1xPhospho [S453; T454]; Q5HZI1-3 1xPhospho [S340; T341]; Q5HZI1-2 1xPhospho [S373; T374]	4.38447e-07	40	Q5HZI1 [1141-1158]; Q5HZI1-4 [451-468]; Q5HZI1-3 [338-355]; Q5HZI1-2 [371-388]	1	2098.99	85.04	0.0734082	0	0.0518059	0.0703816	0.0430535	0.0682855	0.0943302	0.0314747	0.0205564	0.0783595	0.0768604	0.065694	0.082316	0.278562	0.100642	0.0975246	0.0665792	0.0538985	0.0714559	0	0.0687624	0.0588874	0.0308202	0.0738392	0.111656	0.0840833	0.0930374	0.141099	0.0802544	0.568516	0.794772	23.4066	23.2501	19.6803	16.166	0.0291797	0.029104
High	Q5HZI1	Mtus1 Atbp Atip Cctsg1 Kiaa1288 Mtsg1	Microtubule-associated tumor suppressor 1 homolog [OS=Mus musculus]	[R].QLSTEQAALQESLEK.[E]	1xPhospho [S/T]	Q5HZI1 1xPhospho [S1143; T1144]; Q5HZI1-4 1xPhospho [S453; T454]; Q5HZI1-3 1xPhospho [S340; T341]; Q5HZI1-2 1xPhospho [S373; T374]	4.21971e-06	53	Q5HZI1 [1141-1155]; Q5HZI1-4 [451-465]; Q5HZI1-3 [338-352]; Q5HZI1-2 [371-385]	0	1754.82	87.94	0.0945201	0.116123	0.16579	0.148851	0.178018	0.390769	0.430495	0.133916	0	0.274017	0.308763	0.141334	0.42641	0.395309	0.418997	0.383123	0.547605	0.194353	0.4022	0.280064	0.311862	0.340509	0.335976	0.177047	0.11281	0.200258	0.126691	0.261683	0.25277	0.580949	0.769831	25.0336	25.4958	22.6403	20.6176	0.13733	0.0563472
High	Q9DBT5	Ampd2	AMP deaminase 2 [OS=Mus musculus]	[R].QISQDVKLEPDILLR.[A]	1xPhospho [S3]	Q9DBT5 1xPhospho [S87]	2.51108e-05	26	Q9DBT5 [85-99]	1	1846.97	102.65	0.0449339	0.0820999	0.0711973	0.0267519	0.300996	0.128044	0.211887	0.183686	0	0.03262	0.0423174	0.100521	0.067609	0.313635	0.061793	0.0626164	0.0921239	0.0795053	0.101006	0.22598	0.0288418	0.0624509	0.030662	0.235704	0.130698	0.036892	0.19077	0.084313	0.0600343	0.3594	0.707786	23.1356	26.2287	9.65506	7.48723	0.0707022	0.0508153
High	Q99PI5	Lpin2	Phosphatidate phosphatase LPIN2 [OS=Mus musculus]	[K].QLSDAASTELPESPLEAPQISSLLDADPVPSPSAEAPSEPKPAAK.[D]	1xPhospho [S]	Q99PI5-2 1xPhospho [S337; S341]; Q99PI5 1xPhospho [S337; S341]	2.95097e-06	7	Q99PI5-2 [335-379]; Q99PI5 [335-379]	0	4618.23	137.74	0	0	0	0	0	0	0	0	0.034757	0	0	0	0	0	0	0.16718	0.0081597	0.0398955	0.0701103	0	0.0736679	0	0	0.00944638	0.0323173	0	0.0560244	0	0.043046	0.054756	0.971407	23.5097	25.1181	17.142	7.36454	0.0287913	0.0336084
High	P70255-1	Nfic	Nuclear factor 1 C-type [OS=Mus musculus]	[R].NWTEDIEGGISSPVKK.[T]	1xPhospho [S/T]	P70255-5 1xPhospho [T314; S322; S323]; P70255-3 1xPhospho [T314; S322; S323]; P70255-1 1xPhospho [T314; S322; S323]; P70255-2 1xPhospho [T305; S313; S314]	2.53867e-07	250	P70255-5 [312-327]; P70255-3 [312-327]; P70255-1 [312-327]; P70255-2 [303-318]	1	1839.85	82.87	1.3022	0.968769	0.860829	1.29036	1.14878	1.41505	1.45705	0.454425	0.753933	1.45427	1.2826	1.72437	1.37728	1.60485	1.39853	1.00941	1.49749	1.2372	0.892506	1.61835	0.966124	0.773508	1.80655	1.09349	1.55026	0.962874	0.969949	0.949698	1.09356	0.319225	0.380566	23.4078	21.3268	0.145747	5.50733	0.24203	0.292752
High	P62960	Ybx1 Msy-1 Msy1 Nsep1 Yb1	Nuclease-sensitive element-binding protein 1 [OS=Mus musculus]	[R].NYQQNYQNSESGEKNEGSESAPEGQAQQR.[R]	1xPhospho [S]	P62960 1xPhospho [S163; S165; S172; S174]	1.37447e-08	645	P62960 [155-183]	1	3337.36	44.75	7.4136	6.73413	7.44626	8.93455	8.99952	9.18464	7.66371	6.93601	9.17878	9.36631	7.83127	5.81622	6.43176	6.46221	9.19618	8.61251	6.17096	6.11275	5.19642	8.52981	8.23748	7.41813	7.36572	8.35881	6.91717	6.61463	6.5728	5.54668	7.89645	0.003249	0.970816	23.9215	23.8735	16.8022	8.40986	1.41101	0.833203
High	Q9Z204	Hnrnpc Hnrpc	Heterogeneous nuclear ribonucleoproteins C1/C2 [OS=Mus musculus]	[K].QADLSFSSPVEMK.[N]	1xPhospho [S]	Q9Z204 1xPhospho [S229; S231; S232]; Q9Z204-2 1xPhospho [S216; S218; S219]	1.00331e-05	55	Q9Z204 [225-237]; Q9Z204-2 [212-224]	0	1518.65	83.57	0.0773777	0.117935	0.0767292	0.159298	0.159268	0	0.158801	0.0653629	0.0956691	0.127938	0.113288	0.192533	0.140013	0.100671	0.161916	0.1046	0.0866152	0.129875	0.0981531	0.366449	0.132092	0.119198	0.172484	0.0966999	0.085397	0.0941519	0.0901743	0.138236	0.0769542	0.955311	0.286974	24.595	23.5089	6.11533	18.2224	0.041383	0.0643527
High	Q9Z204	Hnrnpc Hnrpc	Heterogeneous nuclear ribonucleoproteins C1/C2 [OS=Mus musculus]	[K].QADLSFSSPVEMKNEKSEEEQSSASVK.[K]	1xPhospho [S]	Q9Z204 1xPhospho [S229; S231; S232]; Q9Z204-2 1xPhospho [S216; S218; S219]	5.06524e-06	31	Q9Z204 [225-251]; Q9Z204-2 [212-238]	2	3051.35	70.33	0.223945	0.272257	0.264005	0.219559	0.376169	0.192701	0.290494	0.208067	0.246482	0.274155	0.209051	0.136072	0.310012	0.214825	0.426873	0.156701	0.277678	0.124225	0.195308	0.545879	0.173585	0.200356	0.0823319	0.252342	0.273015	0.297642	0.27092	0.239894	0.186853	0.271962	0.0738209	25.3623	23.0706	13.8457	10.0335	0.0596691	0.124593
High	Q9JIK5	Ddx21	Nucleolar RNA helicase 2 [OS=Mus musculus]	[K].QADSETKEIITEEPSEEEADMPKPK.[K]	1xPhospho [S/T]	Q9JIK5 1xPhospho [S107; T109; S118]	1.88605e-06	83	Q9JIK5 [104-128]	1	2911.28	69.79	0.417604	0.595154	0.436149	0.329852	0.588833	0.892842	0.616766	0.981402	0.85884	0.771129	0.412208	0.729464	0.893313	1.80949	0.951403	0.54576	0.643336	0.686139	0.712006	1.42705	0.510626	0.626315	0.575353	1.01194	0.84328	0.612241	1.02862	0.77237	0.455854	0.352598	0.503532	23.0925	24.1034	10.2373	9.31472	0.22848	0.214822
High	P18608	Hmgn1 Hmg-14 Hmg14	Non-histone chromosomal protein HMG-14 [OS=Mus musculus]	[K].QADVADQQTTELPAENGETENQSPASEEEKEAK.[S]	1xPhospho [S26]	P18608 1xPhospho [S87]	3.03328e-10	81	P18608 [62-94]	1	3653.56	62.18	1.45194	1.27248	1.40535	1.29103	1.14488	0.262727	0.908766	0.395546	0.847898	2.11217	1.34992	1.68693	1.92789	0.501052	1.98119	1.10942	1.75078	1.48034	1.61999	0.229252	0.563512	1.49604	3.00983	1.30724	1.61788	1.57808	0.84486	1.51641	1.7938	0.574109	0.0518473	24.3509	23.7612	0.941126	23.715	0.376731	0.768057
High	P18608	Hmgn1 Hmg-14 Hmg14	Non-histone chromosomal protein HMG-14 [OS=Mus musculus]	[K].QADVADQQTTELPAENGETENQSPASEEEKEAK.[S]	2xPhospho [S26; T/S]	P18608 2xPhospho [T70; S84; S87]	1.123e-05	31	P18608 [62-94]	1	3733.53	64.13	0	0	0.137055	0.601329	0	0	0	0	0	0.0234489	0	0	0	0.0476145	0	0.722572	0	0	0.731527	0	0.663265	0.0167941	0.0579556	0	0	0.104909	0.076728	0.189505	0.0661	0.0978438	0.519841	22.899	25.2636	15.8401	11.9035	0.146336	0.220814
High	P18608	Hmgn1 Hmg-14 Hmg14	Non-histone chromosomal protein HMG-14 [OS=Mus musculus]	[K].QADVADQQTTELPAENGETENQSPASEEEKEAKSD.[-]	1xPhospho [S]	P18608 1xPhospho [S87; S95]	2.73323e-09	79	P18608 [62-96]	2	3855.62	62.44	0.703016	0.573265	0.704365	0.741464	0.585785	0.320461	0.544405	0	0.909892	0.891485	0.374127	0.851358	0.853285	0.0491161	0.235049	0.739237	0.610723	0.667596	1.11956	0.0761988	0.559577	0.782243	0.726284	0.557015	0.722804	0.853545	0.412842	0.634917	0.922221	0.66553	0.350938	24.3484	22.6081	0.919138	0.770982	0.261177	0.229253
High	P46938-1	Yap1 Yap Yap65	Transcriptional coactivator YAP1 [OS=Mus musculus]	[R].QASTDAGTAGALTPQHVR.[A]	1xPhospho [T/S]	P46938-2 1xPhospho [S94; T95; T99]; P46938-1 1xPhospho [S94; T95; T99]	4.2983e-09	222	P46938-2 [92-109]; P46938-1 [92-109]	0	1860.86	52.24	1.88073	2.00792	1.37048	1.51162	1.15729	3.29344	1.56547	1.66674	1.53933	1.6002	1.31749	1.33683	1.06042	2.09257	0.785931	1.20017	0.885821	1.34258	0.635909	1.30748	1.61179	1.87902	1.60208	2.27842	1.53634	1.18935	1.49879	1.19763	1.46524	0.758989	0.410625	22.08	22.6665	4.86084	19.86	0.289012	0.334974
High	Q99KK1	Reep3 D10Ucla1	Receptor expression-enhancing protein 3 [OS=Mus musculus]	[K].QATESPAYGIPLKDGSEQTDEEAEGPFSDDEMVTHK.[A]	1xPhospho [S/T]	Q99KK1 1xPhospho [T184; S186; S197; T200; S209]	3.92223e-06	23	Q99KK1 [182-217]	1	3988.7	88.02	0.0731795	0	0.0478513	0.0175688	0.144402	0.0344886	0.0957204	0.144708	0	0.142687	0.101006	0.0436653	0.0829796	0.123658	0.0793055	0.234832	0.161743	0	0.234396	0.0594339	0.177529	0.162811	0.228309	0.0598277	0.0431642	0.0880698	0.0966746	0.169079	0.144812	0.30327	0.590592	24.672	25.1544	19.1629	19.9945	0.0638962	0.0748495
High	Q9Z204-5	Hnrnpc Hnrpc	Isoform 5 of Heterogeneous nuclear ribonucleoproteins C1/C2 [OS=Mus musculus]	[K].QAVEMKNEKSEEEQSSASVK.[K]	1xPhospho [S10]	Q9Z204-5 1xPhospho [S234]; Q9Z204-3 1xPhospho [S221]	5.74363e-06	1	Q9Z204-5 [225-244]; Q9Z204-3 [212-231]	2	2318.02	42.88	0.139423	0.209241	0.167046	0.193979	0.437362	0.137306	0.260355	0.580081	0.156291	0.293888	0.1351	0	0.296453	0.158551	0.215428	0.1262	0.191463	0.107023	0.261546	0.139703	0.145907	0.263634	0.186396	0.145899	0.16857	0.453765	0.143527	0.260794	0.233217	0.462808	0.758815	23.9088	23.8209	10.7757	11.2288	0.114469	0.0843336
High	Q3UMF0; Q3UMF0-2	#N/A	Cordon-bleu protein-like 1 [OS=Mus musculus] Isoform 2 of Cordon-bleu protein-like 1 [OS=Mus musculus]	[R].QDSNPKPKPSNEITR.[E]	1xPhospho [S3]	Q3UMF0 1xPhospho [S794]; Q3UMF0-3 1xPhospho [S723]; Q3UMF0-4 1xPhospho [S724]; Q3UMF0-2 1xPhospho [S762]	2.64265e-05	94	Q3UMF0 [792-806]; Q3UMF0-3 [721-735]; Q3UMF0-4 [722-736]; Q3UMF0-2 [760-774]	0	1790.84	37.69	3.05088	2.73411	4.10754	4.65664	6.03064	3.9052	3.8742	0.995423	4.35704	3.33125	3.74599	3.2196	2.70231	3.39453	3.84304	3.63011	2.69948	3.1516	2.86135	5.80197	6.92182	3.4953	3.53929	1.86105	2.59769	4.77778	4.01326	7.31627	1.75218	0.126878	0.0844484	23.0398	23.6451	17.0327	14.0928	0.84429	1.94816
High	Q3TLH4	Prrc2c Bat2d Bat2d1 Bat2l2 Kiaa1096	Protein Prrc2c [OS=Mus musculus]	[R].QDSNRSEKETTQVVQEAEPESGAQPRPGYFK.[Q]	1xPhospho [S/T]	Q3TLH4 1xPhospho [S610; S613; T617; T618]; Q3TLH4-5 1xPhospho [S610; S613; T617; T618]	2.12758e-05	134	Q3TLH4 [608-638]; Q3TLH4-5 [608-638]	2	3572.63	70.31	0.265302	0.252898	0.226865	0.217674	0.24845	0.511745	0.255021	0	0.275819	0.353052	0.192394	0.230192	0.342662	0.154949	0.347689	0.210187	0.288174	0.233715	0.217355	0.21397	0.211507	0.234575	0.187993	0.303834	0.327937	0.13654	0.2536	0.250553	0.237349	0.306141	0.409344	23.4873	24.526	20.774	4.22377	0.0890966	0.0467998
High	O35344	Kpna3 Qip2	Importin subunit alpha-4 [OS=Mus musculus]	[R].NVPQEESLEDSDVDADFK.[A]	1xPhospho [S]	O35344 1xPhospho [S56; S60]	8.83995e-07	115	O35344 [50-67]	0	2116.86	82.31	0.416339	0.070764	0.713194	1.36676	0.401271	0.219997	0.322186	0.0725088	0.514864	0.588118	0.65171	0.345247	0.53191	0.216023	0.556402	1.14413	0.371177	0.288108	0.996342	0.331233	0.86917	0.752165	0.568481	0.203791	0.222088	0.605966	0.794026	1.32071	1.05096	0.146	0.125245	22.821	25.3837	16.1574	18.0552	0.281389	0.355361
High	Q5SX79-1	Shroom1	Protein Shroom1 [OS=Mus musculus]	[R].QDTPLLYALAAEAEATAHTAEPPSPPASR.[D]	1xPhospho [S/T]	Q5SX79-1 1xPhospho [T112; T125; T128; S133; S137]; Q5SX79-2 1xPhospho [T112; T125; T128; S133; S137]	1.46386e-07	135	Q5SX79-1 [110-138]; Q5SX79-2 [110-138]	0	3055.44	138.12	0.228155	0.0976582	0.0250692	0.032755	0.491747	0.417085	0.0252382	0.0379428	0.46227	0.0244916	0.0358485	0.0747169	0.0647638	0.375407	0.0759518	0.743579	0.823317	0.301393	0.281795	0.183005	0.224368	0.0707126	0.0606877	1.01251	0.750396	0.0521086	0.410764	0.0512816	0.389803	0.22269	0.163297	25.8214	25.7827	20.3562	3.23246	0.192797	0.294633
High	O35691	Pnn	Pinin [OS=Mus musculus]	[R].QESDPEDDDVKKPALQSSVVATSK.[E]	1xPhospho [S3]	O35691 1xPhospho [S100]	2.34021e-06	43	O35691 [98-121]	1	2653.22	57.45	0.383699	0.574959	0.885451	0.605808	0.480687	0.611199	0.631035	0.511171	0.518468	0.733976	0.681286	0.742186	1.02871	0.973152	0.85613	0.582449	0.606978	0.645617	0.694588	1.26574	1.10197	0.730879	1.27023	1.0412	0.834446	0.862533	0.648708	0.721468	0.919124	0.625048	0.804968	22.6554	24.6441	9.03345	14.5605	0.112708	0.198463
High	Q9QZQ1	Afdn Af6 Mllt4	Afadin [OS=Mus musculus]	[K].QGAIYHGLATLLNQPSPMMQR.[I]	1xPhospho [S16]	Q9QZQ1 1xPhospho [S1107]; Q9QZQ1-2 1xPhospho [S1092]	3.02386e-06	58	Q9QZQ1 [1092-1112]; Q9QZQ1-2 [1077-1097]	0	2406.15	109.97	0.205421	0.151089	0.0727749	0.0497864	0.383551	0.261126	0.0924326	0.107518	0.234832	0.108633	0.108031	0.148546	0.112763	0	0.124639	0.190706	0.279949	0.161591	0.209514	0.130079	0.0925449	0.10016	0.134009	0.285046	0.317786	0.139967	0.0463449	0.114849	0.182423	0.0775066	0.00512656	23.1326	23.725	20.7669	3.88291	0.0819938	0.0939581
High	P16460	Ass1 Ass	Argininosuccinate synthase [OS=Mus musculus]	[K].QHGIPIPVTPKSPWSMDENLMHISYEAGILENPK.[N]	1xPhospho [S/T]	P16460 1xPhospho [T174; S177; S180]	1.14399e-08	36	P16460 [166-199]	1	3908.88	126.23	0.0555443	0.00512306	0	0	0.978336	0.342869	0	0.116152	0.909286	0	0	0.0248719	0.0224372	0.491645	0.00858344	0.061884	0.116867	0.0292308	0	0.484783	0.0459862	0	0	0.100283	0.122122	0.0484129	0.369123	0.00365858	0	0.498718	0.174891	24.0632	23.1439	16.1782	11.0028	0.17641	0.141014
High	Q6ZQ58-1	Larp1 Kiaa0731 Larp	La-related protein 1 [OS=Mus musculus]	[R].QHYQKETESAPGSPR.[A]	1xPhospho [S]	Q6ZQ58-1 1xPhospho [S494; S498]	4.89298e-05	58	Q6ZQ58-1 [486-500]	1	1794.78	34.78	0.703762	0.457894	0.474797	0.561359	0.56928	0.0916086	0.669266	0	0.642825	0.396418	0.638466	1.03708	0.895582	0.20552	0.818958	0.588838	0.693431	0.347628	0.710734	0.467046	0.503497	0.573313	0.354821	0.722667	0.780744	0.83083	0.648173	0.713278	0.577385	0.519553	0.587369	25.2073	24.3749	2.8935	8.94687	0.28266	0.126754
High	Q80X80	C2cd2l Tmem24	Phospholipid transfer protein C2CD2L [OS=Mus musculus]	[R].QKEAGLSQSHDDLSNTTATPSVR.[K]	1xPhospho [S]	Q80X80 1xPhospho [S660; S662]	8.11476e-07	122	Q80X80 [654-676]	1	2522.15	54.64	0.842795	0.766275	0.969634	1.03101	0.834302	1.536	1.12133	1.04863	1.23938	0.857987	0.734241	1.20022	1.56895	1.55661	1.60212	1.18882	0.810915	0.654491	0.989066	1.84172	0.900244	1.19287	1.38601	0.801881	0.888455	1.02536	1.06841	0.96709	1.22459	0.786769	0.747533	23.9686	24.594	11.0398	13.131	0.161339	0.335344
High	Q8K019-1	Bclaf1 Btf Kiaa0164	Bcl-2-associated transcription factor 1 [OS=Mus musculus]	[K].QKFHDSEGDDTEETEDYR.[Q]	1xPhospho [S6]	Q8K019-1 1xPhospho [S395]; Q8K019-3 1xPhospho [S393]; Q8K019-2 1xPhospho [S393]	4.14191e-05	47	Q8K019-1 [390-407]; Q8K019-3 [388-405]; Q8K019-2 [388-405]	1	2280.86	46.9	0.721199	0.964716	0.677574	1.09202	0.433409	0	0.643161	1.06866	0.76798	1.24345	0.855325	0.93062	0.771455	0.466597	1.09168	0.969598	0.648378	0.429294	0.764313	0.164589	0.965742	0.770468	1.04582	0.898689	0.765153	0.777559	0.573617	1.15726	0.906001	0.408065	0.343982	23.1793	24.3431	15.5462	20.3628	0.212548	0.244556
High	Q8K4L0	Ddx54	ATP-dependent RNA helicase DDX54 [OS=Mus musculus]	[K].QKIDDRDSEEEGPSNQR.[G]	1xPhospho [S8]	Q8K4L0 1xPhospho [S774]	3.31365e-05	40	Q8K4L0 [767-783]	2	2082.87	37.1	0.328013	0.327676	0.284748	0.545934	0.414928	0.331753	0.317784	0.236852	0.37583	0.444345	0.35773	0.404507	0.371994	0.473688	0.503496	0.401922	0.370563	0.301722	0.354849	0.486121	0.434953	0.373187	0.457176	0.313554	0.2452	0.382331	0.374827	0.344201	0.3321	0.0365957	0.208666	22.7918	24.4569	16.0735	13.9696	0.0734783	0.0706801
High	Q8C1D8	Iws1 Iws1l	protein IWS1 homolog [OS=Mus musculus]	[R].QKIDSDDDEEKEGDEEK.[V]	1xPhospho [S5]	Q8C1D8 1xPhospho [S321]; Q8C1D8-2 1xPhospho [S321]	1.75141e-05	47	Q8C1D8 [317-333]; Q8C1D8-2 [317-333]	2	2088.81	36.76	0.170337	0.142144	0.328323	0.576219	0.2258	0.115766	0.253244	0	0.234212	0.392376	0.451064	0.289156	0.369743	0.248988	0.435237	0.495429	0.247884	0.231219	0.505624	0.470229	0.508759	0.345934	0.516736	0.185468	0.229381	0.458135	0.298556	0.39313	0.374926	0.344686	0.517392	22.7588	24.3459	16.4809	12.4389	0.113904	0.118845
High	P35564	Canx	Calnexin [OS=Mus musculus]	[K].QKSDAEEDGVTGSQDEEDSKPK.[A]	1xPhospho [S/T]	P35564 1xPhospho [S553; T561; S563]	5.5472e-10	304	P35564 [551-572]	1	2459.01	38.37	8.438	9.90092	7.35053	11.7479	8.65765	11.3664	10.5768	11.9706	8.5918	7.753	9.72207	10.7975	9.83929	13.6875	11.4426	7.74426	9.21353	10.438	9.51794	10.0463	10.2144	9.92869	16.6221	9.59108	9.35302	10.601	6.14027	8.76234	10.6835	0.274576	0.241376	22.8543	25.1034	10.2974	23.8523	1.30645	2.4752
High	P35564	Canx	Calnexin [OS=Mus musculus]	[K].QKSDAEEDGVTGSQDEEDSKPK.[A]	2xPhospho [S3; S13]	P35564 2xPhospho [S553; S563]	3.9114e-07	179	P35564 [551-572]	1	2538.98	39.89	2.72406	4.67027	9.74463	15.9293	3.30814	3.25091	4.48632	7.83683	5.37937	7.28484	11.855	7.62031	8.31482	4.35459	11.3595	12.7021	5.52138	7.81932	12.9715	14.0356	15.9314	10.4373	16.6513	5.02621	6.7036	11.8866	8.17407	9.62228	12.1989	0.518256	0.672236	23.7908	24.3774	14.8614	13.6443	2.58042	3.6715
High	P35564	Canx	Calnexin [OS=Mus musculus]	[K].QKSDAEEDGVTGSQDEEDSKPKAEEDEILNR.[S]	1xPhospho [S/T]	P35564 1xPhospho [S553; T561; S563]	2.2381e-09	127	P35564 [551-581]	2	3528.51	61.81	2.13047	0.798653	1.01956	2.38193	2.19871	2.672	1.19765	1.00361	2.13748	3.01426	1.45098	1.9951	1.86166	1.99235	2.16811	2.50939	1.61883	1.49797	1.90626	2.4053	2.07724	2.31222	2.07366	1.63707	1.09321	1.51736	1.94759	2.56218	1.46794	0.0119028	0.14623	21.8296	24.5454	17.7974	16.5415	0.690872	0.438932
High	P35564	Canx	Calnexin [OS=Mus musculus]	[K].QKSDAEEDGVTGSQDEEDSKPKAEEDEILNR.[S]	2xPhospho [S3; S13]	P35564 2xPhospho [S553; S563]	2.92815e-07	64	P35564 [551-581]	2	3608.48	65.15	0.412441	0.0826711	1.38599	3.77632	1.18237	2.61329	0.2794	1.09024	0.895467	3.11776	1.65327	1.57486	1.80899	1.10069	2.5777	4.23402	0.563634	0.781461	3.56947	4.19192	3.90876	3.26766	1.8552	0.485314	0.689598	1.44334	1.50627	3.17052	2.59456	0.0746382	0.310249	23.7466	25.5529	17.0335	15.0614	1.08826	1.17333
High	Q8JZX4	Rbm17 Spf45	Splicing factor 45 [OS=Mus musculus]	[R].QIADTPPHVAAGLKDPVPSGFSAGEVLIPLADEYDPMFPNDYEK.[V]	1xPhospho [T/S]	Q8JZX4 1xPhospho [T71; S88]	5.31267e-05	5	Q8JZX4 [67-110]	1	4791.26	139.51	0	0	0	0	0.0258505	0.0666107	0	0.024575	0.180133	0	0	0	0	0	0	0.0945437	0	0.0146737	0.0170874	0	0	0	0	0.0982816	0.0184926	0	0.187512	0	0	0.194746	0.57836	23.5516	24.3758	16.0868	23.9927	0.0314837	0.0507934
High	B1AY13	Usp24	Ubiquitin carboxyl-terminal hydrolase 24 [OS=Mus musculus]	[R].QEAEDLSLSAPSSPEISPQSSPRPHRPNNDR.[L]	1xPhospho [S]	B1AY13 1xPhospho [S2074; S2077; S2078]	2.34021e-06	57	B1AY13 [2058-2088]	0	3478.6	66.63	0.217999	0.174513	0.229877	0.193331	0.262165	0.168429	0.22907	0	0.169552	0.158995	0.164391	0.406304	0.380759	0.311628	0.268604	0.166086	0.307696	0	0.0908564	0.262871	0.112464	0.131162	0.210518	0.285581	0.24196	0.114847	0.321041	0.158894	0.169256	0.584154	0.975354	25.5523	24.0162	2.49625	13.026	0.0633101	0.0372802
High	Q99JF8	Psip1 Ledgf	PC4 and SFRS1-interacting protein [OS=Mus musculus]	[K].NLAKPGVTSTSDSEDEDDQEGEKKR.[K]	2xPhospho [T/S]	Q99JF8 2xPhospho [T269; S270; T271; S272; S274]; Q99JF8-2 2xPhospho [T269; S270; T271; S272; S274]	8.23359e-06	116	Q99JF8 [262-286]; Q99JF8-2 [262-286]	2	2895.19	43.25	0	0	4.39364	3.27164	0	0	0.109072	0.208019	0	1.07089	2.05936	0.318289	0.637018	0	0.544905	3.48032	0.106505	0.180467	5.1937	0.675997	4.98293	2.71955	0.323416	0	0.164696	0.882473	0.644164	2.05626	2.96126	0.620314	0.459955	24.7553	23.8808	14.717	15.6664	0.80451	1.42845
High	Q68EF0	Rab3ip Rabin8	Rab-3A-interacting protein [OS=Mus musculus]	[R].NKSTSSAMGGSHQDLSVIQPIVK.[D]	1xPhospho [T/S]	Q68EF0 1xPhospho [S240; T241; S242; S243; S248]	1.41819e-06	65	Q68EF0 [238-260]	1	2464.19	77.32	0.462078	0.395259	0.34084	0.389069	0.619786	0.53399	0.492144	0.371562	0.197428	0.473177	0.346402	0.447372	0.438728	0.410871	0.606628	0.406526	0.576886	0.281898	0.162663	0.193545	0.267982	0.306028	0.336711	0.298976	0.311653	0.204028	0.409756	0.289258	0.204074	0.459548	0.255631	22.7651	22.2388	21.4139	18.2978	0.0623416	0.066096
High	O35678-1	Mgll	monoglyceride lipase [OS=Mus musculus]	[R].NKSEVDLYNSDPLVCR.[A]	1xCarbamidomethyl [C15]; 1xPhospho [S3]	O35678-1 1xPhospho [S189]	5.44881e-06	33	O35678-1 [187-202]	1	1988.88	82.48	0.141699	0.102491	0.0839584	0.165943	0.0387775	0.0474046	0.119567	0	0.0672945	0.205016	0.114488	0.0633932	0.122413	0.0469865	0.0912489	0.0711344	0.0820772	0.0394022	0.0828289	0	0.0982877	0.110691	0.124458	0.0996436	0.0600094	0.0193881	0.0657947	0.113135	0.0720613	0.733764	0.0872612	24.2202	22.8357	9.08991	19.2802	0.0342262	0.0465719
High	Q61937	Npm1	Nucleophosmin [OS=Mus musculus]	[-].MEDSMDMDMSPLRPQNYLFGCELK.[A]	1xAcetyl [N-Term]; 1xCarbamidomethyl [C21]; 1xPhospho [S]	Q61937 1xAcetyl [N-Term]; 1xPhospho [S4; S10]	7.87528e-08	76	Q61937 [1-24]	0	3029.23	141.67	0.0552746	0.0195867	0.0266413	0.0138726	0.289091	0.437473	0.017269	0.627798	0.507968	0.0170235	0.0169989	0.0486358	0.0566969	0.468192	0.0563699	0.337201	0.101524	0.0569435	0.144454	0.450971	0.15267	0.0382839	0.027805	0.176951	0.201796	0.0565631	0.411212	0.0239517	0.0179767	0.219399	0.113232	24.0773	24.1097	14.1686	10.4657	0.160846	0.141726
High	Q61937	Npm1	Nucleophosmin [OS=Mus musculus]	[-].MEDSMDMDMSPLRPQNYLFGCELK.[A]	1xAcetyl [N-Term]; 1xCarbamidomethyl [C21]; 1xPhospho [S]; 1xOxidation [M]	Q61937 1xAcetyl [N-Term]; 1xPhospho [S4; S10]	1.83305e-06	160	Q61937 [1-24]	0	3045.22	133.4	0.144156	0.0535954	0.0374715	0.0255048	0.275836	0.201629	0.0612471	0.13428	0.269614	0.048053	0.0650217	0.0997244	0.140349	0.283074	0.117375	0.32815	0.298155	0.161319	0.425097	0.164771	0.202886	0.0395332	0.0796491	0.167115	0.33077	0.0672269	0.183625	0.0801131	0.19021	0.624574	0.227338	25.7295	23.7226	19.8317	5.92613	0.0591722	0.142399
High	O54724	Cavin1 Ptrf	caveolae-associated protein 1 [OS=Mus musculus]	[-].MEDVTLHIVERPYSGFPDASSEGPEPTQGEAR.[A]	1xAcetyl [N-Term]; 1xPhospho [S]	O54724 1xAcetyl [N-Term]; 1xPhospho [S20; S21]	2.66564e-06	12	O54724 [1-32]	0	3623.6	115.52	0	0.0202264	0.0278291	0	0.103423	0.0391907	0	0.0712529	0.0263506	0	0	0	0.0149225	0	0.0246354	0.0391062	0.0589558	0.0105231	0.0992509	0.249689	0.0286964	0.0321294	0	0.0160211	0.0175513	0.0410615	0.0201457	0.00534079	0.0712109	0.338142	0.135424	26.0145	22.8021	18.2355	9.10003	0.0212756	0.0643054
High	Q8VDM4	Psmd2	26S proteasome non-ATPase regulatory subunit 2 [OS=Mus musculus]	[-].MEEGGRDKTPVQSQQPSATTPSGADEK.[S]	1xAcetyl [N-Term]; 1xPhospho [T9]	Q8VDM4 1xAcetyl [N-Term]; 1xPhospho [T9]	1.67629e-05	8	Q8VDM4 [1-27]	2	2953.29	49.9	0	0.305967	0.364425	0.472232	0.136838	0	0.538323	0.324296	0.246144	0.463779	0.340829	0	0	0	0	0.541298	0	0	0.390275	0.611196	0.313177	0.318764	0	0.030617	0.300882	0	0.0531422	0.367349	0	0.288047	0.364333	25.4028	24.6554	13.7698	10.8116	0.176489	0.208877
High	P35492	Hal Hsd Huth	Histidine ammonia-lyase [OS=Mus musculus]	[R].MEHIPESRPLSPTAFSLESLR.[K]	1xPhospho [T/S]	P35492 1xPhospho [S631; S635; T637; S640; S643]	1.8108e-06	1051	P35492 [625-645]	0	2477.19	99.64	20.6044	10.2095	7.94476	9.03167	27.072	10.6118	24.5933	11.3773	10.7645	11.0168	10.1821	8.66109	7.04528	8.36484	10.4431	8.29327	21.7269	13.8836	20.1941	4.99401	5.62185	8.62777	13.6129	25.168	27.3247	12.7416	10.4947	6.98402	7.8051	0.743734	0.0181172	22.2891	24.6912	0.00307163	4.04089	3.24761	8.70399
High	P35492	Hal Hsd Huth	Histidine ammonia-lyase [OS=Mus musculus]	[R].MEHIPESRPLSPTAFSLESLR.[K]	1xPhospho [S/T]; 1xOxidation [M1]	P35492 1xPhospho [S631; S635; T637; S643]	4.68944e-06	780	P35492 [625-645]	0	2493.18	97.16	3.57545	3.52183	2.15591	2.54287	4.20336	1.30523	4.2398	1.07469	1.99522	2.10422	2.10511	2.70824	2.25223	1.50402	2.34297	1.95853	4.01817	4.12854	3.26963	0.394734	1.51336	1.73766	2.49623	7.891	4.09563	1.88798	0.74004	2.08505	3.60815	0.207571	0.00405769	23.6843	24.7688	2.62843	1.68888	0.81807	2.43925
High	P35492	Hal Hsd Huth	Histidine ammonia-lyase [OS=Mus musculus]	[R].MEHIPESRPLSPTAFSLESLRK.[N]	1xPhospho [S/T]	P35492 1xPhospho [S631; S635; T637; S640]	3.37156e-08	911	P35492 [625-646]	1	2605.28	90.25	13.2111	11.3179	16.2748	7.27703	11.7622	20.9025	25.2121	16.4252	26.0939	8.21921	9.24806	8.31353	8.05276	22.3093	9.94531	7.80389	12.3432	8.156	17.0832	12.5836	5.63295	5.59849	9.80244	14.4681	10.9819	14.2953	8.49281	8.10226	4.2743	0.440498	0.0888636	22.3848	24.2055	9.13719	6.69634	4.17587	4.34279
High	P35492	Hal Hsd Huth	Histidine ammonia-lyase [OS=Mus musculus]	[R].MEHIPESRPLSPTAFSLESLRK.[N]	1xPhospho [S/T]; 1xOxidation [M1]	P35492 1xPhospho [S631; S635; T637]	1.47315e-08	754	P35492 [625-646]	1	2621.28	87.19	3.17797	2.66446	2.67514	1.78682	1.57163	1.01408	5.51472	1.35753	1.61199	2.25047	3.02977	2.7528	1.94358	1.55835	1.90553	1.66912	2.92256	3.29986	5.74456	0.799818	1.50364	1.1565	1.73846	3.36021	4.2321	2.05147	1.31493	1.24218	1.12824	0.0532225	0.0354192	24.0946	24.3494	3.38362	4.85418	0.870104	1.96935
High	P24721	Asgr2 Asgr-2	Asialoglycoprotein receptor 2 [OS=Mus musculus]	[-].MEKDCQDIQQLDSEENDHQLSGDDEHGSHVQDPR.[I]	1xAcetyl [N-Term]; 1xCarbamidomethyl [C5]; 1xPhospho [S]	P24721 1xAcetyl [N-Term]; 1xPhospho [S13; S21; S28]	2.82263e-07	102	P24721 [1-34]	1	4113.65	73.46	4.07328	2.42702	2.39829	2.01073	2.02057	3.55057	2.83902	3.42552	4.02717	6.77789	3.82805	3.84952	2.80803	3.52868	3.1736	3.78305	3.64728	3.4422	3.65018	4.80961	4.15795	2.19631	2.62398	4.11337	3.96632	2.66348	4.95945	3.29683	2.16982	0.133883	0.240394	23.7868	25.4994	21.2828	9.12572	0.751086	1.03022
High	Q03160	Grb7	Growth factor receptor-bound protein 7 [OS=Mus musculus]	[-].MELDLSPTHLSSSPEDVCPTPATPPETPPPPDNPPPGDVKR.[S]	1xAcetyl [N-Term]; 1xCarbamidomethyl [C18]; 1xPhospho [T]	Q03160 1xAcetyl [N-Term]; 1xPhospho [T20; T23; T27]	2.02034e-07	4	Q03160 [1-41]	1	4494.05	101.17	0	0	0.085496	0	0	0	0.091023	0	0	0.0424377	0.0674273	0	0.0988465	0	0	0	0	0	0.146036	0	0	0	0.0300596	0.0247992	0	0.0940276	0	0	0	0.139502	0.30327	22.483	22.5003	6.65018	6.84056	0.0316292	0.0393104
High	Q03160	Grb7	Growth factor receptor-bound protein 7 [OS=Mus musculus]	[-].MELDLSPTHLSSSPEDVCPTPATPPETPPPPDNPPPGDVKR.[S]	1xAcetyl [N-Term]; 1xCarbamidomethyl [C18]; 2xPhospho [T23; T]	Q03160 1xAcetyl [N-Term]; 2xPhospho [T20; T23; T27]	1.58307e-06	3	Q03160 [1-41]	1	4574.02	104.99	0	0	0.0949467	0	0	0	0	0	0	0	0.0293041	0	0.0513877	0.0426421	0	0	0	0	0.388252	0	0	0	0.0193762	0	0.026917	0.0201561	0	0	0	0.066874	0.192195	22.5709	23.2903	8.67181	4.79844	0.0234345	0.108971
High	Q3UDE2	Ttll12	Tubulin--tyrosine ligase-like protein 12 [OS=Mus musculus]	[-].MEIQSGPQPGSPGRAER.[L]	1xAcetyl [N-Term]; 1xPhospho [S]	Q3UDE2 1xAcetyl [N-Term]; 1xPhospho [S5; S11]	2.32083e-05	159	Q3UDE2 [1-17]	1	1918.85	64.4	1.28625	0.929355	1.34328	0.943037	1.47483	2.68206	0.983668	2.37139	1.48261	0.987891	1.4969	1.8296	1.93856	1.36843	1.14514	0.874344	1.4556	1.45312	1.03764	2.59097	0.96088	0.955486	1.05005	1.11646	1.13218	0.884191	2.27931	1.17296	0.917304	0.518976	0.482052	23.7306	23.2014	1.97001	11.2614	0.391702	0.399679
High	P53566	Cebpa Cebp	CCAAT/enhancer-binding protein alpha [OS=Mus musculus]	[-].MESADFYEVEPRPPMSSHLQSPPHAPSNAAFGFPR.[G]	1xAcetyl [N-Term]; 1xPhospho [S]	P53566 1xAcetyl [N-Term]; 1xPhospho [S3; S16; S17; S21]	3.45779e-05	65	P53566 [1-35]	0	4005.77	111.68	0.160649	0.0902936	0.0571826	0.0532309	0.216203	0.173499	0.096147	0	0.136293	0.0927372	0.084429	0.232439	0.113731	0.117064	0.123354	0.184923	0.18499	0.0404694	0.0733738	0	0.0733933	0.0588149	0.0798099	0.190139	0.129724	0.057117	0.0588156	0.0707413	0.0323593	0.011664	0.357365	22.8649	25.1379	21.4702	2.93099	0.0641972	0.040566
High	Q9Z204; Q9Z204-5; Q9Z204-4	#N/A	Heterogeneous nuclear ribonucleoproteins C1/C2 [OS=Mus musculus] Isoform 5 of Heterogeneous nuclear ribonucleoproteins C1/C2 [OS=Mus musculus] Isoform 4 of Heterogeneous nuclear ribonucleoproteins C1/C2 [OS=Mus musculus]	[K].MESEAGADDSAEEGDLLDDDDNEDRGDDQLELK.[D]	1xPhospho [S10]	Q9Z204 1xPhospho [S268]; Q9Z204-5 1xPhospho [S261]; Q9Z204-2 1xPhospho [S255]; Q9Z204-4 1xPhospho [S247]; Q9Z204-3 1xPhospho [S248]	1.655e-09	5	Q9Z204 [259-291]; Q9Z204-5 [252-284]; Q9Z204-2 [246-278]; Q9Z204-4 [238-270]; Q9Z204-3 [239-271]	1	3691.42	88.24	0	0	0.0359531	0.171841	0	0	0	0	0	0.081838	0.0359395	0	0	0	0.0554768	0.354026	0	0.0487257	0.332409	0.157359	0.272187	0.114749	0.134305	0	0.0429345	0.0624013	0.0865903	0.136012	0.184744	0.0119246	0.565053	23.1443	24.4252	16.4896	14.2006	0.0768611	0.0782959
High	Q9CYS6-2	0	Isoform 2 of Uncharacterized protein C2orf72 homolog [OS=Mus musculus]	[-].MESELEALAPRPASPAEPPFQALVEAAGGR.[G]	1xAcetyl [N-Term]; 1xPhospho [S]	Q9CYS6-1 1xAcetyl [N-Term]; 1xPhospho [S3; S14]; Q9CYS6-2 1xAcetyl [N-Term]; 1xPhospho [S3; S14]	1.22613e-08	72	Q9CYS6-1 [1-30]; Q9CYS6-2 [1-30]	0	3213.53	152.98	0.0380668	0.0474398	0.0134895	0	0.147551	0.210678	0.0153941	0.299272	0.435292	0	0.00824759	0.0216275	0.0170138	0.344934	0.00823263	0.172489	0.0912399	0.157541	0.0437355	0.101012	0.0399964	0.00661127	0.00224146	0.458335	0.3717	0.0164701	0.841303	0.0120688	0	0.244036	0.684756	24.023	25.2411	13.1833	7.00885	0.0943485	0.225959
High	Q60953-1; Q60953-2	Pml	Protein PML [OS=Mus musculus] Isoform 2 of Protein PML [OS=Mus musculus]	[K].MESTEENEDRLATSSPEQSWPSTFK.[A]	1xPhospho [S/T]	Q60953-1 1xPhospho [T504; T513; S514; S515]; Q60953-2 1xPhospho [T458; T467; S468; S469]	5.22469e-07	121	Q60953-1 [501-525]; Q60953-2 [455-479]	1	2966.24	86.22	0.248906	0.244952	0.218701	0.279202	0.151188	0.215591	0.303166	0.393984	0.16127	0.274043	0.252558	0.332113	0.256086	0.4273	0.298827	0.296705	0.288371	0.368257	0.293894	0.170614	0.336621	0.251411	0.348763	0.232453	0.365593	0.40384	0.340088	0.415271	0.299804	0.342225	0.981685	22.5013	22.9735	6.77364	16.785	0.0534379	0.0269527
High	Q80XL6	Acad11	acyl-CoA dehydrogenase family member 11 [OS=Mus musculus]	[-].METDVTSDTVEVLPQHK.[F]	1xAcetyl [N-Term]; 1xPhospho [S/T]	Q80XL6 1xAcetyl [N-Term]; 1xPhospho [T3; T6; S7; T9]	3.54338e-06	143	Q80XL6 [1-17]	0	2050.9	88.19	0.155971	0.171249	0.183039	0.306598	0.331812	0.120595	0.169777	0.0712779	0.172771	0.274028	0.334658	0.166519	0.409748	0.0466456	0.172646	0.315969	0.211069	0.285662	0.380119	0.226534	0.247269	0.202852	0.271435	0.219508	0.312058	0.174526	0.276644	0.376678	0.18658	0.454546	0.74201	23.1282	23.198	18.3515	7.73674	0.0945503	0.0662123
High	Q4VA53-3	Pds5b Aprin As3 Kiaa0979	Isoform 3 of Sister chromatid cohesion protein PDS5 homolog B [OS=Mus musculus]	[R].METVSNASSSSNPSSPGR.[I]	1xPhospho [S]	Q4VA53-3 1xPhospho [S1165; S1166]; Q4VA53-2 1xPhospho [S636; S637]; Q4VA53 1xPhospho [S1165; S1166]	2.36442e-08	81	Q4VA53-3 [1152-1169]; Q4VA53-2 [623-640]; Q4VA53 [1152-1169]	0	1874.76	43.68	0.733949	0.639458	0.428379	0.555029	1.04835	1.00227	0.874558	0.93421	0.895245	0.872672	0.716738	0.738071	0.606875	0.533066	0.885957	0.406592	0.7171	0.545294	0.494496	0.614063	0.800054	0.84932	0.585442	0.596975	0.560573	0.583804	0.286119	0.569864	0.541466	0.858217	0.693889	22.89	24.1136	19.775	19.3476	0.0842924	0.0843334
High	Q4VA53-3	Pds5b Aprin As3 Kiaa0979	Isoform 3 of Sister chromatid cohesion protein PDS5 homolog B [OS=Mus musculus]	[R].METVSNASSSSNPSSPGR.[I]	1xPhospho [S/T]; 1xOxidation [M1]	Q4VA53-3 1xPhospho [S1156; S1159; S1160; S1161; S1162; S1165; S1166]; Q4VA53-2 1xPhospho [S627; S630; S631; S632; S633; S636; S637]; Q4VA53 1xPhospho [S1156; S1159; S1160; S1161; S1162; S1165; S1166]	1.67629e-05	89	Q4VA53-3 [1152-1169]; Q4VA53-2 [623-640]; Q4VA53 [1152-1169]	0	1890.75	39.23	0.100541	0.096852	0.0633158	0.148385	0.0919791	0.0511246	0.109251	0.0378901	0.0682922	0.129836	0.124225	0.116339	0.0863489	0.0409196	0.113089	0.10904	0.115293	0.0958783	0.0881398	0.0417555	0.113483	0.15678	0.0775857	0.0946104	0.0898294	0.0667897	0.0529704	0.0947064	0.133059	0.246314	0.179437	22.9968	22.358	19.0787	20.2041	0.0317875	0.0309465
High	Q3UI43	Babam1 Merit40 Nba1	BRISC and BRCA1-A complex member 1 [OS=Mus musculus]	[-].MEVAEANSPTEEEEEEEEEGEETISEPRPHTR.[S]	1xAcetyl [N-Term]; 1xPhospho [S/T]	Q3UI43 1xAcetyl [N-Term]; 1xPhospho [S8; T10; T23]	2.39353e-08	63	Q3UI43 [1-32]	0	3821.55	86.08	0.210768	0.0454318	0.0895871	0.567642	0.438251	0.259568	0.373207	0.0692307	0.309787	0.122741	0.603453	0.480085	0.296115	0.345664	0.41436	0.860271	0.119068	0.411287	0.691536	0.277834	0.674224	0.479794	0.447412	0.180875	0.324055	0.358005	0.30138	0.796642	0.405271	0.478726	0.387631	22.0015	23.5325	17.7111	17.3394	0.155773	0.167013
High	O88343	Slc4a4 Nbc1 Nbce1	Electrogenic sodium bicarbonate cotransporter 1 [OS=Mus musculus]	[R].MFSNPDNGSPAMTHR.[N]	1xPhospho [S9]	O88343 1xPhospho [S245]; O88343-2 1xPhospho [S201]	6.20243e-05	57	O88343 [237-251]; O88343-2 [193-207]	0	1741.68	54.93	0.618664	0.562061	0.342265	0.574914	1.92193	5.67547	0.309405	6.58217	2.54688	0.541214	0.334488	0.60076	0.529526	4.9612	0.321561	0.724848	0.241066	0.521759	0.387978	3.23704	0.220745	0.430473	0.256348	1.30474	0.693351	0.767317	3.20015	0.507363	0.197807	0.311029	0.230112	23.6199	23.2258	14.7705	11.2837	1.68768	0.916146
High	Q8BH64	Ehd2	EH domain-containing protein 2 [OS=Mus musculus]	[R].MGPFVERGPDEAIEDGEEGSEDDAEWVVTK.[D]	1xPhospho [S20]	Q8BH64 1xPhospho [S438]	2.2926e-07	35	Q8BH64 [419-448]	1	3373.41	100.93	0.0287971	0	0.0429731	0.183896	0.0863248	0.0245403	0.0259074	0.180732	0.0651268	0.118039	0.0433911	0.12208	0.136692	0.179752	0.126346	0.339569	0.0347678	0.0640048	0.235384	0.27042	0.234682	0.185896	0.141637	0.0617243	0.148777	0.202979	0.313365	0.184494	0.184477	0.117306	0.00303601	23.4706	24.5142	14.8341	12.9611	0.0717422	0.0942894
High	Q6P9Q6-2	Fkbp15 Fkbp133 Kiaa0674	Isoform B of FK506-binding protein 15 [OS=Mus musculus]	[K].MGQPMLPILPPQLDSNDSETEDATVLR.[G]	1xPhospho [S/T]	Q6P9Q6-2 1xPhospho [S383; S386; T388]; Q6P9Q6-1 1xPhospho [S383; S386; T388]	3.63084e-06	38	Q6P9Q6-2 [369-395]; Q6P9Q6-1 [369-395]	0	3047.41	130.04	0.0674858	0.00488076	0.00544085	0.0256237	0.0160955	0.0848982	0	0	0.0623906	0.0363671	0.0135012	0.0218574	0.018085	0.0842697	0.0390142	0.238158	0.0924831	0.0482997	0.174153	0.0855949	0.106993	0.025914	0.0321979	0.0717704	0.121445	0.0235509	0.0233561	0.037803	0.0887662	0.2499	0.152803	24.1529	23.4207	19.3389	5.9535	0.039167	0.0522754
High	P70261	Pald1 Pald	paladin [OS=Mus musculus]	[R].MGRLSDATPEHYLVQGR.[Y]	1xPhospho [S/T]	P70261 1xPhospho [S89; T92]	6.02365e-05	6	P70261 [85-101]	1	2009.93	79.93	0.0177671	0.0151441	0.0227068	0	0	0	0	0	0	0.0554654	0.0250791	0.0263145	0.0153142	0.0122926	0.0355177	0.0621894	0.0229835	0.0258349	0.0910808	0	0.0631911	0.0411256	0.0434633	0	0	0.031712	0	0.0357532	0.0260719	0.203311	0.90174	22.9383	23.3289	20.6967	18.9489	0.0142402	0.0168703
High	Q60766	Irgm1 Ifi1 Iigp3 Irgm	Immunity-related GTPase family M protein 1 [OS=Mus musculus]	[-].MKPSHSSCEAAPLLPNMAETHYAPLSSAFPFVTSYQTGSSR.[L]	1xAcetyl [N-Term]; 1xCarbamidomethyl [C8]; 1xPhospho [S/T]	Q60766 1xAcetyl [N-Term]; 1xPhospho [S4; S6; S7; T20; S26; S27]	2.4875e-06	18	Q60766 [1-41]	0	4577.06	129.27	0	0	0	0	0.019269	0	0	0	0.0190618	0	0	0	0	0.0318864	0	0.0978708	0	0	0.0591221	0	0.189257	0	0	0	0.0813674	0	0	0	0	0.159281	0.481914	23.9371	25.3975	15.9894	10.8194	0.019635	0.057701
High	A2AJ15	Man1b1	endoplasmic reticulum mannosyl-oligosaccharide 1,2-alpha-mannosidase [OS=Mus musculus]	[K].MKQEVLPVLPAPQKESAEQEGFADILSQK.[R]	1xPhospho [S16]	A2AJ15 1xPhospho [S102]	6.6999e-07	54	A2AJ15 [87-115]	2	3290.64	109.25	0.214686	0.251567	0.217686	0.158301	0.226628	0.146683	0.197461	0.197191	0.149664	0.122529	0.157575	0.234996	0.225406	0.606816	0.194033	0.2114	0.207123	0.536279	0.154135	0.218312	0.109472	0.0903935	0.211716	0.41411	0.49328	0.186016	0.441776	0.10464	0.242493	0.0672365	0.196515	22.8012	26.0249	7.77383	3.28499	0.0853096	0.161119
High	P70460	Vasp	Vasodilator-stimulated phosphoprotein [OS=Mus musculus]	[R].MKSSSSVTTSEAHPSTPCSSDDSDLER.[V]	1xCarbamidomethyl [C18]; 1xPhospho [S/T]	P70460 1xPhospho [S317; S318; S319; S320; S329; T330]	9.1411e-09	60	P70460 [315-341]	1	2978.2	50.73	0.701648	0.634596	1.58307	1.15439	0.787832	0	0.957445	0.474068	0.712288	0.946476	0.72337	1.27081	1.32151	1.00781	0.781932	0.904779	0.866191	0.942815	1.04928	0	0.97302	0.952641	0.906905	0.606687	0.918636	1.22029	0.642019	0.986051	0.577152	0.535824	0.873664	25.0435	23.1308	8.12034	5.61178	0.23056	0.18775
High	Q99P72-2	Rtn4 Kiaa0886 Nogo	Reticulon-4 [OS=Mus musculus]	[-].MEDIDQSSLVSSSADSPPRPPPAFK.[Y]	1xAcetyl [N-Term]; 1xPhospho [S]	Q99P72-2 1xAcetyl [N-Term]; 1xPhospho [S11; S12; S13; S16]	3.16552e-09	227	Q99P72-2 [1-25]	0	2780.25	102.04	0.269238	0.418397	0.285082	0.34918	0.819257	0.162547	0.383677	0.71837	0.523858	0.370909	0.411621	0.812337	0.569703	0.759927	0.44256	0.462112	0.952935	0.738523	0.892716	0.0533663	0.337203	0.370947	0.33657	0.865145	0.912096	0.452753	0.475711	0.523526	0.534834	0.973182	0.0916878	24.6313	24.4571	21.7285	3.18253	0.0743831	0.325745
High	B9EJ86	Osbpl8 Kiaa1451 Orp8	Oxysterol-binding protein-related protein 8 [OS=Mus musculus]	[-].MEAALADGEPDRSSLLGDSKDVLGPSTVVANSDEPQHLTPGK.[M]	1xAcetyl [N-Term]; 1xPhospho [S/T]	B9EJ86 1xAcetyl [N-Term]; 1xPhospho [S13; S14; S19; S26; T27]	1.41161e-09	89	B9EJ86 [1-42]	2	4426.08	108.25	0.354674	0.338991	0.228956	0.295506	1.26251	0.434516	0.152806	0.573926	0.630029	0.320233	0.302899	0.233766	0.616826	0.822747	0.384677	0.721486	1.5092	0.784476	0.685901	0.728764	0.912669	0.452809	0	0.88385	1.12607	0.369664	0.973367	0.314551	0.674408	0.33698	0.636485	26.012	26.1518	19.723	7.2907	0.245429	0.338047
High	O08810	Eftud2 Snrp116	116 kDa U5 small nuclear ribonucleoprotein component [OS=Mus musculus]	[-].MDTDLYDEFGNYIGPELDSDEDDDELGRETK.[D]	1xAcetyl [N-Term]; 1xPhospho [S19]	O08810 1xAcetyl [N-Term]; 1xPhospho [S19]	1.10276e-08	4	O08810 [1-31]	1	3718.48	136.88	0	0	0	0	0	0	0	0	0	0	0	0	0	0	0	0.105567	0	0	0.0321916	0.126156	0.009448	0	0	0	0	0	0	0	0	0.317983	0.054569	23.6932	22.9568	13.4859	9.21753	0.0184483	0.032073
High	Q569Z6	Thrap3 Trap150	Thyroid hormone receptor-associated protein 3 [OS=Mus musculus]	[R].MDSFDEDLARPSGLLAQER.[K]	1xPhospho [S3]	Q569Z6 1xPhospho [S572]	3.23742e-05	23	Q569Z6 [570-588]	0	2229.98	98.37	0.0984019	0.0257672	0.100024	0.103748	0.0438984	0	0.113919	0	0.0446158	0.0957054	0.0672729	0.0861915	0.114042	0.0954124	0.0776092	0.0659771	0.194808	0.122787	0.098758	0.0466664	0.118491	0.0561531	0.0955112	0.104136	0.0989256	0.055853	0.0650534	0.0818146	0.110272	0.969634	0.181902	23.9313	23.7694	1.52882	1.41766	0.0140403	0.0299413
High	Q5I012-1	Slc38a10	Putative sodium-coupled neutral amino acid transporter 10 [OS=Mus musculus]	[R].LSVQDPVVVVAEDSQEKLKPAEDKEVLEQAQIK.[G]	1xPhospho [S14]	Q5I012-3 1xPhospho [S441]; Q5I012-1 1xPhospho [S441]; Q5I012-2 1xPhospho [S441]; Q5I012-4 1xPhospho [S441]	4.7122e-05	7	Q5I012-3 [428-460]; Q5I012-1 [428-460]; Q5I012-2 [428-460]; Q5I012-4 [428-460]	2	3741.92	91.22	0.0204002	0.202826	0.0121379	0	0.218698	0	0.132354	0	0	0	0.0145902	0	0.125816	0.185553	0.217318	0.256169	0.263345	0.0681537	0	0	0	0	0.235068	0.477265	0.424054	0.167687	0.115387	0.0263168	0.0171169	0.953748	0.620786	23.5949	25.6453	19.3922	3.03058	0.0734535	0.125288
High	P97360	Etv6 Tel Tel1	Transcription factor ETV6 [OS=Mus musculus]	[R].ISYTPPESPVASHR.[S]	1xPhospho [T/S]	P97360 1xPhospho [S16; T18]	2.60136e-06	37	P97360 [15-28]	0	1620.74	63.33	0.168979	0.261093	0.208894	0.319776	0.184492	0.2735	0.271023	0.50523	0.212976	0.22667	0.288641	0.299261	0.324783	0.277451	0.157509	0.235965	0.23635	0.361716	0.349515	0	0.175523	0.247779	0.272802	0.251937	0.218986	0.304896	0.168129	0.284368	0.189224	0.33698	0.369786	22.0586	23.1192	8.09051	1.14783	0.0571478	0.0788509
High	Q60932-1	Vdac1 Vdac5	voltage-dependent anion-selective channel protein 1 [OS=Mus musculus]	[K].LTFDSSFSPNTGKK.[N]	1xPhospho [S/T]	Q60932-1 1xPhospho [S117; T120]; Q60932-2 1xPhospho [S104; T107]	3.69211e-05	48	Q60932-1 [110-123]; Q60932-2 [97-110]	1	1608.73	72.58	0.238918	0.165198	0.157222	0.0934983	0.288745	0.0246545	0.146385	0	0.220266	0.212894	0.122869	0.170696	0.165414	0	0.178023	0.103128	0.162015	0.137346	0.0966846	0	0.0709376	0.212201	0.113428	0.211715	0.193325	0.166952	0.0376934	0.0963126	0.189157	0.609492	0.470184	23.7279	22.8204	22.6168	0.746981	0.0762316	0.0592286
High	Q6NZJ6	Eif4g1	eukaryotic translation initiation factor 4 gamma 1 [OS=Mus musculus]	[K].ITKPGSIDSNNQLFAPGGRLSWGK.[G]	1xPhospho [S21]	Q6NZJ6-2 1xPhospho [S1082]; Q6NZJ6 1xPhospho [S1096]	2.49765e-06	44	Q6NZJ6-2 [1062-1085]; Q6NZJ6 [1076-1099]	1	2623.3	90.56	0.042161	0.541398	0.863205	0	0.0648928	0	1.01713	0	0.0320976	0.0535686	0.0938077	0.763766	1.2204	1.99878	0.0610394	0.259814	0.0534732	0.488007	1.2676	0.513263	0.0782408	0.0435227	0.972327	0.590452	0.384097	0.903244	0.419418	0.175781	0.417254	0.00574564	0.16573	23.5219	21.1289	7.32375	5.76995	0.558294	0.389415
High	Q99LG1	Tmem51	transmembrane protein 51 [OS=Mus musculus]	[R].ITLPDKNVPPPSIEPLTPPPLYDEVQAK.[A]	1xPhospho [T/S]	Q99LG1 1xPhospho [S225; T230]	1.22188e-05	26	Q99LG1 [214-241]	1	3148.62	107.79	0.142393	0.103058	0.0726723	0.0524214	0.134929	0	0.168385	0.0214924	0.0626741	0.0133049	0.0537268	0.206236	0.255505	0.297017	0.0977322	0.0831936	0.19537	0.121127	0.105804	0	0.0524088	0.0741491	0.070431	0.242969	0.506523	0.120907	0.310086	0.0683108	0.075783	0.292032	0.358801	25.4163	24.2805	4.61639	5.56277	0.0608143	0.123537
High	Q61165	Slc9a1 Nhe1	Sodium/hydrogen exchanger 1 [OS=Mus musculus]	[K].ITNYLTVPAHKLDSPTLSR.[A]	1xPhospho [S/T]	Q61165 1xPhospho [S697; T699]	1.98765e-07	86	Q61165 [684-702]	1	2206.13	80.92	0.428267	0.333423	0.336294	0.318928	0.410783	0.251525	0.331162	0.164137	0.265528	0.514004	0.3054	0.339014	0.464717	0.422523	0.387664	0.311088	0.453933	0.21099	0.228563	0.524031	0.224488	0.186064	0.309719	0.541247	0.485641	0.312159	0.304299	0.180971	0.204663	0.689564	0.401702	22.6672	24.1289	22.1847	6.50493	0.0505425	0.113867
High	Q8CFC7-1	Clasrp Clasp Sfrs16 Srsf16 Swap2	CLK4-associating serine/arginine rich protein [OS=Mus musculus]	[K].LTRPAASPAVGEK.[L]	1xPhospho [S7]	Q8CFC7-3 1xPhospho [S541]; Q8CFC7-1 1xPhospho [S541]; Q8CFC7-2 1xPhospho [S541]	5.27324e-05	18	Q8CFC7-3 [535-547]; Q8CFC7-1 [535-547]; Q8CFC7-2 [535-547]	0	1376.69	42.95	0.0647126	0.348312	0.783666	0.25994	0.841086	0	0.181741	0.991091	0.155749	0.73198	0.618973	0.639237	0.259917	0.329436	0.769536	0.120844	0.702791	0.189883	0.586955	0.0244839	0.330322	0.587856	0.350586	0.106362	0.149656	0.606359	0.0370635	0.234361	0.518791	0.6014	0.914127	24.0822	24.5869	16.1819	20.9831	0.202948	0.153998
High	Q9QZQ1	Afdn Af6 Mllt4	Afadin [OS=Mus musculus]	[K].ITSVSTGNLCTEEQSPPPRPEAYPIPTQTYTR.[E]	1xCarbamidomethyl [C10]; 1xPhospho [S/T]	Q9QZQ1 1xPhospho [T1198; S1199; S1201; T1202; T1207; S1211]; Q9QZQ1-2 1xPhospho [T1183; S1184; S1186; T1187; T1192; S1196]	4.24375e-07	241	Q9QZQ1 [1197-1228]; Q9QZQ1-2 [1182-1213]	0	3670.71	84.12	0.535614	0.748327	0.617892	0.452264	0.464905	0.334122	0.855215	0.127667	0.575407	0.357167	0.438137	0.799994	0.941651	0.88398	0.494833	0.456523	0.78662	0.472535	0.46701	0.395921	0.373302	0.329999	0.576112	0.76928	0.677137	0.704099	0.871622	0.35579	0.327694	0.0572166	0.661457	24.4498	26.1388	5.36536	7.17707	0.192421	0.13705
High	Q3UMF0; Q3UMF0-2	#N/A	Cordon-bleu protein-like 1 [OS=Mus musculus] Isoform 2 of Cordon-bleu protein-like 1 [OS=Mus musculus]	[R].ITVEKDPDSALGISDGETSPSSK.[G]	1xPhospho [S/T]	Q3UMF0 1xPhospho [S546; T550; S551; S553; S554]; Q3UMF0-3 1xPhospho [S475; T479; S480; S482; S483]; Q3UMF0-4 1xPhospho [S476; T480; S481; S483; S484]; Q3UMF0-2 1xPhospho [S514; T518; S519; S521; S522]	1.13217e-07	221	Q3UMF0 [533-555]; Q3UMF0-3 [462-484]; Q3UMF0-4 [463-485]; Q3UMF0-2 [501-523]	1	2413.1	72.93	2.45778	2.00611	2.72142	2.40196	3.93014	5.33083	1.9807	3.99775	2.82149	4.02064	2.10822	3.43974	4.08482	3.47433	4.5516	2.71888	2.5057	2.29692	2.92715	5.21918	2.11063	2.3073	2.68933	2.39877	3.09449	2.70393	2.56427	2.3097	2.1012	0.908018	0.0218448	25.1015	22.7618	17.2873	8.82658	0.401085	0.859389
High	Q9CQJ6	Denr	density-regulated protein [OS=Mus musculus]	[K].LTVENSPKQETGITEGQGPVGEEEEK.[K]	1xPhospho [T/S]	Q9CQJ6 1xPhospho [T69; S73; T78]	8.00402e-06	49	Q9CQJ6 [68-93]	1	2865.3	64.92	0.205242	0.201731	0.204586	0.298226	0.357939	0	0.197885	0.159373	0.174295	0.213801	0.190014	0.24703	0.276472	0.349024	0.302798	0.166245	0.203278	0.422298	0.227819	0.254497	0.219467	0.18782	0.385257	0.165509	0.330288	0.151524	0.211702	0.243383	0.180749	0.370759	0.815048	23.4231	23.7488	14.1573	1.87419	0.0586506	0.0527829
High	Q80UG5-1	Septin9 Kiaa0991 Sept9 Sint1	Septin-9 [OS=Mus musculus]	[R].LVDSLSQRSPKPSLR.[R]	1xPhospho [S]	Q80UG5-3 1xPhospho [S75; S78; S82]; Q80UG5-1 1xPhospho [S82; S85; S89]	1.98898e-05	233	Q80UG5-3 [70-84]; Q80UG5-1 [77-91]	1	1762.92	54.41	3.98853	6.25756	2.92022	3.9527	6.25219	3.18638	2.96088	11.664	4.36806	3.46758	2.63759	4.4627	3.84266	4.35536	3.97632	7.30325	2.79196	4.39713	2.24711	5.63405	2.1448	3.62584	3.58496	2.99118	4.2112	2.18849	5.74911	2.91837	2.57501	0.321262	0.981685	23.2423	23.542	10.7628	11.3272	1.56207	0.479885
High	Q99L88	Sntb1 Snt2b1	Beta-1-syntrophin [OS=Mus musculus]	[R].LVHSGPGKGSPQAGMDLSFATR.[T]	1xPhospho [S10]	Q99L88 1xPhospho [S388]	5.87087e-05	1	Q99L88 [379-400]	1	2293.08	72.32	0	0.0926498	0	0.040617	0.131007	0	0	0.909645	0.201467	0	0	0	0	0	0	0	0	0	0	0	0	0	0	0.0393544	0.0787213	0	0.213322	0	0	0.046182	0.375279	23.1073	24.4506	10.9895	8.08015	0.14605	0.0537132
High	Q02357-4	Ank1 Ank-1	Isoform Br4 of Ankyrin-1 [OS=Mus musculus]	[R].LVKPQKLNTPPPLAEEEGLASR.[I]	1xPhospho [T9]	Q02357-5 1xPhospho [T994]; Q02357-4 1xPhospho [T957]; Q02357-2 1xPhospho [T973]; Q02357-6 1xPhospho [T1002]; Q02357 1xPhospho [T957]; Q02357-3 1xPhospho [T957]	1.17849e-05	2	Q02357-5 [986-1007]; Q02357-4 [949-970]; Q02357-2 [965-986]; Q02357-6 [994-1015]; Q02357 [949-970]; Q02357-3 [949-970]	1	2467.3	79.21	0.0496903	0	0.0498634	0	0	0	0	0	0	0.0789851	0.0258707	0	0	0	0.0673982	0	0.120396	0.0264816	0	0.114777	0.0410854	0.0558184	0.0565786	0	0.039025	0	0.0661861	0.0538586	0.0250165	0.688236	0.50951	25.5043	25.2868	21.7092	15.0538	0.0204926	0.0248802
High	P70460	Vasp	Vasodilator-stimulated phosphoprotein [OS=Mus musculus]	[R].MKSSSSVTTSEAHPSTPCSSDDSDLER.[V]	1xCarbamidomethyl [C18]; 1xPhospho [S]; 1xOxidation [M1]	P70460 1xPhospho [S317; S318; S319; S320]	5.91418e-05	13	P70460 [315-341]	1	2994.2	49.16	0.158497	0.139342	0.262833	0.248222	0	0	0.0799958	0	0.0648901	0.231873	0.120538	0.269221	0.31646	0	0.232792	0.259219	0.291611	0.214189	0.479796	0	0.230824	0.0440559	0.237357	0.152635	0.317244	0.157053	0	0.164881	0.221119	0.85581	0.151477	25.2355	23.1062	2.96894	3.2097	0.055957	0.152875
High	P58501-1	Paxbp1 Gcfc Gcfc1	PAX3- and PAX7-binding protein 1 [OS=Mus musculus]	[R].LVREDENDASDDEDDDEKR.[R]	1xPhospho [S10]	P58501-1 1xPhospho [S264]; P58501-2 1xPhospho [S264]	9.83297e-06	3	P58501-1 [255-273]; P58501-2 [255-273]	2	2344.9	38.15	0.068772	0.0752485	0.148815	0.23397	0.106479	0	0.078613	0.094284	0	0	0.146747	0.116906	0.149812	0	0.120238	0.195061	0.0721028	0	0.223206	0.162704	0.223766	0.179222	0.168148	0.159121	0.198039	0.250005	0.169727	0.201976	0.204239	0.978912	0.251201	23.3073	24.1425	14.2581	8.47207	0.0205873	0.0635419
High	Q07113	Igf2r	Cation-independent mannose-6-phosphate receptor [OS=Mus musculus]	[K].LVSFHDDSDEDLLHI.[-]	1xPhospho [S]	Q07113 1xPhospho [S2471; S2476]	1.01953e-06	201	Q07113 [2469-2483]	0	1834.79	107.88	0.163025	0.121687	0.415857	0.366641	0.963628	0.62318	0.169144	1.00444	0.403798	0.396188	0.344331	0.52828	0.52213	0.838605	0.261856	1.03191	0.753413	0.782933	2.01089	1.05463	0.909554	0.851576	0.500665	1.02288	1.26618	0.420515	1.74648	0.538039	1.81787	0.671252	0.853406	25.073	23.528	18.9765	7.48308	0.285837	0.479255
High	Q9D0F3	Lman1 Ergic53	Protein ERGIC-53 [OS=Mus musculus]	[R].LVSGIQHPGSAGVYETTQHFMDIK.[E]	1xPhospho [S/T]	Q9D0F3 1xPhospho [S433; T439; T440]	1.75275e-06	17	Q9D0F3 [424-447]	0	2695.26	95.99	0.177511	0.109782	0.082915	0.0946743	0.173905	0	0.0812324	0.0274175	0.0861599	0.0815038	0.0677034	0.0610033	0.0842227	0.0356841	0.0721656	0.0310708	0.16658	0.048566	0.154474	0	0.0146675	0.0290712	0.0396739	0.134483	0.0338718	0.145967	0.0841842	0.0184414	0.124496	0.6408	0.848609	23.975	23.1935	0.0744978	4.48271	0.029911	0.0358433
High	P16858	Gapdh Gapd	glyceraldehyde-3-phosphate dehydrogenase [OS=Mus musculus]	[K].IVSNASCTTNCLAPLAK.[V]	2xCarbamidomethyl [C7; C11]; 1xPhospho [T]	P16858 1xPhospho [T151; T152]	1.20984e-06	35	P16858 [144-160]	0	1899.87	71.64	0.194491	0.211521	0.346917	0.179315	0.423809	0.119318	0.257082	0.225023	0.315616	0.447472	0.175535	0.163639	0.341411	0.193374	0.324269	0.104187	0.236543	0.240328	0.190671	0.124728	0.186471	0.130557	0.415739	0.230212	0.200938	0.112931	0.43153	0.162937	0.142758	0.205844	0.728974	25.0026	24.2203	13.7134	22.2546	0.0763633	0.0963084
High	P70266-1	Pfkfb1	6-phosphofructo-2-kinase/fructose-2,6-bisphosphatase 1 [OS=Mus musculus]	[K].IWIPHSSSSSLLQR.[R]	1xPhospho [S]	P70266-1 1xPhospho [S21; S22; S23; S24; S25]	7.35262e-06	125	P70266-1 [16-29]	0	1690.83	86.81	0.33034	0.0353729	0.0956042	0.235513	0	0.27763	0.177514	0.0614327	0	0.468197	0.254556	0.179678	0.114255	0	0.350557	0.4525	0.244178	0.133718	0.148326	0	0.33117	0.326615	0.254505	0	0	0.105837	0.0386084	0.259246	0.0884225	0.0690638	0.276781	22.3751	24.2992	19.8497	18.0255	0.128186	0.119741
High	Q91WG5	Prkag2	5'-AMP-activated protein kinase subunit gamma-2 [OS=Mus musculus]	[R].IYASSSPPDTGQR.[F]	1xPhospho [S]	Q91WG5 1xPhospho [S195; S196]	2.47187e-05	76	Q91WG5 [191-203]	0	1458.63	46.08	1.99503	0.910604	0.460626	1.17481	1.94752	2.5432	0.603384	0.403318	1.64393	0.579254	2.45908	0.72113	0.651547	1.07354	1.2245	0.942209	0.591627	1.23977	0.31363	0.566193	0.89433	1.2955	0.511264	1.06266	0.737743	1.15889	0.958236	0.881244	1.06416	0.125741	0.491261	24.1877	22.3735	21.2827	18.2713	0.584662	0.302025
High	Q8K3D3-2	Swi5 Sae3	Isoform 2 of DNA repair protein SWI5 homolog [OS=Mus musculus]	[R].LYHGGYRSPQRPFPMIDENNDVSEEALSSDIK.[K]	1xPhospho [S8]	Q8K3D3-2 1xPhospho [S26]	7.47251e-06	31	Q8K3D3-2 [19-50]	1	3744.7	92.95	0.195223	0.188751	0.0946336	0.118426	0.204865	0	0.253131	0.109225	0.218664	0.134118	0.125091	0.195075	0.167276	0.0757155	0.184405	0.195438	0.215254	0.151591	0.07416	0.0956293	0.112632	0.101772	0.141589	0.27547	0.218044	0.135716	0.123164	0.187741	0.0578117	0.834665	0.480388	24.8949	25.3353	5.25498	1.96596	0.0572146	0.0527458
High	P42208	Septin2 Nedd-5 Nedd5 Sept2	septin-2 [OS=Mus musculus]	[K].IYHLPDAESDEDEDFKEQTR.[L]	1xPhospho [S/T]	P42208 1xPhospho [S218; T228]	3.59217e-09	863	P42208 [210-229]	1	2517.05	74.2	16.8828	21.7358	18.2023	23.3759	19.2697	34.7045	17.6437	30.164	39.9692	36.0382	22.8787	30.2275	25.9264	40.7756	20.5083	23.0213	20.0707	41.0713	28.1712	43.8967	24.8791	20.2504	28.3929	32.8775	36.0178	22.0461	42.0216	22.1481	27.209	0.8836	0.426278	23.849	26.0159	13.9959	6.22894	3.70504	6.83823
High	B1AZI6	Thoc2	THO complex subunit 2 [OS=Mus musculus]	[K].LYINHNPPPLSKSKER.[E]	1xPhospho [S]	B1AZI6 1xPhospho [S1448; S1450]	3.3654e-05	25	B1AZI6 [1438-1453]	2	1973	48.86	0.2679	0.559086	0.277999	0.108499	0.356769	0.302098	0.329055	0.694678	0.0787896	0.143753	0.165327	0.255377	0.413952	0.212718	0.153832	0.135874	0.133214	0.158138	0.123122	0.152082	0.0688427	0.0632028	0.101092	0.297871	0.334146	0.125639	0.0360674	0.0258342	0.0219509	0.0264713	0.0281568	23.2185	25.6399	6.95706	4.5248	0.161371	0.107942
High	P28661	Septin4 Pnutl2 Sept4	septin-4 [OS=Mus musculus]	[K].IYQFPDCDSDEDEDFKLQDQALK.[E]	1xCarbamidomethyl [C7]; 1xPhospho [S9]	P28661-3 1xPhospho [S325]; P28661-4 1xPhospho [S226]; P28661-2 1xPhospho [S306]; P28661 1xPhospho [S325]; P28661-5 1xPhospho [S207]	3.73349e-08	130	P28661-3 [317-339]; P28661-4 [218-240]; P28661-2 [298-320]; P28661 [317-339]; P28661-5 [199-221]	1	2899.2	97.01	0	0.0378608	0.231511	0.468717	0.350936	0.385247	0.126271	0.846309	0.324676	0.275521	0.419089	0.321383	0.250396	0.439549	0.557694	1.38299	0.302711	0.291707	1.03539	0.684746	1.96677	0.432562	0.657353	0.240049	0.360044	0.515898	0.891459	0.624756	1.37082	0.0683823	0.348808	25.3033	24.1245	16.1856	14.5748	0.26169	0.529294
High	P06909	Cfh Hf1	complement factor H [OS=Mus musculus]	[K].IYSHSGEDIEFGCK.[Y]	1xCarbamidomethyl [C13]; 1xPhospho [S]	P06909 1xPhospho [S1196; S1198]	1.83305e-06	112	P06909 [1194-1207]	0	1721.69	64.6	0.351594	0.187946	0.28873	0.360207	0.19781	0.511828	0.155442	1.04238	0.232239	0.342101	0.307975	0.543068	0.526585	0.489658	0.360034	0.30523	0.533816	0.416738	0.140888	1.38112	0.469253	0.504283	0.715306	0.340565	0.778706	0.401662	0.498247	0.492238	0.310904	0.583085	0.467309	22.6193	23.342	4.60327	12.3766	0.167356	0.228526
High	P06537-2	Nr3c1 Grl Grl1	Isoform 2 of Glucocorticoid receptor [OS=Mus musculus]	[K].LYTTDQSTFDILQDLEFSAGSPGKETNESPWR.[S]	1xPhospho [S21]	P06537-3 1xPhospho [S185]; P06537-2 1xPhospho [S212]; P06537-5 1xPhospho [S212]; P06537-1 1xPhospho [S212]; P06537-4 1xPhospho [S185]	2.00392e-07	3	P06537-3 [165-196]; P06537-2 [192-223]; P06537-5 [192-223]; P06537-1 [192-223]; P06537-4 [165-196]	1	3712.67	141.98	0	0	0	0	0	0.14019	0	0.0408446	0.255644	0	0	0	0	0.0759506	0	0	0	0	0	0.118156	0	0	0	0	0	0	0.134308	0	0	0.292897	0.107715	23.9392	23.1749	13.9015	12.1842	0.0450348	0.0414061
High	Q62448	Eif4g2 Nat1	Eukaryotic translation initiation factor 4 gamma 2 [OS=Mus musculus]	[K].MDRDPLGGLADMFGQMPGSGIGTGPGVIQDRFSPTMGR.[H]	1xPhospho [S/T]	Q62448 1xPhospho [T384; S394; T396]; Q62448-2 1xPhospho [T384; S394; T396]	2.77696e-07	12	Q62448 [362-399]; Q62448-2 [362-399]	2	4001.82	136.9	0	0	0	0	0.126887	0.0576161	0	0.22094	0.445507	0	0	0	0	0.229917	0	0.132511	0.0666166	0	0.0284739	0.185522	0.0221521	0	0	0.0831158	0.0820834	0	0.155649	0	0.00529864	0.0873794	0.425626	23.6426	24.0442	13.6486	10.1229	0.0879958	0.05207
High	Q02013	Aqp1	aquaporin-1 [OS=Mus musculus]	[R].MKVWTSGQVEEYDLDADDINSR.[V]	1xPhospho [T/S]	Q02013 1xPhospho [T246; S247]	1.48702e-05	10	Q02013 [242-263]	1	2651.13	93.09	0.0443284	0	0.0507827	0.0526083	0	0	0	0	0.110547	0.0461766	0	0.0278709	0.0590661	0	0.055494	0.0826523	0.0721742	0.0475533	0.0438217	0.0730581	0.0746619	0.0713548	0.056536	0.0362564	0.0787458	0.0443387	0.0891603	0.0294029	0.030638	0.266566	0.354858	22.8463	24.5616	16.4664	11.9423	0.0275897	0.0193489
High	Q3B7Z2	Osbp Kiaa4220	Oxysterol-binding protein 1 [OS=Mus musculus]	[K].MLAESDDSGDEESVSQTDKTELQSTLR.[T]	1xPhospho [S]	Q3B7Z2 1xPhospho [S188; S191]	9.90857e-07	11	Q3B7Z2 [184-210]	1	3051.3	79.73	0.0830206	0.0738787	0.105026	0.19258	0.0632622	0	0.0976326	0	0.0336818	0.182968	0.120456	0.230189	0.146958	0	0.148567	0.196378	0.13714	0.106033	0.274224	0.0977867	0.183183	0.140245	0.149539	0.166666	0.140985	0.122351	0.0536815	0.125525	0.111971	0.434676	0.42968	22.8931	23.2453	21.084	2.64938	0.0574516	0.0447579
High	Q3B7Z2	Osbp Kiaa4220	Oxysterol-binding protein 1 [OS=Mus musculus]	[K].MLAESDDSGDEESVSQTDKTELQSTLR.[T]	2xPhospho [S5; S8]	Q3B7Z2 2xPhospho [S188; S191]	3.08221e-08	13	Q3B7Z2 [184-210]	1	3131.26	84.33	0	0	0	0	0.0308992	0	0	0	0.0569242	0	0.0668544	0.0348623	0	0	0.0649839	1.19457	0	0.0292908	0.260878	0.0326504	0.31718	0.0404485	0.0502499	0	0	0.0904947	0.0837924	0.089296	0.0934378	0.134396	0.325927	23.6243	24.6446	18.2563	12.865	0.209726	0.0855489
High	Q02780-7	Nfia	Isoform 7 of Nuclear factor 1 A-type [OS=Mus musculus]	[-].MYSPLCLTQDEFHPFIEALLPHVR.[A]	1xAcetyl [N-Term]; 1xCarbamidomethyl [C6]; 1xPhospho [S3]	Q02780-7 1xAcetyl [N-Term]; 1xPhospho [S3]; Q02780-5 1xAcetyl [N-Term]; 1xPhospho [S3]; Q02780-2 1xAcetyl [N-Term]; 1xPhospho [S3]	2.64404e-06	7	Q02780-7 [1-24]; Q02780-5 [1-24]; Q02780-2 [1-24]	0	3035.42	161.44	0	0	0	0	0.0348732	0.214613	0	0.352916	0.264721	0	0	0	0	0.242005	0	0	0	0	0	0.256418	0	0	0	0.00484412	0	0	0.153672	0	0	0.152725	0.094864	23.4462	23.211	11.6874	11.5533	0.0980136	0.0698552
High	Q8CI11	Gnl3 Ns	Guanine nucleotide-binding protein-like 3 [OS=Mus musculus]	[R].NAEISDVAPVEETRELSPEQSTAGKPSDGSSALDR.[A]	1xPhospho [S/T]	Q8CI11 1xPhospho [T501; S505; T510]	2.32178e-09	165	Q8CI11 [489-523]	1	3722.7	76.19	1.07066	1.08719	0.789187	1.0422	1.21764	0.83218	0.923375	0.52322	0.902779	1.71615	0.876672	1.27793	1.5294	0.89497	1.72277	1.17439	1.31953	1.16244	1.19277	0.926091	0.991975	1.16745	1.46398	1.10863	0.872466	0.905453	0.647248	1.18183	1.11033	0.451181	0.0390062	23.1225	23.633	18.1714	23.0771	0.28858	0.221606
High	Q91W92	Cdc42ep1 Borg5 Cep1	Cdc42 effector protein 1 [OS=Mus musculus]	[K].NAISLPQLNQATYDSLVMGK.[L]	1xPhospho [S4]	Q91W92 1xPhospho [S121]	3.69034e-06	30	Q91W92 [118-137]	0	2243.08	125.27	0.0989789	0.059614	0.0166075	0.0240966	0.135102	0.161403	0.0456437	0.121387	0.21516	0.0334126	0.0288373	0.0163458	0.0401154	0.157533	0.0403202	0.0932149	0.187872	0.0933626	0.0678718	0.0185613	0.228954	0.0426393	0.0464523	0.257472	0.193165	0.0445157	0.172766	0.0383014	0.0954177	0.695723	0.774752	25.7261	25.1888	17.3385	4.42068	0.0353925	0.0900669
High	B2RVL6	Zcchc24	Zinc finger CCHC domain-containing protein 24 [OS=Mus musculus]	[R].NASPYGSLNNIADGLSSLTEHFSDLTLTSEAR.[K]	1xPhospho [S]	B2RVL6 1xPhospho [S93; S97]	4.7299e-08	10	B2RVL6 [91-122]	0	3460.59	160.53	0	0	0	0	0.148095	0.411229	0	0.0608672	0.471795	0	0	0	0	0.282423	0	0.00910717	0.00490831	0	0	0.27272	0	0	0	0	0.00491157	0	0.317771	0	0	0.438112	0.113974	24.6947	23.1772	14.8032	12.1857	0.0899267	0.0965827
High	B2RVL6	Zcchc24	Zinc finger CCHC domain-containing protein 24 [OS=Mus musculus]	[R].NASPYGSLNNIADGLSSLTEHFSDLTLTSEAR.[K]	2xPhospho [S3; S7]	B2RVL6 2xPhospho [S93; S97]	5.98114e-06	2	B2RVL6 [91-122]	0	3540.56	160.78	0	0	0	0	0	0.0387005	0	0	0.0345049	0	0	0	0	0.0264168	0	0	0	0	0	0.126519	0	0	0	0	0	0	0.0359793	0	0	0.72165	0.0429318	24.2893	23.1673	14.1922	11.0196	0.00803498	0.0322458
High	B1AZI6	Thoc2	THO complex subunit 2 [OS=Mus musculus]	[R].NAVASVQNGPGGGTSSSSIGNASKSDESGAEETDKSR.[E]	1xPhospho [S/T]	B1AZI6 1xPhospho [T1208; S1217; S1219; S1222; T1227]	6.27905e-06	11	B1AZI6 [1195-1231]	2	3618.58	50.35	0	0.110219	0	0	0	0	0	0	0.197412	0.297318	0	0	0.286296	0	0	0.274162	0	0.144207	0.284463	0	0.196246	0	0.19442	0	0.172082	0.216529	0.123069	0.221174	0	0.74046	0.790321	23.2899	24.0591	17.7365	12.3108	0.106715	0.0727045
High	Q920B0	Frmd4b	FERM domain-containing protein 4B [OS=Mus musculus]	[R].NAYSSSHLEPDSSSQHCR.[Q]	1xCarbamidomethyl [C17]; 1xPhospho [S]	Q920B0-2 1xPhospho [S622; S623; S624]; Q920B0 1xPhospho [S676; S677; S678]	6.22585e-07	75	Q920B0-2 [619-636]; Q920B0 [673-690]	0	2141.83	44.67	0.304461	0.414114	0.344984	0.233292	0.542891	0.670145	0.554663	0.517772	0.484369	0.254559	0.133365	0.294532	0.449961	0.471684	0.267242	0.355655	0.256111	0.265468	0.262576	0.414976	0.333938	0.407201	0.290611	0.437847	0.295332	0.349484	0.26024	0.483928	0.272778	0.46308	0.729487	23.1455	23.7993	7.81615	18.5853	0.0882932	0.0861054
High	Q8K3K8	Optn	Optineurin [OS=Mus musculus]	[K].NCPTPTRTDPISLSNCTEDAR.[S]	2xCarbamidomethyl [C2; C16]; 1xPhospho [T/S]	Q8K3K8 1xPhospho [T210; T212; T214]	1.21974e-06	56	Q8K3K8 [207-227]	1	2485.05	67.63	0.407525	0.391883	0.290615	0.28872	0.240724	0.31653	0.411211	0.355001	0.366682	0.471597	0.251464	0.382206	0.456338	0.486149	0.474945	0.263516	0.240474	0.545142	0.251075	0.543159	0.290994	0.248185	0.53522	0.162309	0.670317	0.202925	0.389487	0.302077	0.209205	0.222218	0.960792	26.1056	22.3867	7.29137	6.22818	0.0681388	0.0809012
High	Q91YM2	Arhgap35 Grlf1 Kiaa1722 P190A p190ARHOGAP	Rho GTPase-activating protein 35 [OS=Mus musculus]	[R].NEEENIYSVPHDSTQGK.[I]	1xPhospho [S8]	Q91YM2 1xPhospho [S1106]	1.94058e-06	24	Q91YM2 [1099-1115]	0	2026.84	50.99	0.419593	0.221874	0.295491	0.238099	0	0.375766	0.377504	0.143542	0.40147	0.548342	0.44712	0.268701	0.269257	0.461879	0.324393	0.394009	0.39169	0.309136	0.339248	0.423851	0.425821	0.413343	0.452524	0.326826	0.358067	0.589965	0.422429	0.344839	0.350279	0.881345	0.0867302	24.885	23.7624	23.049	12.1167	0.054669	0.0846194
High	P51125-1	Cast	Calpastatin [OS=Mus musculus]	[K].NEGITQPLPDSPKPMGTDQAIDALSSDFTCSSPTGK.[Q]	1xCarbamidomethyl [C30]; 1xPhospho [S/T]	P51125-7 1xPhospho [S220; T226; S234; S235; T238; S240; S241; T243]; P51125-6 1xPhospho [S288; T294; S302; S303; T306; S308; S309; T311]; P51125-1 1xPhospho [S303; T309; S317; S318; T321; S323; S324; T326]; P51125-2 1xPhospho [S284; T290; S298; S299; T302; S304; S305; T307]	2.46827e-09	137	P51125-7 [210-245]; P51125-6 [278-313]; P51125-1 [293-328]; P51125-2 [274-309]	0	3842.71	110.24	0.304964	0.185218	0.0723411	0.170933	0.324073	0.365288	0.235217	0	0.12685	0.172133	0.146736	0.211302	0.312472	0.248481	0.259907	0.323926	0.675723	0.563254	0.525774	0.136183	0.238341	0.207428	0.359689	0.480719	0.548188	0.266021	0.226119	0.227685	0.285481	0.071289	0.0137124	24.2633	24.8905	22.8384	2.86646	0.124897	0.198116
High	Q6PD31-1	Trak1	Trafficking kinesin-binding protein 1 [OS=Mus musculus]	[R].NESSSSVQNYFHLDSLQK.[K]	1xPhospho [S]	Q6PD31-1 1xPhospho [S199; S200; S201; S202]; Q6PD31-2 1xPhospho [S185; S186; S187; S188]	4.11814e-06	32	Q6PD31-1 [197-214]; Q6PD31-2 [183-200]	0	2162.94	95.69	0.0793916	0.0602638	0.066066	0.104004	0.0537952	0.0259954	0.099557	0	0.0505848	0.131091	0.0816706	0.0770468	0.0886115	0	0.12448	0.113784	0.107911	0.0691128	0.0553504	0	0.072945	0.0712639	0.104779	0.0414728	0.0484122	0.0646482	0.0223542	0.0826847	0.0773832	0.329476	0.197669	23.1078	24.957	16.459	21.8643	0.0362899	0.027622
High	Q9WU19	Hao1 Gox1 Hao-1	hydroxyacid oxidase 1 [OS=Mus musculus]	[K].NFETNDLAFSPK.[G]	1xPhospho [S10]	Q9WU19 1xPhospho [S194]	4.25389e-05	21	Q9WU19 [185-196]	0	1462.62	85.24	0.104099	0.0640192	0.041125	0.0845769	0	0	0.0883567	0	0	0.130442	0.0955304	0.0504896	0.0808174	0	0.0804501	0.151611	0.0531273	0.11251	0.121434	0	0.0598747	0.133525	0.106065	0.0405405	0.0420118	0.046354	0	0.198567	0.0775059	0.59367	0.104652	23.2164	22.5207	22.9588	20.7095	0.0360652	0.0663129
High	Q8BTI8	Srrm2 Kiaa0324	serine/arginine repetitive matrix protein 2 [OS=Mus musculus]	[R].MVQASSQSLLPPAQDRPRSPVPSAFSDQSR.[S]	1xPhospho [S19]; 1xOxidation [M1]	Q8BTI8 1xPhospho [S2404]; Q8BTI8-2 1xPhospho [S2308]; Q8BTI8-3 1xPhospho [S2404]	5.69726e-06	25	Q8BTI8 [2386-2415]; Q8BTI8-2 [2290-2319]; Q8BTI8-3 [2386-2415]	1	3335.58	78.06	0.192384	0.198755	0.192178	0.123883	0.151385	0.229142	0.178587	0.042993	0.204551	0.338729	0.143579	0.261263	0.280682	0.260803	0.211324	0.192623	0.230066	0.205835	0.350105	0.10708	0.156683	0.23008	0.134623	0.328006	0.220784	0.129428	0.132845	0.0883568	0.184119	0.812883	0.0694323	22.5395	24.768	0.477513	3.12763	0.0325999	0.0893132
High	Q9Z1T1	Ap3b1	AP-3 complex subunit beta-1 [OS=Mus musculus]	[K].NFYESEEEEEEKEK.[S]	1xPhospho [S5]	Q9Z1T1 1xPhospho [S276]	2.80264e-05	23	Q9Z1T1 [272-285]	1	1898.72	58.25	0.0873071	0.150011	0.528706	0.751003	0.469928	0.631802	0.129247	0.886375	0.553455	0.640959	0.720915	0.14494	0.550411	1.02443	0.0248793	0.988455	0.0144345	0.497042	1.00702	1.28991	0.839266	0.852006	0.872471	0.0547619	0.246955	0.688944	0.724741	0.436391	0.943883	0.26153	0.502256	24.8735	24.3534	14.5929	12.6604	0.335893	0.330468
High	Q8BYC6	Taok3	Serine/threonine-protein kinase TAO3 [OS=Mus musculus]	[R].NGPLNESQEEEEDGEQGSNLNR.[E]	1xPhospho [S7]	Q8BYC6 1xPhospho [S324]	5.52284e-08	58	Q8BYC6 [318-339]	0	2525.01	57.72	0.58653	0.353018	0.82696	1.23125	0.579854	0	0.74363	0	0.472908	0.819031	0.988867	0.611946	0.89174	0.626642	0.975772	0.611898	0.741707	0.607264	0.683592	1.07819	0.882426	0.783144	0.965252	0.689862	0.673544	0.792532	0.680386	0.706436	0.714672	0.6408	0.384772	22.9777	24.2679	14.7878	12.841	0.177972	0.137604
High	P0DOV2	Ifi204	interferon-activable protein 204 [OS=Mus musculus]	[K].NGQEAGPATPTSTTSHMLASER.[G]	1xPhospho [T9]	P0DOV1 1xPhospho [T106]; P0DOV1-2 1xPhospho [T104]; P0DOV2 1xPhospho [T106]	4.7122e-05	2	P0DOV1 [98-119]; P0DOV1-2 [96-117]; P0DOV2 [98-119]	0	2323	67.61	0	0.0190779	0	0	0	0	0	0	0	0	0	0.0359466	0.0599682	0	0	0.0269638	0	0.0684576	0.0875947	0	0.103431	0.0510105	0.202133	0	0.0620318	0.0457392	0	0.107897	0.0973832	0.16249	0.284836	24.4166	25.5567	4.23554	21.779	0.0143303	0.0589542
High	A2AI08	Tprn	Taperin [OS=Mus musculus]	[K].NGQEPVRPGLPVTFIDEVDSEEEAFQEAK.[L]	1xPhospho [S/T]	A2AI08 1xPhospho [T494; S501]	2.06279e-06	5	A2AI08 [482-510]	0	3310.52	130.74	0.00918144	0	0.00911198	0	0	0	0	0	0	0	0	0	0.0121714	0	0	0.0442641	0.0477794	0.0283237	0.043039	0.0265707	0.0651261	0	0.0119926	0.0319842	0.0323048	0.0132907	0	0.0101237	0.0389	0.461856	0.429418	25.2122	25.6949	21.3248	5.78902	0.00853797	0.014352
High	Q8BTI8	Srrm2 Kiaa0324	serine/arginine repetitive matrix protein 2 [OS=Mus musculus]	[R].NHSGSRTPPVALSSSR.[M]	2xPhospho [S3; S5]	Q8BTI8 2xPhospho [S2052; S2054]; Q8BTI8-2 2xPhospho [S1956; S1958]; Q8BTI8-3 2xPhospho [S2052; S2054]	3.26264e-05	168	Q8BTI8 [2050-2065]; Q8BTI8-2 [1954-1969]; Q8BTI8-3 [2050-2065]	1	1812.78	45.84	3.46103	2.56497	2.37525	1.9683	3.81064	4.11475	2.67462	4.01582	2.65225	1.4758	1.76531	1.40348	2.54763	2.66976	1.7137	2.16302	1.61473	3.0688	2.30671	3.08642	2.0004	2.02272	2.21562	2.79951	3.05196	3.49694	1.58786	2.69426	1.77155	0.894348	0.0826563	22.6779	23.2417	8.18998	6.29295	0.386663	0.749761
High	Q811D0-3	Dlg1 Dlgh1	Isoform 3 of Disks large homolog 1 [OS=Mus musculus]	[K].NKDQSEQETSDADQHVTSNASDSESSYR.[G]	1xPhospho [S/T]	Q811D0-2 1xPhospho [S660; T664; T672; S673; S676; S678]; Q811D0-3 1xPhospho [S694; T698; T706; S707; S710; S712]	1.70229e-07	93	Q811D0-2 [656-683]; Q811D0-3 [690-717]	1	3195.26	45.5	0.952941	0.997286	0.666788	1.08082	0.6336	1.30787	1.01298	0.62379	1.47888	1.00148	1.29172	0.96476	1.29788	1.15172	0.842332	0.946968	0.594156	1.46249	0.879731	1.18603	1.20541	1.21342	1.81154	1.3045	1.09517	1.69881	1.21813	0.760595	1.46636	0.9992	0.679635	23.9731	25.0137	3.75815	24.1009	0.17096	0.346812
High	Q8R310-1; Q80W04	Tmcc3	transmembrane and coiled-coil domain protein 3 [OS=Mus musculus] Transmembrane and coiled-coil domains protein 2 [OS=Mus musculus]	[R].NKFGSADNIAHLK.[ND]	1xPhospho [S5]	Q8R310-2 1xPhospho [S185]; Q8R310-1 1xPhospho [S216]; Q80W04 1xPhospho [S435]	8.00402e-06	53	Q8R310-2 [181-193]; Q8R310-1 [212-224]; Q80W04 [431-443]	1	1494.71	59.37	0.762897	0.511904	0.446687	0.734457	0.68768	0.452475	0.5154	0.823875	0.289553	0.386143	0.410346	0.837124	0.651326	0.54426	0.877623	0.548167	0.496447	0.45303	0.709322	0.605011	0.845283	0.668986	0.437584	0.481681	0.626672	0.589899	0.991653	0.540217	0.378868	0.671252	0.0385337	24.69	24.3542	11.0304	12.499	0.152903	0.232825
High	Q80W04	Tmcc2 Kiaa0481	Transmembrane and coiled-coil domains protein 2 [OS=Mus musculus]	[R].NKFGSADNIAHLKDPMEDGPPEEAAR.[A]	1xPhospho [S5]	Q80W04 1xPhospho [S435]	1.3896e-06	15	Q80W04 [431-456]	2	2889.29	78.52	0.268857	0.159941	0.154658	0.196638	0.238134	0.682749	0.259219	0	0.163698	0.297015	0.172277	0.222174	0.264753	0.275671	0.242017	0.214057	0.252294	0.135064	0.163413	0.143891	0.190606	0.15315	0.190371	0.227945	0.187093	0.0936576	0.156586	0.117579	0.128701	0.136087	0.559953	24.5791	24.2914	22.7763	3.30266	0.0973208	0.0323257
High	Q69ZZ6	Tmcc1 Kiaa0779	Transmembrane and coiled-coil domains protein 1 [OS=Mus musculus]	[R].NKFGSADNIPNLKDSLEEGQVDDGGK.[A]	1xPhospho [S5]	Q69ZZ6 1xPhospho [S378]; Q69ZZ6-2 1xPhospho [S203]; Q69ZZ6-3 1xPhospho [S58]	4.4325e-10	128	Q69ZZ6 [374-399]; Q69ZZ6-2 [199-224]; Q69ZZ6-3 [54-79]	2	2827.28	85.55	1.51316	0.690346	0.737584	1.12471	1.30732	1.15568	1.65799	0.445504	0.789268	1.20506	1.10053	1.08498	1.04134	2.21254	1.34991	1.43969	1.90039	1.04994	1.15955	1.45027	1.11155	1.0042	1.52192	1.07155	1.36151	1.02791	0.881361	1.78661	1.07144	0.933156	0.763701	24.2576	24.1667	22.2237	18.8859	0.160047	0.193472
High	Q9JMH9-6	Myo18a Myspdz	Isoform 6 of Unconventional myosin-XVIIIa [OS=Mus musculus]	[K].NKLEGDSDVDSELEDRVDGVK.[S]	1xPhospho [S7]	Q9JMH9-6 1xPhospho [S1978]; Q9JMH9-2 1xPhospho [S1635]; Q9JMH9 1xPhospho [S1966]	5.1319e-08	58	Q9JMH9-6 [1972-1992]; Q9JMH9-2 [1629-1649]; Q9JMH9 [1960-1980]	2	2399.06	78.66	0.34748	0.256065	0.478985	0.760241	0.50438	0.412651	0.470552	0.183673	0.324693	0	0.586442	0.530043	0	0.813987	0.681657	0.56458	0.653347	0.424677	0.819271	1.12234	0.504757	0.503757	0.80397	0.420794	0.651584	0.533103	0.391759	0.475284	0.529369	0.834117	0.147917	24.4286	22.1669	15.5307	7.96099	0.166075	0.224107
High	Q9JMH9-6	Myo18a Myspdz	Isoform 6 of Unconventional myosin-XVIIIa [OS=Mus musculus]	[K].NKLEGDSDVDSELEDRVDGVK.[S]	2xPhospho [S7; S11]	Q9JMH9-6 2xPhospho [S1978; S1982]; Q9JMH9-2 2xPhospho [S1635; S1639]; Q9JMH9 2xPhospho [S1966; S1970]	3.79681e-06	5	Q9JMH9-6 [1972-1992]; Q9JMH9-2 [1629-1649]; Q9JMH9 [1960-1980]	2	2479.03	83.32	0.011904	0	0.337415	0.342698	0	0	0	0	0	0.117911	0.0613564	0.0497247	0	0	0.0198148	0.811941	0.0238008	0.0482279	0.258369	0.618091	0.532303	0.0170331	0.0190553	0	0.0701277	0.0552896	0.22901	0.0587951	0.2797	0.127878	0.249001	23.7873	23.2967	16.3326	11.4998	0.147247	0.188842
High	P28661	Septin4 Pnutl2 Sept4	septin-4 [OS=Mus musculus]	[R].NKLTRESGTDFPIPAVPPGTDPETEK.[L]	1xPhospho [T/S]	P28661-4 1xPhospho [T330; S333; T335]; P28661-2 1xPhospho [T410; S413; T415]; P28661 1xPhospho [T429; S432; T434]	1.03207e-06	116	P28661-4 [327-352]; P28661-2 [407-432]; P28661 [426-451]	2	2876.37	82.63	0.284995	0.137711	0.0663717	0.08853	0.0941381	0.343023	0.138917	0.0931785	0.14464	0.190242	0.101801	0.129366	0.251206	0.314583	0.182109	0.15131	0.228657	0.267081	0.0785131	0.185103	0.0501291	0.187315	0.151986	0.296972	0.234028	0.159603	0.33678	0	0.109065	0.787124	0.650442	23.6634	25.8117	1.49669	5.52957	0.0444328	0.079649
High	P35601-1	Rfc1 Ibf-1 Recc1	Replication factor C subunit 1 [OS=Mus musculus]	[K].NKPLSPIKLTPTSVLDYFGTESVQR.[S]	1xPhospho [S/T]	P35601-2 1xPhospho [S155; T160; T162; S163]; P35601-1 1xPhospho [S155; T160; T162; S163]	1.48793e-07	74	P35601-2 [151-175]; P35601-1 [151-175]	1	2870.47	125.93	0.0521988	0.0228933	0.00990453	0.0208787	0.0875317	0.030053	0.0362654	0.0422196	0.111632	0.018663	0.0197599	0.0509177	0.0613772	0.164454	0.0473785	0.0400682	0.130946	0.13637	0.0865428	0.0523185	0.0809198	0.0232884	0.0323545	0.0856425	0.113193	0.0257117	0.126987	0.0348713	0.0567644	0.947897	0.654643	23.536	25.6858	12.1842	5.04257	0.0141813	0.0465294
High	Q7TT18-1	Atf7ip Mcaf1	activating transcription factor 7-interacting protein 1 [OS=Mus musculus]	[K].NKQEDLNSEALSPSITCDLSSR.[V]	1xCarbamidomethyl [C17]; 1xPhospho [S12]	Q7TT18-1 1xPhospho [S112]	1.56895e-07	31	Q7TT18-1 [101-122]	1	2544.13	82.31	0.311615	0.243556	0.248675	0.338641	0.250057	0.137263	0.380626	0.0413322	0.226416	0.52671	0.384255	0.310126	0.617221	0.265712	0.458201	0.430626	0.411172	0.38635	0.428427	0.290594	0.285972	0.27346	0.425793	0.288554	0.401206	0.332676	0.246386	0.822123	0.285768	0.71048	0.430205	23.4176	22.9457	9.79284	22.4329	0.105984	0.125301
High	P70398	Usp9x Fafl Fam	Probable ubiquitin carboxyl-terminal hydrolase FAF-X [OS=Mus musculus]	[R].NGILAIEGTGSDVDDDMSGDEKQDNESNVDPR.[D]	1xPhospho [T/S]	P70398 1xPhospho [T1591; S1593; S1600; S1609]	1.09182e-05	32	P70398 [1583-1614]	1	3472.43	85.03	0.0266676	0	0.138504	0.206493	0.057322	0.0405992	0	0	0.0588745	0.168063	0.102296	0.0750636	0.109425	0.0170644	0.140611	0.301554	0.0332029	0.107765	0.316278	0.162357	0.301171	0.151004	0.245036	0.0330853	0.113172	0.196249	0.148555	0.352793	0.19017	0.0808265	0.40221	22.8349	24.5784	16.398	17.8008	0.0748644	0.0820599
High	Q3THG9	Aarsd1 Alax	Alanyl-tRNA editing protein Aarsd1 [OS=Mus musculus]	[R].RAEAQALLQDYVSTQSAEE.[-]	1xPhospho [S/T]	Q3THG9 1xPhospho [S406; T407; S409]	6.5121e-06	75	Q3THG9 [394-412]	1	2188.98	92.82	0.352153	0.50597	0.391469	0.593397	0.308694	0.415238	0.549242	0.0724604	0.388333	0.802462	0.583435	0.500898	0.470085	0.613518	0.801248	0.654672	0.994713	0.393285	0.570238	0.452467	0.588389	0.329959	0.780159	0.787913	0.710311	0.870862	0.314267	0.865706	0.505253	0.393756	0.958637	24.2876	22.8425	19.2989	8.44979	0.147214	0.100183
High	Q8BTI8	Srrm2 Kiaa0324	serine/arginine repetitive matrix protein 2 [OS=Mus musculus]	[R].MVQASSQSLLPPAQDRPRSPVPSAFSDQSR.[S]	1xPhospho [S]	Q8BTI8 1xPhospho [S2404; S2408; S2411; S2414]; Q8BTI8-2 1xPhospho [S2308; S2312; S2315; S2318]; Q8BTI8-3 1xPhospho [S2404; S2408; S2411; S2414]	2.23775e-06	162	Q8BTI8 [2386-2415]; Q8BTI8-2 [2290-2319]; Q8BTI8-3 [2386-2415]	1	3319.59	80.7	1.71788	1.13005	1.16908	0.689463	1.65451	2.5356	1.57823	1.83711	1.43692	1.52534	1.19886	2.10542	1.634	2.16973	2.13954	1.35561	1.57858	1.28633	1.656	1.38785	0.811663	1.22515	1.79675	1.97036	0.985911	1.24316	1.53352	0.974868	0.90812	0.669124	0.83503	24.8863	25.4244	0.511771	2.5753	0.262972	0.235301
High	P97864	Casp7 Lice2 Mch3	Caspase-7 [OS=Mus musculus]	[-].MTDDQDCAAELEKVDSSSEDGVDAKPDR.[S]	1xAcetyl [N-Term]; 1xCarbamidomethyl [C7]; 1xPhospho [S]	P97864 1xAcetyl [N-Term]; 1xPhospho [S16; S17; S18]	2.15656e-07	63	P97864 [1-28]	1	3205.28	81.26	0.26447	0.188632	0.240043	0.324883	0.310318	0.230583	0.205089	0.177455	0.389728	0.314581	0.29336	0.162917	0.167841	0.169232	0.398513	0.261768	0.201758	0.310034	0.182657	0.103659	0.278605	0.311219	0.227712	0.176484	0.28109	0.192134	0.200634	0.214824	0.201401	0.0179024	0.552644	23.0738	22.9621	16.0983	18.9142	0.0926863	0.0530301
High	Q3B7Z2	Osbp Kiaa4220	Oxysterol-binding protein 1 [OS=Mus musculus]	[K].MLAESDDSGDEESVSQTDKTELQSTLR.[T]	2xPhospho [S5; S8]; 1xOxidation [M1]	Q3B7Z2 2xPhospho [S188; S191]	8.67733e-06	4	Q3B7Z2 [184-210]	1	3147.26	78.27	0.046602	0	0.0165539	0	0.362526	0	0.0456069	0.0279682	0.162621	0	0.0431765	0	0.0587908	0.215436	0.0789875	0.289655	0.0442083	0.0365845	0.245357	0	0	0.114456	0.0548309	0	0.0645667	0	0	0.0617075	0	0.0873203	0.619369	24.0371	22.8411	15.8664	22.4903	0.0944008	0.0777227
High	Q3U9N9-1	Slc16a10 Mct10 Tat1	Monocarboxylate transporter 10 [OS=Mus musculus]	[K].MLENQSSLLSGSSGIFK.[K]	1xPhospho [S]	Q3U9N9-1 1xPhospho [S494; S495; S498; S500; S501]	4.8381e-05	48	Q3U9N9-1 [489-505]	0	1877.87	108.52	0.091382	0.0537652	0.0456583	0.066379	0.171907	0.129516	0.0397464	0.0430174	0.0979849	0.0458204	0.0385591	0.0328674	0.058672	0.0340958	0.0566974	0.0878062	0.153423	0.061822	0.042649	0.115268	0.0490989	0.0416673	0.0535891	0.106061	0.0950902	0.0657744	0.0909607	0.0519841	0.110184	0.108834	0.760733	25.2685	22.0727	20.5306	6.10377	0.0343964	0.0211293
High	Q3U9N9-1	Slc16a10 Mct10 Tat1	Monocarboxylate transporter 10 [OS=Mus musculus]	[K].MLENQSSLLSGSSGIFKK.[D]	1xPhospho [S]	Q3U9N9-1 1xPhospho [S494; S495; S498; S500; S501]	1.43169e-08	151	Q3U9N9-1 [489-506]	1	2005.97	95.16	0.812967	0.411263	0.49718	0.627006	1.33995	0.25441	0.61548	0.570649	0.507763	0.801597	0.549561	0.292121	0.882019	0.0837127	0.518418	0.680332	1.26165	0.387308	0.432314	0.204491	0.491169	0.348059	0.67783	0.483034	0.50531	0.730141	0.142722	0.561076	0.278494	0.331315	0.962165	23.0717	23.2579	19.1552	11.5759	0.24417	0.0768923
High	P10649	Gstm1	Glutathione S-transferase Mu 1 [OS=Mus musculus]	[R].MLLEYTDSSYDEKR.[Y]	1xPhospho [S/T]	P10649 1xPhospho [T24; S26; S27]	4.81993e-05	92	P10649 [19-32]	1	1829.77	75.15	0.141835	0.138371	0.297335	0.206215	0.127927	0.314388	0.2644	0.00296118	0.214403	0.423198	0.253918	0.143458	0.31424	0.274208	0.241777	0.161054	0.229805	0.150537	0.393198	0.299969	0.237592	0.300533	0.325128	0.122967	0.158494	0.276132	0.140121	0.213329	0.235828	0.757422	0.720971	24.6641	23.251	21.176	6.45636	0.0562439	0.0806204
High	O09106	Hdac1	histone deacetylase 1 [OS=Mus musculus]	[R].MLPHAPGVQMQAIPEDAIPEESGDEDEEDPDKR.[I]	1xPhospho [S22]	O09106 1xPhospho [S393]	8.79503e-10	283	O09106 [372-404]	1	3725.6	88.99	1.53112	0.895326	2.42073	3.08945	4.94784	6.27311	2.53717	5.43258	2.20484	2.17715	2.1799	1.78509	2.33821	4.44491	2.53437	5.28905	2.11079	2.09574	5.19129	5.83472	3.54131	3.68541	2.48725	2.60417	3.89375	4.92166	4.47982	6.51789	1.95499	0.37761	0.102848	25.7451	24.131	17.0423	11.7493	1.35845	1.76351
High	O09106	Hdac1	histone deacetylase 1 [OS=Mus musculus]	[R].MLPHAPGVQMQAIPEDAIPEESGDEDEEDPDKR.[I]	1xPhospho [S22]; 1xOxidation [M]	O09106 1xPhospho [S393]	4.8077e-08	126	O09106 [372-404]	1	3741.59	79.77	0.386726	0.147876	0.902331	1.24146	1.05432	0.45161	0.507453	0	1.07012	1.39788	0.705315	0.651523	1.19625	0.977197	1.26634	1.4587	0.900763	0.652109	2.13919	0.660305	1.11169	1.24082	1.02741	0.950985	0.725375	0.965149	0.638028	1.75414	1.23642	0.00762129	0.959224	23.3334	23.3081	16.4148	20.0264	0.437368	0.407495
High	P70288	Hdac2 Yy1bp	Histone deacetylase 2 [OS=Mus musculus]	[R].MLPHAPGVQMQAIPEDAVHEDSGDEDGEDPDKR.[I]	1xPhospho [S22]	P70288 1xPhospho [S394]	1.22114e-08	146	P70288 [373-405]	1	3665.55	79.11	1.57918	1.19153	2.29692	2.29497	2.70572	5.56556	1.72177	3.10675	2.46357	3.16805	1.74262	3.31561	2.81519	3.05048	3.41245	3.00967	1.7624	1.8528	3.8159	3.75669	2.66937	2.90974	2.23098	2.11678	2.36255	2.2242	3.80484	2.11547	1.73174	0.686412	0.31304	25.2429	24.9338	18.585	11.3169	0.51987	0.738497
High	P70288	Hdac2 Yy1bp	Histone deacetylase 2 [OS=Mus musculus]	[R].MLPHAPGVQMQAIPEDAVHEDSGDEDGEDPDKR.[I]	1xPhospho [S22]; 1xOxidation [M]	P70288 1xPhospho [S394]	2.28327e-07	133	P70288 [373-405]	1	3681.55	76.98	0.514742	0.487496	1.25683	1.11195	1.10964	1.30421	0.747743	0.23018	1.55688	1.46468	0.797955	1.07437	1.27581	1.63011	1.86466	1.00814	0.928253	1.0596	1.77215	0.685257	0.98993	1.19507	1.11383	0.911267	1.3821	0.890685	1.01141	0.939876	1.31413	0.268739	0.476652	23.7035	22.8802	15.1425	0.00907131	0.339159	0.339037
High	P70288	Hdac2 Yy1bp	Histone deacetylase 2 [OS=Mus musculus]	[R].MLPHAPGVQMQAIPEDAVHEDSGDEDGEDPDKR.[I]	1xPhospho [S22]; 2xOxidation [M1; M10]	P70288 1xPhospho [S394]	2.32124e-06	34	P70288 [373-405]	1	3697.54	67.14	0.138758	0.13616	0.245328	0.262141	0.138938	0	0.151738	0	0.158083	0.329384	0.167675	0.263097	0.294419	0	0.235779	0.207325	0.216226	0.0844445	0.238171	0	0.142137	0.236565	0.196409	0.241936	0.179693	0.104161	0.212963	0.166761	0.320215	0.602486	0.238144	23.5536	23.6796	15.9783	21.6453	0.0743137	0.0892356
High	Q9CYI0	0	Protein Njmu-R1 [OS=Mus musculus]	[-].MLPSLQESLDGDEKELESSEEGGSAEER.[R]	1xAcetyl [N-Term]; 1xPhospho [S]	Q9CYI0 1xAcetyl [N-Term]; 1xPhospho [S4; S8; S18; S19]	2.09665e-06	54	Q9CYI0 [1-28]	1	3173.34	129.3	0.0608908	0.0374286	0.0365302	0.0481687	0.273406	0.183322	0.0271917	0.106266	0.27404	0.0447872	0.0572019	0.0468812	0.0492777	0.138417	0.0510364	0.140305	0.220964	0.152413	0.224875	0.179326	0.263505	0.0857578	0.0697205	0.158863	0.326845	0.0608169	0.272196	0.107431	0.362595	0.161604	0.985652	25.9913	24.2964	18.5488	6.15125	0.0611085	0.0974373
High	Q9D8T4	Tvp23b Fam18b Fam18b1	Golgi apparatus membrane protein TVP23 homolog B [OS=Mus musculus]	[-].MLSQDSNDDTEDVSLFDAEEETTNRPR.[K]	1xAcetyl [N-Term]; 1xPhospho [S6]	Q9D8T4 1xAcetyl [N-Term]; 1xPhospho [S6]	7.44236e-06	5	Q9D8T4 [1-27]	0	3236.32	108.69	0.00655515	0	0	0.0141177	0	0	0	0	0.0246618	0.0270074	0	0	0.0248119	0	0.0360534	0.18042	0.0276621	0	0.108666	0.0481947	0.0974514	0	0	0.017736	0.0309425	0	0.0302628	0.0639233	0.0959737	0.0402805	0.870489	23.2394	24.1125	16.946	13.6172	0.0341026	0.0306128
High	Q8R0Y6	Aldh1l1 Fthfd	Cytosolic 10-formyltetrahydrofolate dehydrogenase [OS=Mus musculus]	[K].MMPASQFFKGSASSALELTEEELATAEAVR.[S]	1xPhospho [S/T]	Q8R0Y6 1xPhospho [S303; S309; S311; S312; T317]	6.59153e-07	9	Q8R0Y6 [299-328]	1	3281.51	141.51	0	0	0	0	0.0519266	0	0	0.117104	0.131167	0	0	0	0	0.0855042	0	0	0.00715999	0	0	0	0	0	0	0.026568	0.0145462	0	0.0887454	0	0	0.022801	0.298334	23.2121	24.2455	12.081	0.33173	0.0354875	0.0224657
High	Q64727	Vcl	Vinculin [OS=Mus musculus]	[K].MTGLVDEAIDTKSLLDASEEAIKK.[D]	1xPhospho [S/T]	Q64727 1xPhospho [T719; S721; S726]	1.51241e-07	19	Q64727 [709-732]	2	2657.3	111.71	0.0967279	0.0384315	0.0238626	0	0.212463	0.232357	0	0.328891	0.269547	0.0597135	0.0237432	0.0535926	0.059461	0.401847	0.0498445	0.00735797	0.34508	0.165168	0.16202	0.141677	0.0317289	0.0414415	0.0241127	0.240196	0.231458	0.0281989	0.13989	0.0421527	0.110187	0.649958	0.0645668	24.1162	25.911	14.6231	3.94951	0.106605	0.0862882
High	Q6GQT6	Scap Kiaa0199	Sterol regulatory element-binding protein cleavage-activating protein [OS=Mus musculus]	[R].MPALRPPSPGPPLPQASQEEGTAPEK.[G]	1xPhospho [S8]	Q6GQT6 1xPhospho [S934]	1.3233e-06	45	Q6GQT6 [927-952]	0	2762.32	80.57	0.603382	0.564453	0.534243	0.448203	0.286969	0.651425	0.358632	0.204915	0.248826	0.231466	0.3342	0.366075	0.602863	0.546248	0.196227	0.232625	0.419115	0.462301	0.352505	0.29194	0.18255	0.595429	0.25595	0.486289	0.274574	0.256108	0.383242	0.012436	0.106111	0.121383	0.536849	22.4725	24.9605	4.54022	2.00788	0.140877	0.124287
High	P58871	Tnks1bp1 Kiaa1741 Tab182	182 kDa tankyrase-1-binding protein [OS=Mus musculus]	[R].MQAESQSPTNVDLEDKER.[E]	1xPhospho [S]	P58871 1xPhospho [S1061; S1063]	5.28053e-08	91	P58871 [1057-1074]	1	2156.92	52.34	1.75315	1.54487	1.59347	2.37453	1.10401	2.79626	2.21475	2.45455	1.81289	1.75626	2.07254	1.65432	2.35441	3.0147	2.26466	1.29476	1.60059	1.42067	1.44709	2.96635	1.93949	1.55163	2.83504	1.45954	1.63645	2.11368	2.08886	1.53607	1.37282	0.386014	0.336052	22.6587	23.5226	9.8715	11.8278	0.454461	0.548388
High	P58871	Tnks1bp1 Kiaa1741 Tab182	182 kDa tankyrase-1-binding protein [OS=Mus musculus]	[R].MQAESQSPTNVDLEDKER.[E]	1xPhospho [S/T]; 1xOxidation [M1]	P58871 1xPhospho [S1061; S1063; T1065]	5.90447e-07	46	P58871 [1057-1074]	1	2172.91	48.81	0.167813	0.272083	0.240403	0	0.0872061	0	0.560218	0	0.185608	0.183772	0.192043	0.24951	0.223093	0.233126	0.1434	0	0.164083	0.228589	0.293285	0.112736	0	0	0.172623	0.280809	0.434317	0.168155	0	0	0.177035	0.0611573	0.00034225	24.2844	23.0663	5.62397	4.58199	0.124643	0.1874
High	O88685	Psmc3 Tbp1	26S proteasome regulatory subunit 6A [OS=Mus musculus]	[-].MQEMNLLPTPESPVTR.[Q]	1xAcetyl [N-Term]; 1xPhospho [S/T]	O88685 1xAcetyl [N-Term]; 1xPhospho [T9; S12; T15]	1.24166e-05	243	O88685 [1-16]	0	1964.89	117.69	0.334643	0.247039	0.195039	0.189732	0.320043	0.0329737	0.44074	0	0.365235	0.185533	0.219315	0.858145	0.463397	0.731508	0.281089	0.289992	0.640283	0.433743	0.615581	0.442069	0.264337	0.18697	0.399051	0.523276	0.422706	0.726518	0.453308	0.203585	0.159955	0.440365	0.0542424	25.7091	24.348	2.70812	7.19701	0.160928	0.192261
High	Q9JJG0-1	Tacc2 MNCb-3527	Transforming acidic coiled-coil-containing protein 2 [OS=Mus musculus]	[K].MQESPKLSQQSYNFDPDACEESLDPFK.[A]	1xCarbamidomethyl [C19]; 1xPhospho [S]	Q9JJG0-3 1xPhospho [S438; S442; S445]; Q9JJG0-4 1xPhospho [S63; S67; S70]; Q9JJG0-2 1xPhospho [S438; S442; S445]; Q9JJG0-1 1xPhospho [S552; S556; S559]	2.65482e-06	13	Q9JJG0-3 [435-461]; Q9JJG0-4 [60-86]; Q9JJG0-2 [435-461]; Q9JJG0-1 [549-575]	1	3270.36	107.76	0.0678873	0.10314	0.0329059	0.0504938	0.0955758	0.0207668	0.0977638	0	0.0334152	0.0400351	0.0464762	0.113118	0.178872	0.112408	0.0924697	0.0748631	0.0950886	0.0766426	0.0762986	0.136821	0.0588384	0.0550546	0.0735582	0.160506	0.147723	0.11022	0.110721	0.062926	0.0744685	0.156816	0.224486	23.761	25.0318	4.69015	6.30242	0.0381638	0.0333545
High	Q61316	Hspa4 Apg2 Hsp110	Heat shock 70 kDa protein 4 [OS=Mus musculus]	[K].MQVDQEEPHTEEQQQQPQTPAENKAESEEMETSQAGSK.[D]	1xPhospho [T19]	Q61316 1xPhospho [T540]	1.6992e-08	19	Q61316 [522-559]	1	4393.83	56.6	0.304673	0.25994	0.194877	0.136951	0.303392	0	0.392646	0	0.314593	0.498362	0.22428	0.452152	0.315088	0.269754	0.458319	0.317549	0.319673	0.290888	0.0804594	0	0.402962	0.311351	0.537497	0.203155	0.0903869	0.21496	0.445983	0.234915	0.209413	0.781102	0.149228	24.4102	23.4709	0.72598	18.9506	0.124889	0.178661
High	Q9CWZ3	Rbm8a Rbm8	RNA-binding protein 8A [OS=Mus musculus]	[R].MREDYDSVEQDGDEPGPQR.[S]	1xPhospho [S7]	Q9CWZ3 1xPhospho [S56]; Q9CWZ3-2 1xPhospho [S55]	6.31646e-05	14	Q9CWZ3 [50-68]; Q9CWZ3-2 [49-67]	1	2302.89	54.09	0.0190908	0	0.195024	0.213546	0	0	0.112649	0.147306	0.0825932	0.200093	0.135539	0.13294	0.144767	0	0.194615	0.236796	0.0627358	0.0855206	0.168436	0	0.234171	0.169329	0.132555	0.0233645	0.0996907	0.154299	0.0643055	0.150199	0.154885	0.677988	0.431124	23.075	23.9038	14.6228	17.9168	0.0509114	0.0559032
High	Q8BTI8	Srrm2 Kiaa0324	serine/arginine repetitive matrix protein 2 [OS=Mus musculus]	[R].MSCFSRPSMSPTPLDR.[C]	1xCarbamidomethyl [C3]; 1xPhospho [S/T]	Q8BTI8 1xPhospho [S2070; S2073; S2075; T2077]; Q8BTI8-2 1xPhospho [S1974; S1977; S1979; T1981]; Q8BTI8-3 1xPhospho [S2070; S2073; S2075; T2077]	1.31868e-05	122	Q8BTI8 [2066-2081]; Q8BTI8-2 [1970-1985]; Q8BTI8-3 [2066-2081]	0	1948.81	75.68	0.199641	0.165882	0.100112	0.0981801	0.305743	0.358551	0.124941	0.0504788	0.211853	0.203341	0.136391	0.153604	0.213219	0.0811649	0.280424	0.119984	0.218341	0.144263	0.243639	0	0.146753	0.177239	0.126681	0.140612	0.210171	0.215187	0.224855	0.124518	0.154185	0.0854978	0.774752	22.8464	23.3573	20.1866	8.19152	0.0716442	0.054138
High	Q9JJG0-1	Tacc2 MNCb-3527	Transforming acidic coiled-coil-containing protein 2 [OS=Mus musculus]	[R].MSDSPTPCSGSSFEDTEALVNAATK.[L]	1xCarbamidomethyl [C8]; 1xPhospho [S/T]	Q9JJG0-3 1xPhospho [S643; S645; T647; S650; S652; S653; T657]; Q9JJG0-4 1xPhospho [S294; S296; T298; S301; S303; S304; T308]; Q9JJG0-2 1xPhospho [S655; S657; T659; S662; S664; S665; T669]; Q9JJG0-1 1xPhospho [S769; S771; T773; S776; S778; S779; T783]	1.76541e-05	52	Q9JJG0-3 [642-666]; Q9JJG0-4 [293-317]; Q9JJG0-2 [654-678]; Q9JJG0-1 [768-792]	0	2682.09	105.72	0.0616475	0.0407566	0.0612237	0.0797541	0.111324	0	0.0575937	0	0.035028	0.0771183	0.0624656	0.0664628	0.0945623	0	0.0818184	0.0831294	0.0860453	0.110393	0.117837	0.0456518	0.0559416	0.0466741	0.0596056	0.0752436	0.0974558	0.0906903	0.0519186	0.0628009	0.0893226	0.414736	0.069169	22.7924	23.8555	18.2964	4.27122	0.0307338	0.0276541
High	Q5SWU9-2	Acaca Acac Gm738	Isoform 2 of Acetyl-CoA carboxylase 1 [OS=Mus musculus]	[R].MSFASNLNHYGMTHVASVSDVLLDNAFTPPCQR.[M]	1xCarbamidomethyl [C31]; 1xPhospho [S/T]	Q5SWU9-2 1xPhospho [S1238; S1241; T1249; S1253; S1255]; Q5SWU9-1 1xPhospho [S1200; S1203; T1211; S1215; S1217]	6.1283e-06	18	Q5SWU9-2 [1237-1269]; Q5SWU9-1 [1199-1231]	0	3759.68	132.37	0	0	0	0	0.0712629	0.0621093	0	0.2898	0.201413	0	0	0	0	0.097837	0	0.0358497	0.0234689	0	0	0.0447989	0	0	0	0.0600479	0.0136851	0	0.151905	0	0	0.0541028	0.27794	23.3752	23.7185	12.1481	13.0823	0.0622498	0.0370733
High	Q9ES28-3	Arhgef7 Kiaa0142 Pak3bp	Isoform C of Rho guanine nucleotide exchange factor 7 [OS=Mus musculus]	[R].MSGFIYQGKLPTTGMTITK.[L]	1xPhospho [S2]	Q9ES28-1 1xPhospho [S497]; Q9ES28-7 1xPhospho [S445]; Q9ES28-5 1xPhospho [S497]; Q9ES28-3 1xPhospho [S497]; Q9ES28-4 1xPhospho [S445]; Q9ES28-6 1xPhospho [S445]; Q9ES28-8 1xPhospho [S340]; Q9ES28-2 1xPhospho [S497]	6.00155e-07	30	Q9ES28-1 [496-514]; Q9ES28-7 [444-462]; Q9ES28-5 [496-514]; Q9ES28-3 [496-514]; Q9ES28-4 [444-462]; Q9ES28-6 [444-462]; Q9ES28-8 [339-357]; Q9ES28-2 [496-514]	1	2154.04	99.42	0.0781245	0.0663639	0.0642583	0.0592503	0.0577635	0	0.140424	0	0	0.0883993	0.0578473	0.112448	0.101857	0.108662	0.0951941	0	0.0947423	0.0394409	0	0.0488117	0.0591336	0.00790299	0	0.0746941	0.0699838	0.0840168	0	0.114985	0	0.417574	0.832839	25.3712	23.5986	4.13032	7.76965	0.0309339	0.0327071
High	Q62417-2	Sorbs1 Kiaa1296 Sh3d5	Isoform 2 of Sorbin and SH3 domain-containing protein 1 [OS=Mus musculus]	[K].MSSAVSPTPDITSEPPGYIYSSNFHAVK.[R]	1xPhospho [S/T]	Q62417-5 1xPhospho [S342; S343; S346; T348; T352; S353]; Q62417-2 1xPhospho [S342; S343; S346; T348; T352; S353]; Q62417-4 1xPhospho [S372; S373; S376; T378; T382; S383]; Q62417-7 1xPhospho [S466; S467; S470; T472; T476; S477]; Q62417-6 1xPhospho [S353; S354; S357; T359; T363; S364]	1.58307e-06	201	Q62417-5 [341-368]; Q62417-2 [341-368]; Q62417-4 [371-398]; Q62417-7 [465-492]; Q62417-6 [352-379]	0	3062.39	93.23	0.209731	0.46464	0.233788	0.156694	0.200192	0.289042	0.431758	0.147022	0.26981	0.17899	0.271471	0.312249	0.347558	0.230212	0.297071	0.294129	0.297276	0.150304	0.210809	0.229288	0.170154	0.20291	0.287772	0.379698	0.285407	0.23472	0.175625	0.322065	0.153743	0.248702	0.769655	23.1624	23.8897	3.00573	2.5203	0.0972766	0.0442551
High	Q02357-4	Ank1 Ank-1	Isoform Br4 of Ankyrin-1 [OS=Mus musculus]	[R].MSYPETVDEILDVSEDEGDELVGSK.[A]	1xPhospho [S/T]	Q02357-5 1xPhospho [S838; T842; S850]; Q02357-4 1xPhospho [S801; T805; S813]; Q02357 1xPhospho [S801; T805; S813]; Q02357-3 1xPhospho [S801; T805; S813]	4.1751e-07	30	Q02357-5 [837-861]; Q02357-4 [800-824]; Q02357 [800-824]; Q02357-3 [800-824]	0	2836.2	125.24	0.00687142	0	0.0121441	0	0.0405123	0	0	0	0.168935	0.00819514	0.00746093	0.0225867	0.0193339	0	0.0209253	0.0868225	0.162547	0.103767	0.0735946	0.448	0.761732	0.0434393	0.101093	0.100417	0.174713	0.037262	0.56431	0.15694	0.10865	0.315956	0.0642116	24.1434	23.5116	18.3222	12.7073	0.0340028	0.284063
High	Q02357-4	Ank1 Ank-1	Isoform Br4 of Ankyrin-1 [OS=Mus musculus]	[R].MSYPETVDEILDVSEDEGDELVGSKAER.[R]	1xPhospho [S14]	Q02357-5 1xPhospho [S850]; Q02357-4 1xPhospho [S813]; Q02357 1xPhospho [S813]; Q02357-3 1xPhospho [S813]	1.65812e-08	18	Q02357-5 [837-864]; Q02357-4 [800-827]; Q02357 [800-827]; Q02357-3 [800-827]	1	3192.38	116.76	0.0521473	0	0.0313444	0.0518885	0.120133	0	0.0118992	0	0.453374	0.0316213	0.038137	0.0505019	0.0457521	0.0232894	0.0580935	0.133898	0.480761	0.127723	0.109692	0.403027	0.118131	0.222151	0.0700408	0.245116	0.416346	0.122685	0.549063	0.0966968	0.118796	0.140775	0.704928	24.0957	24.7285	18.5517	10.4494	0.0966071	0.112733
High	Q62407-1	Speg Apeg1 Kiaa1297	striated muscle-specific serine/threonine-protein kinase [OS=Mus musculus]	[K].MPSIPEEPEHGDLER.[L]	1xPhospho [S3]	Q62407-4 1xPhospho [S323]; Q62407-3 1xPhospho [S323]; Q62407-1 1xPhospho [S1177]	2.57101e-05	3	Q62407-4 [321-335]; Q62407-3 [321-335]; Q62407-1 [1175-1189]	0	1815.76	73.98	0	0	0	0	0	0	0	0	0	0	0	0	0	0	0	0.00448817	0	0	0	0	0	0	0	0	0	0	0	0	0	0.317983	1	23.6932	23.8301	13.4859	3.22166	0.000784331	0
High	P15508	Sptb Spnb-1 Spnb1 Sptb1	Spectrin beta chain, erythrocytic [OS=Mus musculus]	[R].LSSSWESLLPEPAHPF.[-]	1xPhospho [S]	P15508 1xPhospho [S2114; S2115; S2116; S2119]	1.22188e-05	897	P15508 [2113-2128]	0	1876.85	134.02	0.357037	0.0902346	0.138397	0.140058	0.242491	0.384452	0.172786	0.489208	1.19386	0.17829	0.180896	0.789801	0.381562	0.787173	0.303262	0.577575	3.53474	0.941196	0.454362	1.04291	1.26569	0.303322	0.508339	0.720446	2.2627	0.400571	1.78391	0.353531	0.609944	0.227052	0.409344	25.6308	25.9948	23.2953	8.56597	0.542995	0.59924
High	Q80UG5-1	Septin9 Kiaa0991 Sept9 Sint1	Septin-9 [OS=Mus musculus]	[K].RAEVLGHKTPEPVPR.[R]	1xPhospho [T9]	Q80UG5-3 1xPhospho [T136]; Q80UG5-1 1xPhospho [T143]	1.58307e-06	70	Q80UG5-3 [128-142]; Q80UG5-1 [135-149]	2	1765.91	44.65	0.973852	1.92179	1.64962	0.722692	2.42901	6.52195	1.90858	9.26882	1.6841	0.699344	0.281096	1.1968	1.4413	6.5403	0.951013	1.34922	1.01663	1.36548	0.706234	3.84755	0.851187	0.874616	0.700701	1.36185	1.81254	0.766098	3.72014	0.426037	0.627923	0.2499	0.321262	23.1764	23.342	10.1164	11.0664	2.30793	0.940702
High	P70257	Nfix	Nuclear factor 1 X-type [OS=Mus musculus]	[K].RPKSIDDSEMESPVDDVFYPGTGR.[S]	1xPhospho [S]	P70257 1xPhospho [S280; S284; S288]; P70257-2 1xPhospho [S280; S284; S288]; P70257-1 1xPhospho [S280; S284; S288]	1.96348e-07	95	P70257 [277-300]; P70257-2 [277-300]; P70257-1 [277-300]	1	2777.21	90.83	0.142857	0.192933	0.16933	0.218094	0.0925074	0.0977767	0.354994	0	0.0935159	0.168769	0.203784	0.179026	0.214549	0.15156	0.218133	0.229484	0.172145	0.136114	0.198518	0.129807	0.25345	0.143662	0.222423	0.170567	0.121578	0.177452	0.0776994	0.222136	0.152742	0.507371	0.981883	23.064	25.905	5.94241	20.5288	0.0630554	0.0186547
High	Q8K2C9	Hacd3 Ptplad1	Very-long-chain (3R)-3-hydroxyacyl-CoA dehydratase 3 [OS=Mus musculus]	[K].RPLFLAPDFDRWLDESDAEMELR.[A]	1xPhospho [S16]	Q8K2C9 1xPhospho [S114]	1.21478e-06	129	Q8K2C9 [99-121]	1	2901.33	132.31	0.00712938	0.00278621	0.0409816	0.00281724	1.25053	2.43155	0	8.34001	1.88441	0.00630012	0.00458401	0.0491271	0.0397082	2.84125	0.0985829	1.54068	0.350166	0.0530742	0.152531	3.98315	0.462492	0.067478	0	0.289905	0.993888	0.057353	5.00194	0.0657697	0.276289	0.252205	0.174891	23.5068	23.1965	14.8786	12.1099	1.78263	1.44566
High	Q8K2C9	Hacd3 Ptplad1	Very-long-chain (3R)-3-hydroxyacyl-CoA dehydratase 3 [OS=Mus musculus]	[K].RPLFLAPDFDRWLDESDAEMELR.[A]	1xPhospho [S16]; 1xOxidation [M20]	Q8K2C9 1xPhospho [S114]	5.62841e-06	24	Q8K2C9 [99-121]	1	2917.32	128.99	0	0.00349963	0.0722032	0	0.303911	0.256039	0	0.317391	0.479478	0.0272692	0.00270538	0.0503264	0.0329264	0.446762	0.0136406	0.765187	0.197656	0.0597381	0.178192	0.614596	0.301231	0.0102862	0	0.099003	0.176296	0.039143	0.396487	0.0328494	0.231996	0.12638	0.078512	25.1699	23.1931	16.2983	11.3287	0.176459	0.169614
High	P42567-1	Eps15	epidermal growth factor receptor substrate 15 [OS=Mus musculus]	[K].RPINKLDSSDPLKLNDPFQPFPGNDSPK.[E]	1xPhospho [S]	P42567-2 1xPhospho [S482; S483]; P42567-1 1xPhospho [S798; S799]	1.41164e-05	47	P42567-2 [475-502]; P42567-1 [791-818]	2	3216.57	98.09	0.216836	0.154336	0.100943	0.0911633	0.270952	0.511608	0.254776	1.14457	0.193312	0.114293	0.0956114	0.322894	0.152933	0.417959	0.0892719	0.0835191	0.100035	0.1621	0.26376	0.382963	0.0890748	0.085901	0.115087	0.173057	0.188543	0.147027	0.17114	0.0886402	0.0777114	0.205753	0.0312582	22.6837	23.5637	4.56085	7.80761	0.205337	0.0931269
High	Q9CQB2	Mcrip2 Fam195a	MAPK regulated corepressor interacting protein 2 [OS=Mus musculus]	[R].RPLTTSPSLEGTQETYTVAHEENVR.[F]	1xPhospho [S/T]	Q9CQB2 1xPhospho [T78; T79; S80; S82; T86; T89]	2.8956e-13	933	Q9CQB2 [75-99]	0	2895.35	71.21	16.7684	5.83107	5.64639	5.16251	12.9952	7.89738	5.31967	7.56919	6.64742	9.83411	4.70898	5.73601	6.18144	7.36269	6.29733	4.97094	6.00062	5.23513	6.29073	7.01349	5.39171	6.38824	6.02963	8.78595	6.71049	4.25519	10.896	3.93306	3.95514	0.483303	0.61544	23.9203	25.1672	21.7778	7.83225	2.84842	1.54749
High	Q99LI7	Cstf3	Cleavage stimulation factor subunit 3 [OS=Mus musculus]	[K].RPNEDSDEDEEKGAVVPPVHDIYR.[A]	1xPhospho [S6]	Q99LI7 1xPhospho [S691]	5.11101e-08	175	Q99LI7 [686-709]	1	2846.26	66.95	2.04712	1.34381	2.70135	3.40079	3.29341	3.25524	0.736315	2.802	2.6452	3.122	2.37923	2.36622	3.47336	4.15308	3.38975	3.24671	2.30907	2.89963	3.59367	3.18248	2.81733	2.70263	2.06522	2.52606	1.95707	2.04407	2.73106	2.90206	3.28622	0.0212285	0.9996	24.3656	23.5131	15.1268	14.657	0.753417	0.0929377
High	O70551	Srpk1	SRSF protein kinase 1 [OS=Mus musculus]	[K].RPNKQEESESPVDRPLTENPPNK.[M]	1xPhospho [S]	O70551 1xPhospho [S309; S311]	6.51141e-07	68	O70551 [302-324]	1	2741.29	45.34	1.71144	1.61577	1.53675	1.42992	1.69469	2.14119	1.90527	2.23066	1.66673	1.00731	1.68543	2.21427	1.87861	1.8639	1.75711	1.05612	0.748561	2.70815	0.626331	1.82922	1.70635	1.79806	1.40617	2.17095	2.01293	1.93133	1.27725	1.79003	1.48412	0.158882	0.666346	25.4325	24.6407	5.82992	1.91134	0.327221	0.531874
High	Q9CQY2	Ramac Fam103a1 Rammet	RNMT-activating mini protein [OS=Mus musculus]	[K].RPPESPPIVEEWNSR.[A]	1xPhospho [S5]	Q9CQY2 1xPhospho [S36]	4.04809e-05	41	Q9CQY2 [32-46]	0	1872.86	80.11	0.121415	0.0953042	0.255428	0.302579	0.157347	0.0771883	0.0735304	0.0914752	0.260297	0.365698	0.209141	0.28149	0.402108	0.262974	0.105687	0.476768	0.046982	0.254202	0.378816	0.156323	0.344439	0.374061	0.255481	0.188401	0.261458	0.0900493	0.243294	0.226781	0.256794	0.411137	0.657883	23.1949	23.6451	16.7943	13.8003	0.0941258	0.0931511
High	Q9ERG2	Strn3 Gs2na Sg2na	Striatin-3 [OS=Mus musculus]	[K].RPPGDVLETFNFLENADDSDEEENDMIEGIPEGK.[D]	1xPhospho [S19]	Q9ERG2 1xPhospho [S257]	1.39964e-07	14	Q9ERG2 [239-272]	0	3901.66	135.71	0	0	0	0	0.014411	0	0	0.175673	0	0	0	0	0	0.0124955	0	0.350872	0	0	0.0559753	0.338758	0.115104	0	0	0.0117394	0.0155236	0	0	0	0.02882	0.405514	0.1604	23.8419	23.0814	15.8253	10.2519	0.066164	0.0810254
High	Q62018-1	Ctr9 Kiaa0155 Sh2bp1	RNA polymerase-associated protein CTR9 homolog [OS=Mus musculus]	[R].RPPKGEEGSEEEETENGPKPK.[K]	1xPhospho [S9]	Q62018-1 1xPhospho [S970]; Q62018-3 1xPhospho [S925]	1.2567e-05	210	Q62018-1 [962-982]; Q62018-3 [917-937]	1	2404.07	36.14	0.553414	0.584358	0.543933	0.930377	0.798417	0.774559	0.758004	1.10404	0.457686	0.370547	0.55932	0.57561	0.582621	0.632171	0.511107	0.742239	0.572221	0.768948	0.942683	0.894882	0.465672	0.709103	0.676678	0.726953	0.513088	0.760753	0.707665	0.543374	0.71671	0.832474	0.487064	23.3204	21.9778	10.7696	5.91574	0.0806718	0.117799
High	Q62261-1; Q62261-2	Sptbn1 Elf Spnb-2 Spnb2 Sptb2	Spectrin beta chain, non-erythrocytic 1 [OS=Mus musculus] Isoform 2 of Spectrin beta chain, non-erythrocytic 1 [OS=Mus musculus]	[R].RPPSPDPNTKVSEEAESQQWDTSK.[G]	1xPhospho [S/T]	Q62261-1 1xPhospho [S2102; T2107]; Q62261-2 1xPhospho [S2089; T2094]	6.4894e-09	72	Q62261-1 [2099-2122]; Q62261-2 [2086-2109]	1	2793.24	62.72	0.330474	0.539286	0.302022	0.335754	0.424859	0.264207	0.32076	0.806542	0.460479	0.474876	0.409425	0.381201	0.563394	0.755882	0.432184	0.351603	0.380591	0.420046	0.327147	0.294852	0.356069	0.300282	0.418787	0.525592	0.531685	0.574668	0.865793	0.430264	0.357863	0.0402404	0.6798	23.0242	24.2866	9.68585	8.82699	0.128927	0.112582
High	Q62261-1; Q62261-2	Sptbn1 Elf Spnb-2 Spnb2 Sptb2	Spectrin beta chain, non-erythrocytic 1 [OS=Mus musculus] Isoform 2 of Spectrin beta chain, non-erythrocytic 1 [OS=Mus musculus]	[R].RPPSPDPNTKVSEEAESQQWDTSKGDQVSQNGLPAEQGSPR.[MV]	1xPhospho [S4]	Q62261-1 1xPhospho [S2102]; Q62261-2 1xPhospho [S2089]	5.61549e-10	33	Q62261-1 [2099-2139]; Q62261-2 [2086-2126]	2	4514.05	70.31	0.231523	0.230028	0.20151	0.109415	0.841728	0.631916	0.701751	0.513358	0.46646	1.88804	0.416027	0.25433	1.00077	0.600238	0.935242	0.134487	0.331004	0.516179	0.209334	0.710042	0.565176	0.573948	0.504493	0.890765	0.415211	0.729349	1.7559	0.681	0.17111	0.419645	0.151944	23.9134	22.7638	17.8876	14.0933	0.311177	0.395907
High	P62960	Ybx1 Msy-1 Msy1 Nsep1 Yb1	Nuclease-sensitive element-binding protein 1 [OS=Mus musculus]	[R].RPQYSNPPVQGEVMEGADNQGAGEQGRPVR.[Q]	1xPhospho [S5]	P62960 1xPhospho [S207]	2.06279e-06	23	P62960 [203-232]	0	3303.5	63.47	0.302161	0.141939	0.174907	0.495544	0.457169	0.192157	0.0235103	0.222722	0.365561	0.39166	0.214717	0.216209	0.344844	0.66957	0.438556	0.257623	0.264915	0.178514	0.205915	0.76335	0.362079	0.243116	0.256348	0.1492	0.0813197	0.200908	0.511431	0.301319	0.126089	0.0679645	0.0803156	22.7182	23.2914	14.4873	12.7431	0.128402	0.184618
High	P15105	Glul Glns	Glutamine synthetase [OS=Mus musculus]	[R].RPSANCDPYAVTEAIVR.[T]	1xCarbamidomethyl [C6]; 1xPhospho [S3]	P15105 1xPhospho [S343]	4.93481e-07	47	P15105 [341-357]	0	1998.91	85.64	0.180833	0.140973	0.112625	0.150627	0.10465	0.0236727	0.132761	0	0.12166	0.130884	0.150113	0.323362	0.234897	0.286346	0.169247	0.223235	0.204082	0.266955	0.144518	0.229848	0.164051	0.152361	0.81965	0.306604	0.288693	0.180163	0.108482	0.193523	0.134497	0.413835	0.15101	25.5812	24.4737	2.30609	24.1247	0.0597135	0.16
High	Q9WTQ5-1	Akap12 Gag12 Ssecks	A-kinase anchor protein 12 [OS=Mus musculus]	[R].RPSESDKEEELDKVK.[S]	1xPhospho [S]	Q9WTQ5-1 1xPhospho [S613; S615]; Q9WTQ5-2 1xPhospho [S508; S510]	1.53535e-05	91	Q9WTQ5-1 [611-625]; Q9WTQ5-2 [506-520]	2	1868.86	43.61	1.32601	2.35403	1.26238	0.714151	1.25703	1.54908	1.5386	1.929	1.18179	1.11523	1.28778	1.13184	1.477	1.69044	1.02721	0.5458	0.875591	1.25671	1.36497	0.915433	1.00025	0.921812	0.969898	0.888694	0.846061	0.878337	0.225731	0.641048	0.762707	0.0119028	0.466352	22.2266	23.9804	6.87125	4.0191	0.455586	0.237373
High	Q8BZ21	Kat6a Moz Myst3	histone acetyltransferase KAT6A [OS=Mus musculus]	[K].RPSKEEEEEEEESDDADDTPVLKPVSLLR.[K]	1xPhospho [S13]	Q8BZ21 1xPhospho [S1115]	2.96022e-05	5	Q8BZ21 [1103-1131]	1	3421.55	86.62	0	0	0.0512581	0.0801782	0	0	0	0	0	0.0544085	0.0175392	0	0	0	0	0.134102	0	0.0195223	0.104971	0	0.0862928	0.0541533	0	0	0.0216702	0.0227053	0.0288089	0.0594406	0.0300161	0.0347823	0.686081	23.8637	23.6984	16.5096	14.621	0.0310592	0.0335193
High	P46935	Nedd4 Kiaa0093 Nedd-4 Nedd4-1 Nedd4a	E3 ubiquitin-protein ligase NEDD4 [OS=Mus musculus]	[K].RPSPDDDLTDEDNDDMQLQAQR.[A]	1xPhospho [T/S]	P46935 1xPhospho [S281; T287]	6.78718e-09	95	P46935 [279-300]	0	2654.07	68.04	0.105424	0	0.4337	0.923179	0.404819	0.186041	0.238333	0.569435	0.559472	0.883081	0.6043	0.341847	0.759561	0.442005	0.668442	1.23181	0.328331	0.342082	0.934992	1.4796	1.06784	1.43213	0.641527	0.387959	0.29688	0.509964	1.57032	1.5617	0.639617	0.02244	0.00898704	23.8901	24.0435	15.8794	15.2768	0.307713	0.569985
High	P46935	Nedd4 Kiaa0093 Nedd-4 Nedd4-1 Nedd4a	E3 ubiquitin-protein ligase NEDD4 [OS=Mus musculus]	[K].RPSPDDDLTDEDNDDMQLQAQR.[A]	1xPhospho [T9]; 1xOxidation [M16]	P46935 1xPhospho [T287]	1.72443e-06	1	P46935 [279-300]	0	2670.06	58.83	0	0	0	0.226057	0	0	0	0	0	0.329149	0.206057	0	0	0	0	0.194627	0	0	0	0	0.20863	0.16451	0	0	0	0	0	0.127636	0.296595	0.0199374	0.0816245	24.3295	25.5148	17.9175	19.1755	0.0886376	0.0930558
High	Q8CI95	Osbpl11	Oxysterol-binding protein-related protein 11 [OS=Mus musculus]	[R].RPSQNAMSFFNVGHSK.[L]	1xPhospho [S3]	Q8CI95 1xPhospho [S194]	4.8381e-05	3	Q8CI95 [192-207]	0	1886.84	81.52	0.0219268	0.0211239	0.0196279	0.0335958	0	0	0.0380723	0	0.0121516	0.0462244	0.0260865	0.0117944	0.025263	0	0.0239206	0.020815	0.0262442	0.0240735	0.0231781	0	0.0250721	0.0169053	0.0205467	0.0406109	0	0.0133933	0	0	0	0.819025	0.497871	23.7923	25.2581	10.1968	1.65081	0.00954486	0.01232
High	Q9JJZ4	Ube2j1 Ncube1	ubiquitin-conjugating enzyme e2 j1 [OS=Mus musculus]	[R].RPSTSPDVLQGQPPR.[A]	1xPhospho [S/T]	Q9JJZ4 1xPhospho [S266; T267; S268]	9.87267e-06	213	Q9JJZ4 [264-278]	0	1714.83	54.84	2.21938	1.61976	1.31933	1.6596	0.561254	0.710642	1.85252	0.710209	1.56262	1.35391	1.46498	0.461081	1.02564	0.62508	0.711127	1.12327	1.09401	0.986097	0.573938	0.6393	0.850386	0.551265	1.06646	1.46562	0.988979	0.764721	0.576653	1.0293	0.499904	0.751689	0.467856	24.3018	25.1975	4.76538	0.687168	0.296728	0.260271
High	Q9JHE7-1	Tssc4 MNCb-3063	Protein TSSC4 [OS=Mus musculus]	[R].RPVTPPSQTPAR.[G]	1xPhospho [T4]	Q9JHE7-1 1xPhospho [T124]	6.27064e-05	131	Q9JHE7-1 [121-132]	0	1386.69	40.73	2.50953	3.77208	2.03354	1.61814	1.25807	1.40842	2.29812	0.656176	1.57799	1.66386	1.70341	2.06039	1.98819	0.893658	2.56826	2.17067	0.787621	1.33609	2.29327	0.510528	2.35122	2.98654	3.26812	1.77685	1.31407	1.96937	1.03884	1.35951	2.33272	0.35988	0.505805	24.7791	25.47	4.80871	21.5383	0.729267	0.705381
High	P70398	Usp9x Fafl Fam	Probable ubiquitin carboxyl-terminal hydrolase FAF-X [OS=Mus musculus]	[R].RPYTGNPQYTYNNWSPPVQSNETSNGYFLER.[S]	1xPhospho [S/T]	P70398 1xPhospho [T2438; S2443; S2448]	7.51e-07	24	P70398 [2429-2459]	0	3759.65	97.91	0.12918	0.0394917	0	0.0772195	0.435908	0.0657917	0.0334426	0.208354	0.072394	0.0736055	0	0.101961	0	0.188298	0	0	0.150025	0.121369	0	0.287528	0	0.102705	0	0	0.0320429	0.0444182	0.0183979	0.0462057	0.146761	0.774752	0.68807	24.1162	24.0848	20.1473	20.557	0.0705425	0.0726964
High	Q6AW69-1	Cgnl1 Jacop Kiaa1749	Cingulin-like protein 1 [OS=Mus musculus]	[R].RQDSAGPILDGAR.[S]	1xPhospho [S4]	Q6AW69-4 1xPhospho [S284]; Q6AW69-5 1xPhospho [S284]; Q6AW69-1 1xPhospho [S284]; Q6AW69-3 1xPhospho [S284]	1.24665e-05	130	Q6AW69-4 [281-293]; Q6AW69-5 [281-293]; Q6AW69-1 [281-293]; Q6AW69-3 [281-293]	1	1435.67	53.89	2.24416	2.6433	1.17256	1.67028	3.78563	0.463867	1.59077	7.6168	2.13272	1.40409	1.10779	1.10132	2.03902	0	1.18076	1.77643	0.985013	1.80469	0.917816	0.0538522	1.03166	1.72908	1.22118	1.77974	1.5292	1.82073	2.72855	1.46337	1.80839	0.442624	0.625839	23.2864	22.1515	10.372	19.2513	0.899373	0.472048
High	Q9Z0Y9	Nr1h3 Lxra	Oxysterols receptor LXR-alpha [OS=Mus musculus]	[K].RQEEEQAQATSVSPR.[V]	1xPhospho [S/T]	Q9Z0Y9 1xPhospho [S189; S191]	2.88041e-05	28	Q9Z0Y9 [179-193]	1	1795.8	38.65	0.0817702	0.0931387	0.0358614	0.0893706	0.0425434	0.0757191	0.142533	0.0485037	0.0759411	0.0838569	0.126114	0.14858	0.147487	0.0628772	0.141431	0.0693139	0.121826	0.0952033	0.131867	0.0486829	0.128124	0.0893008	0.159881	0.122076	0.149593	0.174379	0.0988436	0.0650776	0.114862	0.369299	0.44716	23.9046	22.396	3.22662	5.72727	0.0395462	0.0308854
High	Q3TLI0	Trappc10 Tmem1	Trafficking protein particle complex subunit 10 [OS=Mus musculus]	[R].RQESGSSLEPPSGLALEDGAHVLR.[C]	1xPhospho [S]	Q3TLI0 1xPhospho [S708; S710; S711]	1.74512e-09	71	Q3TLI0 [705-728]	1	2585.24	87.15	0.602933	0.405952	0.330922	0.390185	0.705146	0.819654	1.20055	2.42631	0.361278	0.441738	0.412452	0.598288	0.498396	0.0849898	0.548636	0.579217	0.825653	0.448643	0.576341	0.128271	0.405541	0.661688	0.397603	0.410129	0.639044	0.376234	0.267401	0.443769	0.239185	0.644327	0.827918	22.294	23.3806	7.21465	2.14015	0.230497	0.179548
High	Q9QXZ0	Macf1 Acf7 Aclp7 Macf	Microtubule-actin cross-linking factor 1 [OS=Mus musculus]	[K].RQGSFSEDVISHK.[G]	1xPhospho [S4]	Q9QXZ0-3 1xPhospho [S1805]; Q9QXZ0-2 1xPhospho [S1862]; Q9QXZ0-4 1xPhospho [S2013]; Q9QXZ0 1xPhospho [S3889]	7.20542e-06	49	Q9QXZ0-3 [1802-1814]; Q9QXZ0-2 [1859-1871]; Q9QXZ0-4 [2010-2022]; Q9QXZ0 [3886-3898]	1	1569.71	52.95	0.497079	0.464767	0.356334	0.557788	0.324436	0.54592	0.350328	0.751854	1.01127	0.400974	0.485716	0.36516	0.384373	0.522302	0.557118	0.375981	0.378235	0.404059	0.30382	0.50956	0.472965	0.477151	0.714415	0.265726	0.469681	0.434458	0.582581	0.527065	0.367495	0.13513	0.361441	23.4652	25.8826	12.9119	16.8466	0.15916	0.103478
High	P46935	Nedd4 Kiaa0093 Nedd-4 Nedd4-1 Nedd4a	E3 ubiquitin-protein ligase NEDD4 [OS=Mus musculus]	[R].RQISEDVDGPDNR.[E]	1xPhospho [S4]	P46935 1xPhospho [S309]	2.9372e-05	76	P46935 [306-318]	1	1580.67	44.35	0.907018	0.465664	0.419707	0.945783	1.85415	1.63609	0.501353	2.26752	1.90842	0.960539	0.673762	1.26641	0.370536	1.26778	1.78983	1.96415	1.21411	0.824008	0.546723	1.7887	1.89404	2.03231	1.35949	0.24338	0.246288	1.46166	0.770112	1.28159	1.30312	0.0513476	0.102784	22.8827	25.6032	16.2821	15.9237	0.550252	0.698047
High	Q8JZK9	Hmgcs1	hydroxymethylglutaryl-CoA synthase, cytoplasmic [OS=Mus musculus]	[R].RPFTNDHSLDEGMGLVHSNTATEHIPSPAK.[K]	1xPhospho [S27]	Q8JZK9 1xPhospho [S495]	6.3558e-06	3	Q8JZK9 [469-498]	0	3338.53	79.75	0.0107381	0.0149081	0	0	0.0278398	0.0933342	0	0.0461422	0.0184619	0	0	0	0.208201	0.0662331	0	0	0	0	0	0	0	0	0	0.0193834	0.0339323	0	0.046846	0	0	0.238925	0.789788	22.2152	25.5003	6.72395	8.39111	0.0362047	0.0129941
High	Q9JLF6	Tgm1	Protein-glutamine gamma-glutamyltransferase K [OS=Mus musculus]	[R].RPESRGSGVNAAGDGTIR.[E]	1xPhospho [S/T]	Q9JLF6 1xPhospho [S91; S94]	3.70634e-05	62	Q9JLF6 [88-105]	1	1879.88	40.72	0.504145	0.747248	0.637841	0.704809	0.385402	0.44296	0.610297	0.246462	0.44116	0.761608	0.69003	0.329182	0.562143	0.193472	0.543551	0.413873	0.262935	0.164413	0.390815	0.310162	0.22367	0.622655	0.597411	0.319147	0.242677	0.303476	0.273776	0.463982	0.405152	0.926791	0.154921	23.6659	25.4914	11.9232	20.5848	0.130235	0.16541
High	C0HKD8	Mfap1a	microfibrillar-associated protein 1A [OS=Mus musculus]	[K].RPDYAPMESSDEEDEEFQFIKK.[A]	2xPhospho [S9; S10]	C0HKD8 2xPhospho [S52; S53]	2.13107e-06	7	C0HKD8 [44-65]	1	2850.13	94.43	0	0	0	0.0124218	0	0	0	0.0974519	0	0	0	0	0	0	0	0.264849	0	0	0.0237643	0.101746	0.0608371	0.00983847	0	0	0	0	0.0174066	0	0	0.328902	0.142657	23.8616	23.172	16.0306	11.4958	0.0457859	0.0276657
High	Q8JZX4	Rbm17 Spf45	Splicing factor 45 [OS=Mus musculus]	[R].RPDPDSDEDEDYERER.[R]	1xPhospho [S6]	Q8JZX4 1xPhospho [S155]	1.52479e-07	158	Q8JZX4 [150-165]	1	2102.79	43.62	1.42166	1.43347	2.17254	3.15778	2.09207	1.92948	1.91453	2.35465	1.84684	2.06105	1.99229	1.97636	2.04312	2.06552	1.98143	1.60045	1.32194	2.24748	2.49712	3.55238	3.09425	2.16364	1.36888	1.56172	1.52515	2.20316	0.882145	1.71813	2.42662	0.207298	0.807841	23.362	23.0786	12.8431	9.8421	0.328632	0.489333
High	Q9CZ13	Uqcrc1	Cytochrome b-c1 complex subunit 1, mitochondrial [OS=Mus musculus]	[R].RLSRTDLTDYLNR.[H]	1xPhospho [T/S]	Q9CZ13 1xPhospho [S212; T214]	4.74688e-06	232	Q9CZ13 [210-222]	2	1702.83	78.33	3.56161	5.55785	2.54207	1.98028	3.24456	5.19247	2.87145	5.1649	4.40175	4.28776	2.98721	3.83637	4.05595	4.96921	3.17259	2.42447	3.25543	2.04685	4.67393	2.64402	1.7116	2.13078	2.28886	5.80466	3.12795	3.8912	4.02556	2.25252	1.78115	0.772289	0.442358	21.6242	26.3381	6.66053	5.88701	0.584194	1.00313
High	Q6NZF1	Zc3h11a Kiaa0663	Zinc finger CCCH domain-containing protein 11A [OS=Mus musculus]	[R].RLSSASTGKPPLSVEDDFEK.[L]	1xPhospho [T/S]	Q6NZF1 1xPhospho [S740; S741; S743; T744]	5.95696e-06	166	Q6NZF1 [738-757]	1	2243.06	74.48	0.243425	0.387574	0.210819	0.374413	0.643415	0.590812	0.356798	1.31652	0.403235	0.358961	0.261514	0.744513	0.355317	1.14895	0.256261	0.323702	0.538727	0.603773	0.264803	1.11559	0.292995	0.524384	0.413151	0.117818	0.507474	0.122266	0.480621	0.386212	0.356757	0.276466	0.904781	23.238	23.3911	0.80555	14.1014	0.253994	0.124296
High	Q6DFV5-3	Helz Kiaa0054	Isoform 3 of Probable helicase with zinc finger domain [OS=Mus musculus]	[R].RISSSSAQPCVEEASAPQDSLAQGK.[E]	1xCarbamidomethyl [C10]; 1xPhospho [S]	Q6DFV5-1 1xPhospho [S1785; S1786; S1787; S1788]; Q6DFV5-3 1xPhospho [S1786; S1787; S1788; S1789]	1.89702e-08	72	Q6DFV5-1 [1783-1807]; Q6DFV5-3 [1784-1808]	1	2683.2	64.22	0.215837	0.208684	0.210635	0.265743	0.253851	0.124319	0.316446	0	0.214859	0.296552	0.231806	0.353521	0.299048	0.286507	0.353155	0.215509	0.285113	0.317569	0.259053	0.447938	0.19509	0.338436	0.303741	0.189138	0.212867	0.189415	0.381693	0.177334	0.17573	0.788189	0.969831	24.8556	23.2317	7.04135	11.7735	0.0593138	0.0404747
High	Q8BZ03	Prkd2	Serine/threonine-protein kinase D2 [OS=Mus musculus]	[R].RLSSTSLASGHSVR.[L]	1xPhospho [S/T]	Q8BZ03 1xPhospho [S197; S198; T199; S200]	7.0934e-07	137	Q8BZ03 [195-208]	1	1537.75	46.34	0.659867	0.518737	0.752872	0.43895	0.522764	1.60198	0.729962	3.26538	1.14445	0.605476	0.707453	0.874133	1.11375	1.87976	0.851038	0.505375	0.426871	0.665518	0.405438	1.46269	0.321227	0.922527	0.501508	0.898419	1.02902	0.67095	0.392822	0.683349	0.401868	0.16032	0.408577	22.9479	22.9947	9.40872	8.40734	0.650318	0.335842
High	A2AQ25-1	Skt Etl4 Kiaa1217	Sickle tail protein [OS=Mus musculus]	[K].RLSTIFEECDEELER.[M]	1xCarbamidomethyl [C9]; 1xPhospho [S/T]	A2AQ25-1 1xPhospho [S1466; T1467]; A2AQ25-2 1xPhospho [S1149; T1150]	5.00398e-06	56	A2AQ25-1 [1464-1478]; A2AQ25-2 [1147-1161]	1	2005.86	99.23	0.060486	0.0913149	0.0481012	0.0586935	0.0974971	0.0352992	0.136584	0	0.0552551	0.091482	0.0991532	0.0772769	0.120595	0.0335857	0.0768907	0.0314243	0.123544	0.108979	0.0920283	0.0280665	0.085863	0.0545378	0.0993191	0.167206	0.152559	0.109864	0.0588095	0.0688097	0.081546	0.45266	0.152178	23.2012	25.3526	1.1183	2.74244	0.0369131	0.0402342
High	Q9EPM5-1	Sync Sync1	syncoilin [OS=Mus musculus]	[R].RLSTQFENLMAESR.[Q]	1xPhospho [S/T]	Q9EPM5-2 1xPhospho [S314; T315]; Q9EPM5-3 1xPhospho [S211; T212]; Q9EPM5-1 1xPhospho [S314; T315]	6.15732e-05	5	Q9EPM5-2 [312-325]; Q9EPM5-3 [209-222]; Q9EPM5-1 [312-325]	1	1761.8	96.7	0	0	0	0	0	0.0385889	0	0.0386888	0	0	0	0	0	0	0	0	0	0	0	0.0387874	0	0	0.00954904	0	0	0	0	0	0	0.775104	0.236293	24.4536	23.3114	22.1209	17.3107	0.0086349	0.0101988
High	Q80X82	Sympk	Symplekin [OS=Mus musculus]	[R].RLSVQGQAISVVGSQSTMSPLEEEVPQAK.[R]	1xPhospho [S3]	Q80X82 1xPhospho [S494]	1.40669e-06	5	Q80X82 [492-520]	1	3135.54	98.21	0.0423874	0.0607802	0	0.0192952	0.0493016	0	0.0399329	0	0	0	0.0109363	0.0617176	0.0816519	0.130572	0.11231	0.0171181	0.175178	0.147375	0	0.0402023	0	0.0307767	0.0921807	0.119077	0.243133	0	0.0950806	0.0112795	0.0191752	0.917956	0.308358	23.0424	25.2698	3.65524	2.93051	0.0190687	0.0634071
High	Q8CI59-2	Steap3 Tsap6	Isoform 2 of Metalloreductase STEAP3 [OS=Mus musculus]	[R].RLVDSDGSLAEVPKEAPK.[V]	1xPhospho [S]	Q8CI59-2 1xPhospho [S55; S58]; Q8CI59 1xPhospho [S17; S20]	1.18062e-06	71	Q8CI59-2 [51-68]; Q8CI59 [13-30]	2	1990.98	65.57	0.386221	0.152665	0.176425	0.266643	0.314622	0.648947	0.222781	1.25372	0.258215	0.228272	0.21537	0.157834	0.207047	0.194434	0.201641	0.193415	0.136519	0.227604	0.105104	0.594689	0.14827	0.158234	0.0851017	0.206826	0.233291	0.317167	0.364835	0.224643	0.178274	0.321716	0.076397	23.562	23.0872	21.127	10.7962	0.160622	0.146392
High	Q8CI59-2	Steap3 Tsap6	Isoform 2 of Metalloreductase STEAP3 [OS=Mus musculus]	[R].RLVDSDGSLAEVPKEAPK.[V]	2xPhospho [S5; S8]	Q8CI59-2 2xPhospho [S55; S58]; Q8CI59 2xPhospho [S17; S20]	2.48162e-05	7	Q8CI59-2 [51-68]; Q8CI59 [13-30]	2	2070.95	71.35	0	0.0414953	0.068637	0.0845191	0	0.192351	0.01965	0	0.0297714	0.0567696	0.0375885	0	0.018373	0	0.0452907	0.082047	0	0.0523585	0.0701243	0.154562	0.063602	0.0464048	0.0121361	0	0.0172822	0.0405852	0.0508908	0.0499645	0.0733368	0.634412	0.493366	25.3322	23.312	18.5895	11.4847	0.0335662	0.03081
High	Q61337	Bad Bbc6	Bcl2-associated agonist of cell death [OS=Mus musculus]	[R].RMSDEFEGSFK.[G]	1xPhospho [S3]	Q61337 1xPhospho [S155]	1.07439e-05	61	Q61337 [153-163]	1	1412.56	71.18	0.271745	0.127738	0.144705	0.466257	0.621386	0.529613	0.206899	0.646077	0.457789	0.301445	0.177448	0.207929	0.342346	0.270792	0.247034	0.370866	0.225683	0.294899	0.192669	0.409888	0.351338	0.297002	0.168821	0.238479	0.208562	0.251374	0.465567	0.397384	0.22274	0.469499	0.0217563	24.3781	22.5855	16.1353	14.3584	0.105479	0.109341
High	O89110	Casp8	Caspase-8 [OS=Mus musculus]	[R].RMSLEGREELPPSVLDEMSLK.[M]	1xPhospho [S3]	O89110 1xPhospho [S188]	7.28805e-08	224	O89110 [186-206]	2	2496.19	102.22	1.14805	1.33461	0.568979	0.450209	3.03796	1.33053	1.67778	1.19672	2.15196	0.576777	0.698855	1.596	1.49274	3.10338	1.45729	2.16053	2.58366	1.79723	1.20453	1.35665	0.57123	1.04472	1.13814	3.16198	3.13806	0.621387	3.59175	1.53589	1.52204	0.957462	0.61544	24.3585	25.4896	17.8886	3.95272	0.26775	0.753157
High	O89110	Casp8	Caspase-8 [OS=Mus musculus]	[R].RMSLEGREELPPSVLDEMSLK.[M]	1xPhospho [S3]; 1xOxidation [M]	O89110 1xPhospho [S188]	5.58296e-06	70	O89110 [186-206]	2	2512.18	95.79	0.586672	0.382814	0.225386	0.287069	0.338536	0.0582814	0.494839	0.104958	0.233122	0.221818	0.219908	0.264563	0.402405	0.285234	0.315011	0.314297	0.583239	0.883751	0.293215	0.130766	0.126045	0.335868	0.327422	0.861692	0.874237	0.142957	0.233528	0.216049	0.415677	0.193776	0.016129	24.6069	25.1113	2.90555	2.07783	0.114422	0.36407
High	P54869	Hmgcs2	Hydroxymethylglutaryl-CoA synthase, mitochondrial [OS=Mus musculus]	[R].RMSPEEFTEIMNQR.[E]	1xPhospho [S/T]	P54869 1xPhospho [S456; T461]	5.3723e-05	15	P54869 [454-467]	1	1847.78	95.8	0.0257072	0.0500912	0.0297469	0.0301688	0	0	0.0272158	0	0.0176988	0.0355836	0.0276375	0.0135221	0.0497626	0	0.0355235	0.0368789	0.029546	0.0243853	0.0718848	0	0.0197074	0.03282	0.0354403	0.0174144	0.00956281	0.0306912	0	0.0356057	0.0232385	0.714194	0.700067	23.1705	22.1333	7.78021	1.55312	0.0142635	0.0146347
High	Q6DFV3	Arhgap21 Arhgap10 Kiaa1424	rho GTPase-activating protein 21 [OS=Mus musculus]	[R].RQLSHDQESVGPPSLDGQHSSK.[T]	1xPhospho [S4]	Q6DFV3 1xPhospho [S850]	5.46435e-07	51	Q6DFV3 [847-868]	1	2469.12	48.93	0.373585	0.42402	0.268321	0.310433	0.554686	0.348709	0.580951	0	0.41695	0.336124	0.512774	0.477553	0.518565	0.830872	0.23832	0.212412	0.258082	0.484289	0.223675	0.314158	0.418207	0.251745	0.550297	0.334059	0.253469	0.362087	0.17444	0.2044	0.410669	0.772993	0.196515	23.4663	24.9144	4.66274	24.4099	0.0845631	0.130785
High	Q9R1K9	Cetn2 Calt	centrin-2 [OS=Mus musculus]	[K].RMSPKPELTEDQKQEIR.[E]	1xPhospho [S3]	Q9R1K9 1xPhospho [S20]	2.11303e-07	48	Q9R1K9 [18-34]	2	2165.04	49	0.334563	0.60827	0.324056	0.482469	1.08273	0.748184	0.483816	1.16762	0.732687	0.497508	0.352944	0.472467	0.410466	0.799337	0.333475	0.256983	0.386345	0.632199	0.291542	0.631709	0.330676	0.270977	0.542262	0.301925	0.45489	0.387619	0.406509	0.312643	0.315948	0.554876	0.617639	23.4433	22.2409	12.5966	5.78532	0.158697	0.105289
High	Q80U72-1	Scrib Kiaa0147 Lap4 Scrib1	protein scribble homolog [OS=Mus musculus]	[R].RNEAFVCKPDPSPPSPSEEEK.[R]	1xCarbamidomethyl [C7]; 1xPhospho [S]	Q80U72-4 1xPhospho [S506; S508]; Q80U72-2 1xPhospho [S506; S508]; Q80U72-3 1xPhospho [S506; S508]; Q80U72-1 1xPhospho [S506; S508]	1.71045e-06	119	Q80U72-4 [492-512]; Q80U72-2 [492-512]; Q80U72-3 [492-512]; Q80U72-1 [492-512]	1	2480.08	54.89	0.756497	0.518707	0.494538	0.565629	0.773925	0.95776	0.748575	1.2207	0.784461	0.377454	0.419029	0.752092	0.669772	0.389238	0.391669	0.240601	0.50996	0.564254	0.533457	0.44649	0.506117	0.60069	0.57603	0.842093	0.644967	0.507077	0.728934	0.461575	0.366876	0.677	0.759164	24.7361	25.8054	4.69736	2.69209	0.128188	0.115044
High	O70480	Vamp4	Vesicle-associated membrane protein 4 [OS=Mus musculus]	[R].RNLLEDDSDEEEDFFLR.[G]	1xPhospho [S8]	O70480 1xPhospho [S30]	4.22161e-05	16	O70480 [23-39]	1	2221.93	112.5	0	0	0.0281245	0.0473983	0	0	0.0161546	0	0	0.093668	0.0442017	0.0148104	0.041322	0	0.0257214	0.27381	0.0138966	0.0428211	0.119218	0	0.140418	0.0557655	0.0404329	0	0	0.0220724	0	0.0484899	0.111003	0.117375	0.70644	23.7349	23.6883	17.8316	18.0642	0.0571616	0.0343589
High	Q5F2E7-2	Nufip2 Kiaa1321	Isoform 2 of Nuclear fragile X mental retardation-interacting protein 2 [OS=Mus musculus]	[R].RNSAKGCENLNLVQDK.[I]	1xCarbamidomethyl [C7]; 1xPhospho [S3]	Q5F2E7-2 1xPhospho [S231]; Q5F2E7-1 1xPhospho [S231]	1.10931e-07	57	Q5F2E7-2 [229-244]; Q5F2E7-1 [229-244]	2	1925.89	51.02	0.85769	0.503661	0.645324	0.67979	0.822126	1.18261	0.542241	1.14671	0.47502	0.598926	0.604781	0.620851	0.523566	1.20525	0.520485	0.429529	0.434419	0.399034	0.206462	1.10092	0.457449	0.659177	0.290167	0.547182	0.466025	0.552096	0.560172	0.764739	0.32399	0.571082	0.238437	23.2847	23.6106	2.25096	13.9622	0.222265	0.264521
High	Q62136	Ptpn21	Tyrosine-protein phosphatase non-receptor type 21 [OS=Mus musculus]	[K].RNSIEIAGLTHGFEGLR.[L]	1xPhospho [S/T]	Q62136 1xPhospho [S637; T644]	7.79678e-09	51	Q62136 [635-651]	1	1949.96	97.6	0.151932	0.138864	0.0937271	0.0726165	0.192207	0.0326307	0.212159	0	0.0528678	0.118759	0.118936	0.16861	0.14365	0.236062	0.126732	0.132084	0.230618	0.244541	0.180042	0	0.0570953	0.152671	0.113761	0.214324	0.238923	0.172068	0.0909891	0.0874409	0.10812	0.484694	0.0308003	22.9176	25.2551	2.58678	2.73488	0.0401337	0.0841389
High	Q9QVP9	Ptk2b Fak2 Pyk2 Raftk	Protein-tyrosine kinase 2-beta [OS=Mus musculus]	[K].RNSLPQIPTLNLEAR.[R]	1xPhospho [S3]	Q9QVP9 1xPhospho [S375]	6.20322e-06	70	Q9QVP9 [373-387]	1	1801.93	98.89	0.203814	0.215812	0.0808028	0.0860311	0.225144	0.0522066	0.159864	0.068939	0.071774	0.144408	0.120281	0.312983	0.147953	0.0345641	0.124563	0.205383	0.220442	0.369686	0.109385	0.120457	0.0773567	0.0556348	0.180527	0.411251	0.330663	0.102031	0.103264	0.153269	0.200344	0.124045	0.0117506	23.8049	25.2783	0.271096	2.02315	0.0915621	0.147889
High	Q9JI99	Sgpp1 Spp1 Spph1	Sphingosine-1-phosphate phosphatase 1 [OS=Mus musculus]	[R].RNSLTGEEGELVK.[V]	1xPhospho [S3]	Q9JI99 1xPhospho [S101]	4.29598e-07	165	Q9JI99 [99-111]	1	1511.71	60.96	5.6458	5.40234	3.27675	5.53604	4.28852	8.41814	6.08612	6.29409	3.74331	6.00323	4.26821	7.67779	7.85003	9.53781	4.85212	3.58848	5.07983	7.67515	4.55074	11.0296	4.60661	3.00777	6.42003	6.22202	4.48495	6.1282	7.57796	5.48887	6.16938	0.5041	0.662759	23.2527	22.8091	4.81267	8.59957	1.18043	2.08914
High	Q62318	Trim28 Kap1 Krip1 Tif1b	Transcription intermediary factor 1-beta [OS=Mus musculus]	[K].RPAASSAAAASAAASSPAGGGGEAQELLEHCGVCR.[E]	2xCarbamidomethyl [C31; C34]; 1xPhospho [S]	Q62318-2 1xPhospho [S46; S50; S51]; Q62318 1xPhospho [S46; S50; S51]	1.3975e-10	93	Q62318-2 [36-70]; Q62318 [36-70]	0	3404.51	78.94	1.39213	1.31222	0.969516	0.982802	1.81005	1.98542	1.13203	0.983561	2.62738	2.02546	1.12096	2.13064	1.46233	1.8749	1.89771	1.395	1.56254	1.15689	1.3574	1.6758	0.964419	1.25162	1.98243	1.25263	1.42319	1.106	2.31748	0.987603	0.864009	0.523742	0.851744	21.7013	24.1006	18.1303	13.0696	0.33144	0.236218
High	Q8BR65	Suds3 Sds3	Sin3 histone deacetylase corepressor complex component SDS3 [OS=Mus musculus]	[K].RPASPSSPEHLPATPAESPAQR.[F]	2xPhospho [S6; S]	Q8BR65 2xPhospho [S234; S236; S237]	7.47945e-07	92	Q8BR65 [231-252]	0	2443.08	55.67	0.739066	0.487084	0.470875	0.747211	0.58879	0.809023	0.349568	0.640631	0.593564	0.603126	0.621236	0.720905	0.690965	0.449298	1.11145	0.960207	0.830567	1.12118	1.34535	1.48846	1.38232	0.513977	0.670219	0.636708	0.818072	1.46117	0.803574	0.799186	0.63189	0.124115	0.0310817	22.4031	23.3791	19.0027	9.68164	0.171076	0.402588
High	P35710-1	Sox5 Sox-5	Transcription factor SOX-5 [OS=Mus musculus]	[K].RPASPYGETDGEVAMVTSR.[Q]	1xPhospho [S4]	P35710-2 1xPhospho [S21]; P35710-1 1xPhospho [S21]	1.22339e-07	41	P35710-2 [18-36]; P35710-1 [18-36]	0	2102.92	72.99	0.168012	0.125225	0.144414	0.161783	0.063042	0	0.166361	0	0.136784	0.238032	0.15899	0.20154	0.19179	0.176364	0.208233	0.122313	0.166688	0.177812	0.136634	0	0.144442	0.0940187	0.167274	0.144163	0.232286	0.145013	0.0809429	0.159562	0.108944	0.936637	0.464306	25.6975	23.6097	3.88376	2.49676	0.0405976	0.0500649
High	E9Q1P8	Irf2bp2	Interferon regulatory factor 2-binding protein 2 [OS=Mus musculus]	[K].RPASVSSAAAEHEAR.[E]	1xPhospho [S]	E9Q1P8 1xPhospho [S226; S228; S229]	1.18412e-07	49	E9Q1P8 [223-237]	0	1618.73	39.66	0.180445	0.239274	0.0579522	0.157693	0.104536	0.104209	0.43875	0.100573	0.0902423	0.16507	0.261515	0.134135	0.322807	0.249589	0.153619	0.081154	0.11041	0.243192	0.277158	0.171109	0.160235	0.16282	0.255385	0.0711789	0.251329	0.222815	0.149818	0.11077	0.254355	0.12201	0.303711	23.2437	21.6165	4.43709	5.55359	0.104952	0.0739093
High	E9Q1P8	Irf2bp2	Interferon regulatory factor 2-binding protein 2 [OS=Mus musculus]	[K].RPASVSSAAAEHEAREPSKEK.[A]	1xPhospho [S4]	E9Q1P8 1xPhospho [S226]	1.74445e-05	15	E9Q1P8 [223-243]	2	2317.09	39.91	0.28059	0.289174	0.207024	0	0.158929	0.356083	0.514338	0.379086	0.197818	0.133126	0.228836	0.32969	0.345313	0.245912	0.24384	0.192813	0.370184	0.280181	0.207034	0.362493	0.130093	0.151312	0.235939	0.247032	0.37367	0.359151	0.230651	0.0986004	0.255738	0.00446224	0.036062	21.8175	21.7569	4.73555	6.8483	0.1235	0.11342
High	Q8BIZ6	Snip1	Smad nuclear-interacting protein 1 [OS=Mus musculus]	[R].RPDAPAASLSPPAAEPGHSGHR.[G]	1xPhospho [S]	Q8BIZ6 1xPhospho [S48; S50]	4.28884e-08	78	Q8BIZ6 [41-62]	0	2258.05	48.23	0.42051	0.689377	0.43448	0.454067	0.740999	0.657539	0.265065	0.513688	0.645267	0.434761	0.207791	0.418076	1.0548	0.780221	0.465571	0.424554	0.33348	0.603508	0.239392	0.635963	0.432052	0.487594	0.325686	0.503674	0.417705	0.389188	0.557614	0.331025	0.413993	0.468403	0.696056	24.3723	24.0639	9.41012	9.60902	0.129912	0.114551
High	Q9R1K9	Cetn2 Calt	centrin-2 [OS=Mus musculus]	[K].RMSPKPELTEDQKQEIR.[E]	1xPhospho [S3]; 1xOxidation [M2]	Q9R1K9 1xPhospho [S20]	2.1052e-06	15	Q9R1K9 [18-34]	2	2181.04	44.57	0.177996	0.0895579	0.340227	0.116008	0.118749	0.0800451	0.29799	0.165624	0.173547	0.156034	0.163153	0.222938	0.134778	0.308186	0.115759	0.364048	0.190911	0.204484	0.107073	0	0.160864	0.121017	0.118179	0.375411	0.139417	0.117637	0.114711	0.104276	0.218197	0.633138	0.0707028	23.0159	24.6704	9.35339	0.163066	0.0645972	0.102541
High	Q6ZQA0-2	Nbeal2 Kiaa0540	Isoform 2 of Neurobeachin-like protein 2 [OS=Mus musculus]	[R].RISQVSSGETEYNPGEAR.[-]	1xPhospho [S]	Q6ZQA0-1 1xPhospho [S2727; S2730; S2731]; Q6ZQA0-2 1xPhospho [S2728; S2731; S2732]	4.25389e-05	12	Q6ZQA0-1 [2725-2742]; Q6ZQA0-2 [2726-2743]	1	2059.91	55.59	0.689673	0.295463	0.380148	0.375254	0.366285	0	0.622818	0	0.342024	0.463791	0.347077	0.542744	0.432683	0.09871	0.302388	0.418615	0.301745	0.166427	0.357289	0.24985	0.26816	0.272316	0.382496	0.444711	0.228277	0.0680291	0	0.0909216	0.226789	0.469499	0.689564	25.3543	23.2458	1.56633	2.01658	0.218162	0.101844
High	Q9Z0U1	Tjp2 Zo2	Tight junction protein ZO-2 [OS=Mus musculus]	[R].RQQYSDQDYHSSTEK.[L]	1xPhospho [S5]	Q9Z0U1 1xPhospho [S404]	1.19758e-05	40	Q9Z0U1 [400-414]	1	1951.78	37.1	0.58326	0.458092	0.310627	0.592356	0.227167	0	0.73786	0	0.462329	0.569791	0.602928	0.576582	0.453603	0	0.598641	0.444538	0.478908	0.405755	0.33596	0	0.513992	0.381934	0.500525	0.564696	0.479173	0.476266	0.415728	0.463204	0.525291	0.651572	0.299866	24.5192	22.6932	6.14289	21.3731	0.230226	0.125052
High	Q8K2Q9-1	Shtn1 Kiaa1598	Shootin-1 [OS=Mus musculus]	[K].RQSHLLLQSSLPDQQLLK.[A]	1xPhospho [S3]	Q8K2Q9-1 1xPhospho [S249]; Q8K2Q9-2 1xPhospho [S249]	6.17529e-07	8	Q8K2Q9-1 [247-264]; Q8K2Q9-2 [247-264]	1	2184.15	90.16	0.0518179	0.0888407	0.144128	0.0426081	0	0	0.157028	0	0	0.0462596	0.125263	0.0152955	0.00780576	0	0	0	0	0.0809418	0	0	0	0	0	0	0.0659643	0	0	0	0	0.560552	0.104911	22.1414	25.7683	6.00009	3.11669	0.0350914	0.024341
High	O08715-4	Akap1 Akap	Isoform 4 of A-kinase anchor protein 1, mitochondrial [OS=Mus musculus]	[R].RSESSGNLPSVADTR.[S]	1xPhospho [S]	O08715 1xPhospho [S101; S103; S104]; O08715-3 1xPhospho [S134; S136; S137]; O08715-6 1xPhospho [S101; S103; S104]; O08715-5 1xPhospho [S101; S103; S104]; O08715-4 1xPhospho [S134; S136; S137]; O08715-2 1xPhospho [S101; S103; S104]	2.903e-05	339	O08715 [100-114]; O08715-3 [133-147]; O08715-6 [100-114]; O08715-5 [100-114]; O08715-4 [133-147]; O08715-2 [100-114]	1	1655.74	52.14	4.09137	2.01904	2.14215	2.77965	2.3266	2.93761	1.77266	3.20339	2.78424	2.98973	2.3237	1.53434	3.10384	2.64949	2.32727	2.05051	2.2404	2.43509	1.38867	2.83769	3.29367	5.45304	3.53275	1.92229	2.58431	3.34154	2.00111	2.21828	2.80809	0.956093	0.374544	24.6487	25.7428	4.48956	18.9419	0.230069	0.853844
High	Q8BRV5	Kiaa1671	Uncharacterized protein KIAA1671 [OS=Mus musculus]	[K].RSEVDSPGDSLSWTPQPKSPK.[S]	1xPhospho [S19]	Q8BRV5 1xPhospho [S259]	8.15456e-09	73	Q8BRV5 [241-261]	2	2378.1	68.55	0.418227	0.617807	0.610902	0.393574	0.511711	1.64063	0.698698	1.47583	0.629999	0.485143	0.29818	0.640807	0.672995	1.00502	0.582528	0.474405	0.53955	0.391954	0.569107	0.921422	0.488511	0.508879	0.398223	0.676909	0.72264	0.641987	1.02176	0.403038	0.325394	0.336748	0.16925	22.6582	24.1245	8.48505	10.3915	0.27707	0.216688
High	Q99JZ7	Errfi1 Mig6	ERBB receptor feedback inhibitor 1 [OS=Mus musculus]	[R].RSHSGPAGSFNKPAIR.[I]	1xPhospho [S]	Q99JZ7 1xPhospho [S249; S251]	7.62511e-06	30	Q99JZ7 [248-263]	1	1761.85	45.18	1.42182	0.852956	0.802393	0.428194	0.965399	1.1742	0.768563	1.50108	0.867124	0.549015	0.704421	0.935855	0.686132	0.965465	1.07075	1.24824	0.496102	1.06992	0.238278	1.60245	0.702331	1.15252	0.884536	1.25913	1.10702	0.992219	0.910028	0.918716	0.663032	0.789965	0.928332	24.466	23.8491	4.34534	7.08533	0.223427	0.318439
High	Q9DB52	Fam122a	Protein FAM122A [OS=Mus musculus]	[R].RSNSAPLIHGLSDSSPVFQAEAPSAR.[R]	1xPhospho [S]	Q9DB52 1xPhospho [S32; S34; S42; S44; S45]	8.2146e-07	65	Q9DB52 [31-56]	1	2774.33	89.49	0.144296	0.149722	0.127974	0.116179	0.428572	0.305524	0.322929	1.20376	0.245416	0.160068	0.150687	0.17288	0.142537	0.262734	0.178951	0.160485	0.321293	0.128396	0.102302	0.200327	0.0988556	0.100445	0.144927	0.184079	0.114781	0.0409599	0.200053	0.343812	0.0582893	0.248702	0.680295	23.4231	22.4052	13.9516	18.1264	0.175243	0.059722
High	Q80VC9	Camsap3 Kiaa1543	Calmodulin-regulated spectrin-associated protein 3 [OS=Mus musculus]	[R].RSPGPGPSPTPRSPK.[H]	1xPhospho [S/T]	Q80VC9 1xPhospho [T775; S778]; Q80VC9-2 1xPhospho [T775; S778]	5.00441e-05	22	Q80VC9 [766-780]; Q80VC9-2 [766-780]	2	1597.78	35.56	0.147717	0.211398	0.165811	0.122653	0.163532	0.0196995	0.233783	0	0.179909	0.107849	0.137695	0.191939	0.201641	0.150008	0.140283	0.133322	0.159069	0.154012	0.149947	0.219041	0.118963	0.181995	0.13852	0.252005	0.253519	0.156905	0.214915	0.172604	0.151599	0.308914	0.795129	24.2013	25.5932	5.11743	5.13981	0.0540283	0.0276458
High	P28230	Gjb1 Cxn-32	Gap junction beta-1 protein [OS=Mus musculus]	[R].RSPGTGAGLAEK.[S]	1xPhospho [S/T]	P28230 1xPhospho [S266; T269]	2.11918e-05	27	P28230 [265-276]	1	1223.58	38.05	0.157702	0.454892	1.20664	0.554494	0.120972	0	1.5886	0.132465	0.0953408	0.440433	0.315974	0.335543	0.659901	0	0.512961	0.298152	0.293044	0.4083	2.5526	0	0.567684	0.404721	0.254947	0.252583	0.330637	1.17062	0.0674207	0.348083	0.625748	0.124962	0.329132	23.7148	23.1792	8.14359	6.57546	0.33166	0.569867
High	P28230	Gjb1 Cxn-32	Gap junction beta-1 protein [OS=Mus musculus]	[R].RSPGTGAGLAEKSDR.[C]	1xPhospho [S/T]	P28230 1xPhospho [S266; T269]	4.0411e-07	21	P28230 [265-279]	2	1581.74	37.01	0.161278	0.19076	0.313044	0.227596	0.101873	0	0.4673	0	0.22789	0.198024	0.164822	0.1668	0.188097	0	0.249386	0.0983626	0.106251	0.076697	0.186053	0	0.0787943	0.160953	0	0.250777	0.164745	0.277524	0.280275	0.137265	0.108806	0.650442	0.802099	24.9217	24.4502	7.50983	5.85591	0.0966653	0.0591108
High	O54786	Dffa Icad	DNA fragmentation factor subunit alpha [OS=Mus musculus]	[R].RSPLPGEPQRPK.[R]	1xPhospho [S2]	O54786 1xPhospho [S314]	2.11918e-05	37	O54786 [313-324]	1	1441.73	42.05	0.872977	1.36472	0.944341	0.342152	0.194181	0.833479	1.2299	0.26363	0.255241	0.960177	0.971939	1.14012	0.379808	0.361578	1.06861	0.213476	0.679895	0.817868	1.13435	0.107981	0.829677	0.729977	0.91824	0.181921	0.132521	1.18527	0.128709	0.554535	0.796894	0.205844	0.962557	24.3233	25.2473	2.55533	21.5924	0.3182	0.175552
High	Q52KI8-1	Srrm1 Pop101	Serine/arginine repetitive matrix protein 1 [OS=Mus musculus]	[R].RSPSPAPPPPPPPPPPR.[R]	2xPhospho [S2; S4]	Q52KI8-2 2xPhospho [S572; S574]; Q52KI8-1 2xPhospho [S572; S574]	2.59128e-05	4	Q52KI8-2 [571-587]; Q52KI8-1 [571-587]	1	1900.89	50.74	0	0	0.118044	0.219562	0.0421772	0	0.0153074	0	0.0784687	0	0.163241	0.0951482	0	0	0.0966881	0	0	0.164353	0.288848	0.258036	0.112798	0.267708	0	0.043392	0	0.0389778	0.29435	0.151827	0.10613	0.380196	0.7987	23.8719	23.3587	17.408	14.8865	0.0581747	0.0769806
High	Q8K2F8	Lsm14a Fam61a Rap55a	protein LSM14 homolog A [OS=Mus musculus]	[R].RSPVPARPLPPTSQK.[A]	1xPhospho [S2]	Q8K2F8 1xPhospho [S216]	1.05723e-05	193	Q8K2F8 [215-229]	1	1710.91	44.07	4.48679	3.61328	2.80467	1.40929	2.93641	6.83565	3.63387	3.57453	2.21398	1.25956	2.18323	3.08865	3.22275	2.04626	4.37559	3.75812	3.2896	4.00198	3.07219	4.44593	1.83535	4.12205	3.33653	4.53318	3.10784	3.8293	2.15547	2.54059	3.46512	0.52882	0.276571	23.5	24.1768	1.89673	2.61417	0.803805	1.05994
High	Q8R3S6	Exoc1 Sec3 Sec3l1	exocyst complex component 1 [OS=Mus musculus]	[R].RSQSSSLLDMGNMSASDLDVADR.[T]	1xPhospho [S16]	Q8R3S6 1xPhospho [S501]	1.04875e-05	1	Q8R3S6 [486-508]	1	2535.09	102.31	0.0168533	0	0	0.0267833	0	0	0.0231253	0	0	0.0309902	0	0	0	0	0.0395349	0.0869619	0	0	0	0	0.0380441	0	0.0326855	0	0	0	0	0	0	0.0744198	0.610899	22.7735	24.2894	16.7129	18.6052	0.0202332	0.0117572
High	Q99NH2	Pard3 Par3	Partitioning defective 3 homolog [OS=Mus musculus]	[R].RSSDPALTGLSTSVSDNNFSSEEPSR.[K]	1xPhospho [S]	Q99NH2-5 1xPhospho [S8; S9]; Q99NH2-2 1xPhospho [S143; S144]; Q99NH2 1xPhospho [S143; S144]; Q99NH2-4 1xPhospho [S8; S9]; Q99NH2-3 1xPhospho [S143; S144]	5.37074e-12	173	Q99NH2-5 [7-32]; Q99NH2-2 [142-167]; Q99NH2 [142-167]; Q99NH2-4 [7-32]; Q99NH2-3 [142-167]	1	2820.23	83.53	1.30335	1.40235	1.22587	1.67445	1.21454	0.657044	1.86705	0.813357	1.33223	2.13666	1.50518	1.83744	1.75904	1.35534	2.11367	1.53087	1.73156	1.21747	1.33607	1.28723	1.23884	1.34576	1.69433	1.76419	1.64511	1.48276	1.04854	1.38805	1.2612	0.861741	0.54096	24.2012	22.6715	10.7097	3.12192	0.302081	0.171572
High	Q8K296	Mtmr3	myotubularin-related protein 3 [OS=Mus musculus]	[R].RSSDPSLNEKWQEHGR.[S]	1xPhospho [S]	Q8K296 1xPhospho [S632; S633]; Q8K296-2 1xPhospho [S632; S633]	2.23982e-05	11	Q8K296 [631-646]; Q8K296-2 [631-646]	2	2005.89	46.79	0.129532	0.230999	0.098474	0.0920765	0.562662	0.405682	0.127277	0	0.179373	0.114604	0.00713611	0.253444	0.160851	0.543051	0.129047	0.113574	0.157151	0.0189505	0.104942	0.28877	0.0887196	0.209707	0.0484435	0.337491	0.227079	0.0374999	0.154821	0.153474	0.104754	0.941676	0.897946	24.0274	23.9081	18.4044	1.79407	0.0558233	0.0527819
High	Q9EPJ9	Arfgap1 Arf1gap	ADP-ribosylation factor GTPase-activating protein 1 [OS=Mus musculus]	[R].RSSDSWDVWGSGSASNNK.[N]	1xPhospho [S]	Q9EPJ9-2 1xPhospho [S337; S338; S340]; Q9EPJ9 1xPhospho [S359; S360; S362]	2.84491e-06	70	Q9EPJ9-2 [336-353]; Q9EPJ9 [358-375]	1	2019.82	79.98	0.178097	0.0712815	0.155099	0.367475	0.0353619	0	0.160346	0	0.154059	0.215695	0.281084	0.165989	0.230519	0	0.180595	0.249421	0	0.257543	0.151558	0.100702	0.236927	0.193753	0.256599	0.261121	0.143843	0.183289	0.125193	0.154918	0.248293	0.763177	0.0174768	23.627	23.8247	14.2034	23.4498	0.0824872	0.0657472
High	Q61409	Pde3b	cGMP-inhibited 3',5'-cyclic phosphodiesterase B [OS=Mus musculus]	[R].RSSGASSLLTNEHCSR.[W]	1xCarbamidomethyl [C14]; 1xPhospho [S]	Q61409 1xPhospho [S420; S421; S424; S425]	3.08597e-06	15	Q61409 [419-434]	1	1841.8	47.51	0.109606	0.238253	0.429131	0.445423	0.552313	0	0.480255	1.28239	0.269911	0.198448	0.213132	0.192435	0.137346	0.144816	0.114956	0.144563	0.090661	0.194987	0.147233	0	0.0679616	0.097751	0	0.337496	0.407954	0.016015	0.614783	0.0307999	0.0460398	0.0895805	0.941482	23.094	25.1412	10.5579	7.158	0.2299	0.186774
High	Q9QXY1	Tjp3 Zo3	Tight junction protein ZO-3 [OS=Mus musculus]	[R].RSSGGGSEANGLDLVSGYK.[R]	1xPhospho [S]	Q9QXY1 1xPhospho [S156; S157; S161]	2.45249e-05	47	Q9QXY1 [155-173]	1	1933.87	76.92	0.217506	0.0125574	0.0890311	0.0839156	0.109353	0	0.173496	0	0.051682	0.135158	0.156779	0.0710964	0.0833415	0.0575848	0.113483	0.0755666	0.0983087	0.141922	0.121897	0.0724569	0.121021	0.131407	0.17235	0.11588	0.0258914	0.0981939	0.0294852	0.117652	0.160309	0.551603	0.0751856	23.7962	24.5822	23.5678	22.479	0.0403774	0.0482504
High	Q9QXY1	Tjp3 Zo3	Tight junction protein ZO-3 [OS=Mus musculus]	[R].RSSGGGSEANGLDLVSGYKR.[L]	1xPhospho [S]	Q9QXY1 1xPhospho [S156; S157; S161]	2.97507e-06	63	Q9QXY1 [155-174]	2	2089.97	68.75	0.0719184	0.0776963	0.0955335	0.092362	0	0.0683159	0.089073	0.199186	0.028018	0.12477	0.0563239	0.134769	0.0911162	0	0.0860779	0.102228	0.073343	0.113235	0.120692	0.0502855	0.109433	0.0728735	0.137837	0.108418	0.159666	0.198421	0.0444613	0.0772456	0.0730766	0.853037	0.524466	24.2953	22.1795	5.74868	5.9474	0.0198456	0.0348646
High	Q3UEI1-1	Pde4c	cAMP-specific 3',5'-cyclic phosphodiesterase 4C [OS=Mus musculus]	[R].RSSHTSLPTAAIPR.[F]	1xPhospho [S/T]	Q3UEI1-2 1xPhospho [S298; S299; T301]; Q3UEI1-1 1xPhospho [S298; S299; T301]	1.68971e-05	81	Q3UEI1-2 [297-310]; Q3UEI1-1 [297-310]	1	1573.78	56.6	0.416049	0.254497	0.232997	0.237568	0.279003	6.2409	0.272088	9.05644	0.370069	0.291867	0.132542	0.224872	0.409179	0.177084	0.13033	0.222534	0.18665	0.172498	0.201745	2.4097	0.173933	0.225403	0.270861	0.42572	0.386684	0.16994	0.363294	0.143672	0.143363	0.576081	0.119232	23.5735	23.0851	9.48548	8.77097	1.63543	0.553696
High	Q8BSD5	She	SH2 domain-containing adapter protein E [OS=Mus musculus]	[R].RSSKDLLGKPPQLYDTPYEPSEGGQR.[V]	1xPhospho [S/T]	Q8BSD5 1xPhospho [S280; S281; T294]	4.65915e-05	13	Q8BSD5 [279-304]	2	2998.43	76.99	0.143382	0.135082	0.119148	0.12679	0	0.044447	0.171565	0	0	0.150535	0.109821	0.182874	0.113417	0.0465669	0.129305	0.0929971	0.178787	0.058934	0.103133	0.0873033	0.0935261	0.0868342	0.0846163	0.113647	0.096103	0.075257	0	0.0836778	0.0888031	0.179437	0.27615	24.551	22.3048	1.99999	3.81157	0.0521533	0.0232315
High	O70570	Pigr	Polymeric immunoglobulin receptor [OS=Mus musculus]	[K].RSSKEEADMAYSAFLLQSSTIAAQVHDGPQEA.[-]	1xPhospho [S/T]	O70570 1xPhospho [S741; S742; S751; S758; T759]	7.32247e-12	291	O70570 [740-771]	2	3517.59	118.24	0.67989	0.391958	0.437315	0.225049	2.17361	0.404325	0.499323	0.542059	4.02946	0.270903	0.242099	0.493453	0.329686	0.564248	0.401571	0.370574	1.19526	0.463913	0.322379	0.604003	0.249445	0.244828	0.408299	1.35124	0.892356	0.290148	1.28897	0.483291	0.431895	0.307248	0.716393	23.1825	25.4646	15.455	4.04384	0.549821	0.272426
High	Q8CG79	Tp53bp2 Aspp2 Trp53bp2	Apoptosis-stimulating of p53 protein 2 [OS=Mus musculus]	[K].RSSITEPEGPNGPNIQK.[L]	1xPhospho [T/S]	Q8CG79 1xPhospho [S736; T738]	2.3764e-05	8	Q8CG79 [734-750]	1	1903.89	52.24	0	0.0703812	0.0707456	0.103272	0	0	0.0685962	0	0	0	0.0975656	0.0766086	0.0670057	0	0.0669637	0.0843326	0.0841588	0.0897148	0.0894789	0	0.103546	0.0836512	0.0867402	0	0.0374277	0.0531194	0	0	0.0879312	0.982081	0.833386	23.6087	24.6152	3.12634	22.956	0.0239678	0.0272928
High	Q570Y9	Deptor Depdc6 Kiaa4200	DEP domain-containing mTOR-interacting protein [OS=Mus musculus]	[R].RSSMSSCGSSGYFSSSPTLSSSPPVLCNPK.[S]	2xCarbamidomethyl [C7; C27]; 1xPhospho [S]	Q570Y9 1xPhospho [S279; S280; S282; S283; S286; S287]; Q570Y9-2 1xPhospho [S267; S268; S270; S271; S274; S275]; Q570Y9-3 1xPhospho [S279; S280; S282; S283; S286; S287]	1.66237e-06	31	Q570Y9 [278-307]; Q570Y9-2 [266-295]; Q570Y9-3 [278-307]	1	3231.38	87.18	0.0724127	0.0983987	0.182371	0.0254648	0	0	0.358207	0	0.0276271	0.0871493	0.108315	0.270631	0.121266	0.0825531	0.0243711	0.0474061	0	0.252852	0.122797	0	0.015777	0	0.12846	0.222285	0.0812976	0.0319662	0.0327207	0.0231063	0.0729141	0.0491509	0.0130416	25.3792	25.077	4.41072	1.85027	0.0910013	0.113231
High	Q62511	Zfp91 Pzf	E3 ubiquitin-protein ligase ZFP91 [OS=Mus musculus]	[R].RSSPSNRPPDGPGHQPAAAKPPSPAQGK.[K]	2xPhospho [S5; S23]	Q62511 2xPhospho [S88; S106]	6.15318e-06	30	Q62511 [84-111]	1	2949.35	41.09	0.19594	0.640443	0.341944	0.274929	0.260767	0.257846	0.292415	0.25894	0.227465	0.388254	0.423988	0.246492	0.446879	0.232094	0.25372	0.348719	0.260757	0.244193	0.194645	0.204961	0.232269	0.316069	0.304163	0.247895	0.227656	0.200103	0.266639	0.196131	0.27183	0.51237	0.0825413	22.7124	24.5933	22.3842	21.0055	0.105845	0.0403423
High	P54310-2	Lipe	Isoform 2 of Hormone-sensitive lipase [OS=Mus musculus]	[R].RSSQGVLHMPLYTSPIVK.[N]	1xPhospho [S/T]	P54310-2 1xPhospho [S693; S694]; P54310 1xPhospho [S650; S651]	5.78508e-05	12	P54310-2 [692-709]; P54310 [649-666]	1	2093.06	92.57	0.0106275	0.0408985	0.0533072	0	0.0749024	0.106721	0	0	0.0373872	0.00382586	0	0.0813516	0	0	0	0.0694768	0.0442246	0.0636319	0.0498206	0	0	0.00716327	0.0667767	0.0407971	0.0646534	0.0295171	0	0.0232184	0	0.547896	0.0471324	24.3089	23.8619	22.1903	2.87306	0.0242865	0.0293722
High	A2AJI0	Map7d1 Kiaa1187 Mtap7d1	MAP7 domain-containing protein 1 [OS=Mus musculus]	[R].RSSQPSPTTVPASDSPPAK.[Q]	1xPhospho [S]	A2AJI0 1xPhospho [S114; S115; S118]; A2AJI0-2 1xPhospho [S114; S115; S118]	4.67678e-05	154	A2AJI0 [113-131]; A2AJI0-2 [113-131]	1	1989.93	45.51	0.624193	0.67294	0.336759	0.339452	0.566348	0.75773	0.400137	0.441903	0.503188	0.279087	0.554721	1.07722	0.755644	0.84319	0.688907	0.50996	0.404272	1.02335	0.321308	0.62338	0.498645	0.695105	0.880089	0.854042	0.85423	0.714325	1.03412	0.497081	0.580377	0.273843	0.628532	25.6467	25.1076	2.57566	0.22625	0.179109	0.173483
High	A2AJI0	Map7d1 Kiaa1187 Mtap7d1	MAP7 domain-containing protein 1 [OS=Mus musculus]	[R].RSSQPSPTTVPASDSPPAKQDVK.[K]	1xPhospho [S]	A2AJI0 1xPhospho [S114; S115; S118]; A2AJI0-2 1xPhospho [S114; S115; S118]	6.63546e-08	95	A2AJI0 [113-135]; A2AJI0-2 [113-135]	2	2460.18	45.71	0.692963	0.523493	0.473822	0.469269	0.881007	0.710497	0.468127	0.980549	0.665168	0.356279	0.401994	0.562899	0.590776	0.726242	0.474767	0.672019	0.706006	1.00618	0.46033	0.822605	0.570666	0.783259	0.419937	0.924324	0.584045	0.860687	0.563335	0.67158	0.690035	0.883788	0.853961	24.2922	24.5338	21.572	3.2389	0.094906	0.231334
High	Q80TP3	Ubr5 Edd Edd1 Kiaa0896	E3 ubiquitin-protein ligase UBR5 [OS=Mus musculus]	[R].RSDSMTFLGCIPPNPFEVPLAEAIPLADQPHLLQPNAR.[K]	1xCarbamidomethyl [C10]; 1xPhospho [S/T]	Q80TP3 1xPhospho [S2020; S2022; T2024]	2.33001e-05	6	Q80TP3 [2019-2056]	1	4292.1	149.78	0	0	0	0	0	0	0	0.0208089	0.0999628	0	0	0	0	0.0296488	0	0	0	0	0	0.0904218	0	0	0	0	0	0	0.0802223	0	0	0.0339665	0.107978	23.3208	23.1461	12.6673	11.9357	0.0177512	0.0279567
High	P31938	Map2k1 Mek1 Prkmk1	Dual specificity mitogen-activated protein kinase kinase 1 [OS=Mus musculus]	[K].RSDAEEVDFAGWLCSTIGLNQPSTPTHAASI.[-]	1xCarbamidomethyl [C14]; 1xPhospho [T24]	P31938 1xPhospho [T386]	6.25368e-06	1	P31938 [363-393]	1	3410.54	140.58	0	0	0.00268012	0	0.0300866	0	0	0	0.096627	0	0	0	0	0.0223484	0	0.00781529	0	0.00506439	0	0	0	0	0	0.0101693	0.016642	0	0	0.00449129	0	0.0470022	0.116349	23.2847	25.2056	14.4376	3.63864	0.0162165	0.00500035
High	Q3UMF0; Q3UMF0-2	#N/A	Cordon-bleu protein-like 1 [OS=Mus musculus] Isoform 2 of Cordon-bleu protein-like 1 [OS=Mus musculus]	[K].RQSSLTFQSSDPEHVR.[Q]	1xPhospho [S/T]	Q3UMF0 1xPhospho [S1214; S1215; T1217]; Q3UMF0-3 1xPhospho [S1143; S1144; T1146]; Q3UMF0-4 1xPhospho [S1144; S1145; T1147]; Q3UMF0-2 1xPhospho [S1182; S1183; T1185]	1.32493e-08	226	Q3UMF0 [1212-1227]; Q3UMF0-3 [1141-1156]; Q3UMF0-4 [1142-1157]; Q3UMF0-2 [1180-1195]	1	1953.88	54.68	2.17823	1.9232	2.43513	3.21753	4.47735	3.07416	2.917	2.79795	4.76848	3.65649	3.75576	2.36413	3.22039	3.76232	2.07205	2.69834	2.09356	1.65641	1.7427	4.4999	2.42881	1.98011	2.04369	1.81121	1.77236	3.47569	4.55346	1.62565	1.92967	0.3249	0.0166668	25.7596	23.1596	16.1873	11.8448	0.602053	1.27542
High	Q7TSH2	Phkb	phosphorylase b kinase regulatory subunit beta [OS=Mus musculus]	[K].RQSSTADAPEAQHEPGITITEWK.[N]	1xPhospho [T/S]	Q7TSH2 1xPhospho [S692; S693; T694]	5.08583e-06	207	Q7TSH2 [690-712]	1	2632.2	78.45	0.298763	0.916515	0.437287	0.371067	0.706244	0.426374	0.490651	0.23248	0.538901	0.283745	0.281925	0.602241	0.546095	0.884282	0.408984	0.295261	0.450602	0.829054	0.448713	0.589914	0.347054	0.337129	0.486459	0.487576	0.833163	0.184842	0.727624	0.231317	0.214077	0.635847	0.472519	23.8546	26.1534	6.99991	4.99738	0.122389	0.194539
High	Q8K245	Uvrag Uvrag1	UV radiation resistance associated protein [OS=Mus musculus]	[K].RQSSTFGGADGGFSAGIPSPDKVHR.[K]	1xPhospho [S19]	Q8K245 1xPhospho [S497]	6.06793e-05	15	Q8K245 [479-503]	2	2611.2	72.96	0.177708	0.109435	0.0568205	0.101075	0	0.0343073	0.0920224	0	0.0842216	0.167543	0.0980866	0.0963943	0.139403	0.052219	0.1389	0.115277	0.111735	0.126797	0.10609	0	0.0695764	0.0849432	0.0541927	0.148526	0.118609	0.100404	0.103023	0.054163	0.0394883	0.531878	0.469499	25.0132	25.9655	3.26436	3.37381	0.0440739	0.045276
High	Q6PA06-1	Atl2 Arl6ip2	Atlastin-2 [OS=Mus musculus]	[R].RQTSDSSVGVNHVSSTTSLGEDYEDDDLVNSDEVMK.[K]	1xPhospho [S/T]	Q6PA06-1 1xPhospho [T23; S24; S26; S27; S34; S35; T36; T37; S38]	2.86814e-06	23	Q6PA06-1 [21-56]	1	3995.7	87.05	0.172842	0	0.0548368	0.105631	0	0	0.283874	0	0.0788622	0.185881	0.242406	0.156956	0.0909159	0.0284893	0.212699	0.0754423	0.220264	0	0.0792439	0	0.0507096	0.0486159	0.09869	0.202867	0.0851047	0.281792	0.0448844	0.0620877	0.0439533	0.310806	0.769129	23.2519	22.2082	0.230993	6.04939	0.0642237	0.0461522
High	Q6PA06-1	Atl2 Arl6ip2	Atlastin-2 [OS=Mus musculus]	[R].RQTSDSSVGVNHVSSTTSLGEDYEDDDLVNSDEVMK.[K]	2xPhospho [T/S]	Q6PA06-1 2xPhospho [S35; T36; T37; S38]	5.43253e-05	2	Q6PA06-1 [21-56]	1	4075.66	90.33	0	0	0	0	0	0	0	0	0	0	0	0	0	0	0	0.0292956	0.0414923	0	0.109568	0.0389488	0	0	0	0	0	0	0	0	0.0183833	0.0627002	0.111289	25.9077	22.8627	21.2957	6.74085	0.0079873	0.0285223
High	Q8R0W0	Eppk1 EPPK	epiplakin [OS=Mus musculus]	[R].RQVSASELCTSGILDR.[D]	1xCarbamidomethyl [C9]; 1xPhospho [S/T]	Q8R0W0 1xPhospho [S2705; S2707]; 1xPhospho [S5921; S5923]; 1xPhospho [S9652; S9654]; 1xPhospho [S13898; S13900]; 1xPhospho [S18659; S18661]; 1xPhospho [S23935; S23937]; 1xPhospho [S29726; S29728]; 1xPhospho [S36032; S36034]	1.97956e-07	147	Q8R0W0 [2702-2717]; [3217-3232]; [3732-3747]; [4247-4262]; [4762-4777]; [5277-5292]; [5792-5807]; [6307-6322]	1	1871.87	79.05	1.67428	1.16563	1.01951	1.27022	1.26067	3.12951	1.48793	0.55595	0.562702	1.54588	1.09978	1.60662	1.83213	2.39657	2.20542	1.33757	2.24484	1.66447	1.48638	2.27594	1.02485	1.55763	1.46207	1.74196	1.33886	1.57773	1.33772	0.964865	1.08722	0.420941	0.155236	24.4131	22.8353	24.187	6.10017	0.413336	0.390592
High	Q8R0W0	Eppk1 EPPK	epiplakin [OS=Mus musculus]	[R].RQVSASELCTSGILDRDTMR.[E]	1xCarbamidomethyl [C9]; 1xPhospho [S/T]	Q8R0W0 1xPhospho [S2705; S2707; T2711; S2712]; 1xPhospho [S5921; S5923; T5927; S5928]; 1xPhospho [S9652; S9654; T9658; S9659]; 1xPhospho [S13898; S13900; T13904; S13905]; 1xPhospho [S18659; S18661; T18665; S18666]; 1xPhospho [S23935; S23937; T23941; S23942]; 1xPhospho [S29726; S29728; T29732; S29733]; 1xPhospho [S36032; S36034; T36038; S36039]	1.31792e-06	147	Q8R0W0 [2702-2721]; [3217-3236]; [3732-3751]; [4247-4266]; [4762-4781]; [5277-5296]; [5792-5811]; [6307-6326]	2	2375.08	79.92	4.19564	3.16937	3.64087	3.02173	4.19992	3.44077	4.18114	1.68251	1.09223	3.73222	2.75193	4.56228	4.71724	5.40413	4.24651	4.75689	3.0911	3.51357	7.17033	3.84542	2.80686	3.6313	3.34412	4.15967	3.83987	4.48435	2.85491	3.06811	2.60001	0.52635	0.0269945	24.4907	23.9722	2.6794	6.55287	0.829436	1.27443
High	Q3TQI7	0	Telomere length and silencing protein 1 homolog [OS=Mus musculus]	[R].RRADSESEEDEQESEEVR.[L]	2xPhospho [S5; S7]	Q3TQI7 2xPhospho [S15; S17]	3.25001e-05	7	Q3TQI7 [11-28]	2	2339.87	42.01	0	0	0.248842	0.572817	0	0	0	0.037385	0	0.175575	0.175076	0	0	0	0	0.484936	0	0	0.551208	0.137858	0.507976	0.181385	0	0	0	0.0485344	0.0518596	0.141753	0.2521	0.207025	0.536996	23.6632	24.9657	15.9479	13.2902	0.121993	0.143042
High	O89053	Coro1a Coro1	Coronin-1A [OS=Mus musculus]	[R].RRATPEPSGTPSSDTVSR.[L]	1xPhospho [T4]	O89053 1xPhospho [T418]	9.94903e-07	11	O89053 [415-432]	2	1980.91	39.48	0.518559	1.4087	0.556578	0.610471	1.02299	0.257029	0.810252	1.0593	0.432421	0.470208	0.62202	1.42461	1.83254	1.2646	0.667492	0.523459	0.617211	0.952152	1.57986	0.891151	0.714633	0.94742	0.936096	0.837383	1.89054	0.915202	0.748378	0.492414	0.876793	0.0535923	0.0579365	24.6949	23.0402	5.9772	5.56292	0.405305	0.500828
High	O88532	Zfr	Zinc finger RNA-binding protein [OS=Mus musculus]	[R].RRDSDGVDGFEAEGK.[K]	1xPhospho [S4]	O88532 1xPhospho [S1054]	2.55937e-06	11	O88532 [1051-1065]	2	1717.72	49.04	1.39358	1.0739	0.688198	0.886495	0.410652	1.19775	0.444894	1.5946	0.899706	0.872053	0.581817	1.13715	0.889468	0.828242	1.05812	0.727797	1.23107	1.13969	0.540911	0.539863	0.810412	0.501987	1.51509	0.751093	0.952337	1.47159	0.876938	0.531451	0.318438	0.630595	0.789965	24.7672	22.953	1.57553	8.00301	0.267441	0.232465
High	Q9ESE1-1	Lrba Bgl Lba	Lipopolysaccharide-responsive and beige-like anchor protein [OS=Mus musculus]	[R].RRDSGLGEETASGLGSGLSVASPAAPLGVSAGPDAISEVLCTLSLEVNK.[S]	1xCarbamidomethyl [C41]; 1xPhospho [S/T]	Q9ESE1-2 1xPhospho [S1608; T1614; S1616; S1620; S1623; S1626]; Q9ESE1-3 1xPhospho [S1608; T1614; S1616; S1620; S1623; S1626]; Q9ESE1-1 1xPhospho [S1608; T1614; S1616; S1620; S1623; S1626]	1.48242e-09	71	Q9ESE1-2 [1605-1653]; Q9ESE1-3 [1605-1653]; Q9ESE1-1 [1605-1653]	2	4875.41	159.81	0	0	0	0	0.0966001	0.181046	0	0.237195	0.302498	0	0	0	0	0.670021	0	0	0	0	0	0.0682026	0	0	0	0	0	0	0.377306	0	0	0.0881496	0.0843322	23.3583	23.5414	11.926	12.8333	0.145336	0.0964691
High	Q61083	Map3k2 Mekk2	Mitogen-activated protein kinase kinase kinase 2 [OS=Mus musculus]	[R].RRGSDIDNPTLTVTDISPPSR.[S]	1xPhospho [T/S]	Q61083 1xPhospho [S331; T337]	3.34994e-07	15	Q61083 [328-348]	2	2377.15	76.26	0.219871	0.274185	0.298154	0.184539	0.259609	0.43885	0.306524	0.436965	0.2055	0.286631	0.253987	0.450282	0.246026	0.273266	0.217392	0.201793	0.299657	0.293949	0.148982	0.0317289	0.124076	0.235588	0.249044	0.434905	0.393596	0.232972	0.402629	0.157276	0.190189	0.217342	0.534507	23.133	25.2007	3.44931	2.27943	0.0716372	0.102047
High	Q4FJU9	Tmem40	Transmembrane protein 40 [OS=Mus musculus]	[R].RRGSGSAEGEVEASQLR.[R]	1xPhospho [S4]	Q4FJU9 1xPhospho [S129]	2.63331e-06	11	Q4FJU9 [126-142]	2	1868.86	47.44	0.126963	0.102073	0.114543	0.206756	0.155587	0.242205	0.127928	0	0.259174	0.133525	0	0.242425	0.297773	0.24971	0	0.131025	0.311819	0.221462	0.11758	0.714564	0.197972	0.183829	0.0187915	0.277429	0.283145	0.297595	0.151472	0.174183	0.172509	0.964717	0.135277	23.4953	22.9963	1.28824	9.4304	0.033223	0.182989
High	Q80TY0	Fnbp1 Fbp17 Kiaa0554	Formin-binding protein 1 [OS=Mus musculus]	[R].RQSGLYDGQTHQTVTNCAQDR.[E]	1xCarbamidomethyl [C17]; 1xPhospho [S3]	Q80TY0-3 1xPhospho [S430]; Q80TY0-4 1xPhospho [S402]; Q80TY0 1xPhospho [S496]; Q80TY0-2 1xPhospho [S430]	5.1065e-06	26	Q80TY0-3 [428-448]; Q80TY0-4 [400-420]; Q80TY0 [494-514]; Q80TY0-2 [428-448]	1	2515.08	48.23	0.183365	0.159249	0.162533	0.207945	0.317335	0.351578	0.220968	0.520539	0.177688	0.16931	0.0972599	0.190545	0.203573	0.565764	0.163762	0.197829	0.192783	0.16302	0.191767	0.254846	0.221624	0.171308	0.195218	0.179753	0.158114	0.122794	0.28323	0.160787	0.0946944	0.259285	0.265431	23.4241	23.5239	18.0664	12.41	0.117121	0.0470384
High	Q99P72-2	Rtn4 Kiaa0886 Nogo	Reticulon-4 [OS=Mus musculus]	[K].RRGSGSVDETLFALPAASEPVIPSSAEK.[I]	1xPhospho [S/T]	Q99P72-2 1xPhospho [S165; S167; T171]	5.67217e-09	154	Q99P72-2 [162-189]	2	2951.45	101.79	0.32086	0.460767	0.286579	0.262915	0.267742	0.295692	0.381218	0.130126	0.225017	0.300825	0.213332	0.471574	0.449806	0.609027	0.306198	0.261814	0.616404	0.45029	1.47183	0.16372	0.291228	0.416497	0.221863	0.942848	0.865577	0.475461	0.316594	0.21975	0.30528	0.377119	0.0581774	22.7204	24.1081	4.35394	5.04494	0.0868814	0.462554
High	Q62018-1	Ctr9 Kiaa0155 Sh2bp1	RNA polymerase-associated protein CTR9 homolog [OS=Mus musculus]	[R].RRPPKGEEGSEEEETENGPKPK.[K]	1xPhospho [S10]	Q62018-1 1xPhospho [S970]; Q62018-3 1xPhospho [S925]	1.42398e-06	143	Q62018-1 [961-982]; Q62018-3 [916-937]	2	2560.17	34.81	1.58117	1.14697	1.28499	1.78415	1.59679	1.2273	1.30803	1.07693	1.10519	1.47107	1.8908	1.85475	1.31691	1.24923	1.25094	1.78708	1.08464	1.01314	2.03337	1.47131	1.3711	1.21603	1.16885	1.17574	1.33364	1.89459	1.30693	1.62132	1.52827	0.107978	0.239317	22.4784	23.1636	20.2936	8.42042	0.26126	0.294434
High	Q8C8U0-3	Ppfibp1 Kiaa1230	Isoform 3 of Liprin-beta-1 [OS=Mus musculus]	[R].RRPSDENSITPSEVQQWTNHR.[V]	1xPhospho [S/T]	Q8C8U0-2 1xPhospho [S477; S481; T483]; Q8C8U0-1 1xPhospho [S753; S757; T759]; Q8C8U0-3 1xPhospho [S764; S768; T770]	1.36165e-05	20	Q8C8U0-2 [474-494]; Q8C8U0-1 [750-770]; Q8C8U0-3 [761-781]	1	2617.19	72.95	0.0746235	0.0947731	0.122687	0.0500439	0.0661317	0.0474755	0.0470323	0	0.070333	0.0977422	0.073801	0.146233	0.114273	0.0723844	0.0905621	0.102598	0.140594	0.0768733	0.12462	0.0261564	0.0670342	0.0766053	0.127728	0.109828	0.116682	0.098514	0.11484	0.0789816	0.0740902	0.760558	0.424061	23.6117	23.1328	0.0406531	3.66564	0.0204628	0.0258036
High	O08715-4	Akap1 Akap	Isoform 4 of A-kinase anchor protein 1, mitochondrial [OS=Mus musculus]	[R].RRSESSGNLPSVADTR.[S]	1xPhospho [S]	O08715 1xPhospho [S101; S103; S104]; O08715-3 1xPhospho [S134; S136; S137]; O08715-6 1xPhospho [S101; S103; S104]; O08715-5 1xPhospho [S101; S103; S104]; O08715-4 1xPhospho [S134; S136; S137]; O08715-2 1xPhospho [S101; S103; S104]	1.8816e-08	274	O08715 [99-114]; O08715-3 [132-147]; O08715-6 [99-114]; O08715-5 [99-114]; O08715-4 [132-147]; O08715-2 [99-114]	2	1811.84	47.55	6.44865	10.1076	4.95677	7.38052	6.69841	6.01046	10.1412	10.1665	5.2776	9.53129	6.40647	6.77171	6.2225	8.2997	3.63928	5.62708	4.13905	9.74622	4.02058	4.94728	4.7889	4.69772	4.12365	10.9959	7.16483	3.47596	5.395	3.03251	2.60268	0.18697	0.22534	23.7654	25.4905	6.71948	3.46692	1.72409	3.25183
High	Q8VE37	Rcc1 Chc1	Regulator of chromosome condensation [OS=Mus musculus]	[K].RRSPPEDAIPK.[S]	1xPhospho [S3]	Q8VE37 1xPhospho [S11]	3.30083e-05	120	Q8VE37 [9-19]	2	1345.66	42.58	2.33709	3.61523	2.11192	0.747785	1.82214	0.887418	2.67696	2.64241	0.21677	2.42156	2.56379	2.12336	2.81763	0.293092	3.39595	0.58733	2.29792	1.96991	2.05523	0.114075	1.94832	1.40401	1.01753	1.17418	1.40205	1.10711	0.32179	1.07682	0.963364	0.290952	0.388004	23.3795	24.1694	4.57185	4.09782	0.757442	0.519663
High	Q52KI8-1	Srrm1 Pop101	Serine/arginine repetitive matrix protein 1 [OS=Mus musculus]	[R].RRSPSPAPPPPPPPPPPR.[R]	2xPhospho [S3; S5]	Q52KI8-2 2xPhospho [S572; S574]; Q52KI8-1 2xPhospho [S572; S574]	5.44881e-06	100	Q52KI8-2 [570-587]; Q52KI8-1 [570-587]	2	2056.99	57.71	1.40088	2.83798	2.09191	1.18594	1.47791	0.215184	2.27055	1.81739	1.56718	1.90697	1.866	1.93823	2.74377	1.65354	1.71418	1.97354	2.05039	2.02593	1.84252	0.838232	1.68571	2.21754	1.24006	1.24917	2.68176	1.51055	1.95518	1.42063	1.64719	0.0940036	0.793703	23.7697	23.4643	6.21708	8.21142	0.570112	0.482661
High	Q61409	Pde3b	cGMP-inhibited 3',5'-cyclic phosphodiesterase B [OS=Mus musculus]	[R].RRSSCVSLGESAAGYYGSGK.[M]	1xCarbamidomethyl [C5]; 1xPhospho [S]	Q61409 1xPhospho [S273; S274]	7.32294e-06	18	Q61409 [271-290]	2	2171.95	60.34	0.131929	0.117988	0.0796566	0.168051	0.214584	0.328749	0.216696	0.385374	0.133886	0.212292	0.120619	0.106979	0.105342	0.124728	0.072412	0.0571673	0.0972424	0.135231	0.0682386	0.178503	0.0901885	0.139617	0.0686956	0.241554	0.149938	0.114674	0.20349	0.0726571	0.0929343	0.839972	0.710818	24.0954	24.6271	14.4142	10.8658	0.0398438	0.0503393
High	Q52KI8-1	Srrm1 Pop101	Serine/arginine repetitive matrix protein 1 [OS=Mus musculus]	[K].RRTASPPPPPK.[R]	2xPhospho [T3; S5]	Q52KI8-2 2xPhospho [T633; S635]; Q52KI8-1 2xPhospho [T633; S635]	5.78508e-05	141	Q52KI8-2 [631-641]; Q52KI8-1 [631-641]	2	1363.63	35.56	0.993251	1.24513	0.982661	1.1436	0.246211	0.0501365	0.922761	0.0742567	0.682713	0.766059	1.15834	0.786259	0.676207	0.11807	0.727503	0.945404	0.731536	1.56388	0.796309	0.0117758	0.849903	0.892704	0.739726	1.30673	0.97781	0.741758	0.496786	1.83183	0.63957	0.55309	0.365904	24.3034	22.6064	5.26176	21.7289	0.265923	0.528237
High	A2ASS6	Ttn	Titin [OS=Mus musculus]	[R].RRTPSPDYDLYYYR.[R]	2xPhospho [T3; S5]	A2ASS6 2xPhospho [T33859; S33861]; A2ASS6-2 2xPhospho [T25532; S25534]	5.14809e-06	33	A2ASS6 [33857-33870]; A2ASS6-2 [25530-25543]	2	2024.83	78.89	0	0	0	0	0	0	0	0	0.0543768	0	0	0	0	0	0	0	0	0	0	0	0	0	0	0.0142276	0.0274926	0	0	0	0	0.223162	0.0779526	23.876	24.2091	23.4666	4.869	0.00952444	0.00742907
High	Q6P9R1	Ddx51	ATP-dependent RNA helicase DDX51 [OS=Mus musculus]	[R].RRVSGSATPNSEAPR.[A]	1xPhospho [S/T]	Q6P9R1 1xPhospho [S77; S79; T81]	1.33999e-05	49	Q6P9R1 [74-88]	2	1664.79	34.62	0.624501	0.38945	0.387284	0.74327	0.36237	0	0.51637	0	0.566703	0.474766	0.554624	0.431203	0.417291	0	0.64489	0.688196	0.577717	0.230543	0.320337	0.0422652	0.520691	0.475344	0.287901	0.354388	0.37304	0.464647	0.443822	0.507832	0.410773	0.476238	0.165975	23.437	22.8743	15.3373	16.6973	0.230084	0.129608
High	Q9R0P4	Smap Sid2057	Small acidic protein [OS=Mus musculus]	[K].RSASPDDDLGSSNWEAADLGNEER.[K]	1xPhospho [S]	Q9R0P4 1xPhospho [S15; S17]	7.38854e-07	70	Q9R0P4 [14-37]	1	2671.09	82.79	0.368719	0.330768	0.443792	0.674686	0.48799	0.156728	0.339764	0.392551	0.408837	0.866441	0.40646	0.310562	0.607288	0.499886	0.54064	0.522537	0.492644	0.372203	0.659906	0.441345	0.748483	0.467847	0.516479	0.323545	0.354308	0.492572	0.435896	0.540737	0.562132	0.0638573	0.310806	23.516	24.63	15.5757	15.127	0.143732	0.106533
High	Q9R0P4	Smap Sid2057	Small acidic protein [OS=Mus musculus]	[K].RSASPDDDLGSSNWEAADLGNEERK.[Q]	1xPhospho [S4]	Q9R0P4 1xPhospho [S17]	1.9317e-07	5	Q9R0P4 [14-38]	2	2799.19	76.31	0.0365502	0.0594698	0.0990327	0	0	0.0278511	0.0589204	0.105931	0	0.0955498	0	0	0	0	0.124708	0.112101	0.089528	0.0610339	0.155914	0.0512681	0.11742	0.0933907	0.088505	0	0.0614591	0.100892	0	0.0888606	0.0759222	0.786237	0.86937	24.7164	23.2276	14.2075	1.47592	0.0254835	0.0345536
High	A2AJ88	Pnpla7	Patatin-like phospholipase domain-containing protein 7 [OS=Mus musculus]	[K].RSCSVPLPSNHGEVDELR.[Q]	1xCarbamidomethyl [C3]; 1xPhospho [S]	A2AJ88-3 1xPhospho [S377; S379]; A2AJ88 1xPhospho [S377; S379]; A2AJ88-2 1xPhospho [S377; S379]	1.06149e-05	52	A2AJ88-3 [376-393]; A2AJ88 [376-393]; A2AJ88-2 [376-393]	1	2131.96	65.12	0.144674	0.125074	0.135614	0.158464	0.203687	0	0.117175	0	0.127904	0.252563	0.0964036	0.13743	0.214959	0.11687	0.163862	0.0925103	0.169968	0.141443	0.102182	0.225183	0.0807847	0.111295	0.145667	0.13182	0.139077	0.101189	0.11379	0.115658	0.19895	0.743906	0.65529	23.4097	23.9135	19.9855	2.33338	0.050537	0.0377159
High	Q9CZ44-3	Nsfl1c	Isoform 3 of NSFL1 cofactor p47 [OS=Mus musculus]	[R].RRHSGQDVHVVLK.[L]	1xPhospho [S4]	Q9CZ44-2 1xPhospho [S178]; Q9CZ44-3 1xPhospho [S178]; Q9CZ44-1 1xPhospho [S176]	3.04855e-06	320	Q9CZ44-2 [175-187]; Q9CZ44-3 [175-187]; Q9CZ44-1 [173-185]	2	1610.83	39.68	13.1729	12.4113	8.95346	13.5525	5.45709	1.30557	12.273	1.45854	7.18421	9.04363	20.405	12.09	13.2518	2.07407	9.10688	16.7921	8.56676	10.9115	10.6038	3.5611	10.2952	9.6221	6.15528	15.1749	22.9431	12.2704	6.48066	7.62936	10.6006	0.222501	0.283556	24.0015	24.1805	3.71529	4.70149	4.00827	4.63725
High	Q9DCM0	Ethe1 Hsco	Persulfide dioxygenase ETHE1, mitochondrial [OS=Mus musculus]	[R].RLSQQSASGAPVLLR.[Q]	1xPhospho [S]	Q9DCM0 1xPhospho [S14; S17]	7.7494e-06	24	Q9DCM0 [12-26]	1	1662.87	68.4	0.623446	0.466019	0.287795	0.220698	0.424702	0.785389	0.369367	0.915362	0.329272	0.42579	0.504904	0.418722	0.51955	0.79944	0.244548	0.155437	0.216257	0.447263	0.278803	0.432154	0.16822	0.237674	0.414423	0.729797	0.378327	0.139794	0.691021	0.11629	0.190759	0.2401	0.666346	21.7348	25.5023	5.4697	3.18914	0.193645	0.180421
High	Q6P9Q6-2	Fkbp15 Fkbp133 Kiaa0674	Isoform B of FK506-binding protein 15 [OS=Mus musculus]	[R].RLSLTPDPEKGEPPALDPESQGGEAQPPECK.[Q]	1xCarbamidomethyl [C30]; 1xPhospho [S/T]	Q6P9Q6-2 1xPhospho [S1091; T1093; S1108]; Q6P9Q6-1 1xPhospho [S1091; T1093; S1108]	1.24433e-11	601	Q6P9Q6-2 [1089-1119]; Q6P9Q6-1 [1089-1119]	2	3409.56	78.73	3.64946	3.44338	2.36211	2.41902	5.11374	2.6681	3.29186	0.983447	4.26826	4.30673	3.02719	4.88608	5.77062	5.66105	3.6768	2.23145	3.55949	3.19075	2.59348	4.33786	2.4195	3.26624	2.85302	5.7032	4.57696	3.56384	4.11948	2.18305	2.67698	0.715885	0.488601	25.4576	25.9029	2.68599	5.99477	0.701306	0.837957
High	P28028-1	Braf B-raf	serine/threonine-protein kinase B-raf [OS=Mus musculus]	[R].RDSSDDWEIPDGQITVGQR.[I]	1xPhospho [S]	P28028-1 1xPhospho [S483; S484]; P28028-2 1xPhospho [S9; S10]	1.30722e-06	118	P28028-1 [481-499]; P28028-2 [7-25]	1	2253.98	89.16	0.290072	0.145005	0.317794	0.501434	0.331143	0.36994	0.34658	0.222171	0.183972	0.418165	0.423964	0.42833	0.46635	0.244511	0.374022	0.651461	0.32696	0.27234	0.493246	0.331164	0.620469	0.369323	0.334412	0.304116	0.186548	0.410068	0.528595	0.580062	0.432317	0.378348	0.124256	22.433	23.7403	18.9353	15.3127	0.0900925	0.133235
High	Q8VDU5	Snrk	SNF-related serine/threonine-protein kinase [OS=Mus musculus]	[R].RDSSEGPPGSEGDGGGQSKPSSGGGVDK.[A]	1xPhospho [S]	Q8VDU5 1xPhospho [S569; S570]	2.27491e-09	76	Q8VDU5 [567-594]	1	2668.11	37.6	0.731577	0.923928	0.833447	0.952939	0.980662	1.07156	0.831186	1.58726	0.751536	0.794142	0.978993	1.14965	0.731513	1.18723	0.894291	0.699222	0.693898	0.732264	0.775867	1.10047	0.762658	0.634957	1.23005	0.775611	0.540645	0.909647	0.568992	0.659048	0.762562	0.252607	0.777924	22.9464	24.0771	4.4798	2.21994	0.185508	0.218723
High	Q8BH50	0	Uncharacterized protein C18orf25 homolog [OS=Mus musculus]	[R].RDSSESQLASTESDKPTTGR.[V]	1xPhospho [S]	Q8BH50 1xPhospho [S66; S67; S69]; Q8BH50-2 1xPhospho [S66; S67; S69]	2.05889e-10	172	Q8BH50 [64-83]; Q8BH50-2 [64-83]	1	2231.98	43.96	1.01207	1.15064	1.21652	1.28088	1.93795	1.83095	1.35161	2.88462	1.72108	1.25486	1.53209	0.961828	1.13232	1.41043	1.6304	1.1874	1.25934	1.15252	1.12784	1.63501	1.589	1.74533	1.95956	0.907226	1.27875	2.02917	0.554409	1.32387	1.45583	0.251201	0.925059	24.6102	24.674	13.43	18.2888	0.385863	0.433615
High	Q99J27	Slc33a1 Acatn	Acetyl-coenzyme A transporter 1 [OS=Mus musculus]	[R].RDSVGGEGDREVLLGDAGPGDLPK.[A]	1xPhospho [S3]	Q99J27 1xPhospho [S42]	7.97223e-08	131	Q99J27 [40-63]	2	2489.17	80.64	2.67403	1.30437	1.71644	2.52258	1.70823	3.29372	2.01823	0.399064	2.12435	2.78983	2.59233	2.06334	2.40573	0.707646	2.85824	1.6748	2.22175	4.91593	1.01269	1.33587	1.77876	1.62556	2.88069	2.69831	1.6972	1.55735	1.4914	1.46091	1.82384	0.156578	0.066049	22.6423	25.2022	20.9022	0.399624	0.807001	1.25397
High	Q9R1R2	Trim3 Hac1 Rnf22	Tripartite motif-containing protein 3 [OS=Mus musculus]	[K].REDSPGPEVQPMDK.[Q]	1xPhospho [S4]	Q9R1R2 1xPhospho [S7]	1.04454e-05	26	Q9R1R2 [4-17]	1	1664.7	46.57	0.321792	0.225503	0.155671	0.228082	0.73275	0.720588	0.190834	0.891104	0.376786	0.264828	0.134107	0.277843	0.346302	0.90643	0.235449	0.385807	0.296154	0.329877	0.261938	0.828959	0.271253	0.338049	0.119965	0.35401	0.36142	0.630022	0.438809	0.478261	0.190257	0.583085	0.117101	23.8143	23.0643	18.0103	10.6103	0.194033	0.241288
High	P36916	Gnl1 Gna-rs1 Mmr1	Guanine nucleotide-binding protein-like 1 [OS=Mus musculus]	[R].REEQTDTSDGESVTHHIR.[R]	1xPhospho [T/S]	P36916 1xPhospho [T48; T50; S51]	4.62314e-07	176	P36916 [44-61]	1	2176.93	42.71	1.30838	1.83718	2.61734	2.96774	3.91666	0.989183	2.41564	6.04646	1.6229	3.88909	2.82037	3.17618	2.00279	1.10847	2.01055	1.46137	1.76848	1.21311	3.09564	1.12503	2.21097	3.60772	4.05752	1.17639	1.30357	3.39859	1.12718	2.71884	3.0541	0.620944	0.4225	23.5482	25.8343	14.3334	20.8878	0.738551	1.13017
High	P36916	Gnl1 Gna-rs1 Mmr1	Guanine nucleotide-binding protein-like 1 [OS=Mus musculus]	[R].REEQTDTSDGESVTHHIR.[R]	2xPhospho [T5; T7]	P36916 2xPhospho [T48; T50]	2.11918e-05	9	P36916 [44-61]	1	2256.89	44.6	0.0672493	0.0221171	0.311269	0.378371	0.163941	0.120553	0.0269199	0.570734	0.141896	0.200031	0.162573	0.0793829	0.0708748	0.17595	0.117874	0.369844	0	0.168579	0.12328	0	0.278195	0.106955	0.0448352	0.0152217	0.0753256	0.0541618	0	0.0893932	0.405479	0.0574561	0.62331	23.5957	24.4317	13.7232	21.2347	0.154777	0.0846936
High	Q78ZA7	Nap1l4	Nucleosome assembly protein 1-like 4 [OS=Mus musculus]	[R].REFITGDVEPTDAESAWHSENEEEDKLAGDMK.[N]	1xPhospho [S/T]	Q78ZA7 1xPhospho [T117; S121; S125]	3.17515e-05	20	Q78ZA7 [107-138]	2	3715.57	91.94	0.110765	0.0555468	0.0979337	0.149234	0.105384	0.122432	0.0982161	0.215426	0.12246	0.115379	0.12024	0.0776719	0.0906746	0.182997	0.171298	0.170758	0	0.0921789	0.162748	0.289672	0.13156	0.16752	0.149643	0.0982336	0.0878291	0	0.214262	0.186283	0.0699103	0.0426836	0.769129	23.34	24.0289	13.1508	14.72	0.046152	0.0430809
High	Q8VDF3	Dapk2	Death-associated protein kinase 2 [OS=Mus musculus]	[R].RESVVNLENFKK.[Q]	1xPhospho [S3]	Q8VDF3 1xPhospho [S299]	2.89168e-05	59	Q8VDF3 [297-308]	2	1542.77	65.04	0.426429	0.297247	0.241521	0.385342	0.583788	0.0542169	0.349994	0.813292	0.519916	0.696973	0.411635	0.0964807	0.383283	0.224972	0.244598	0.261783	0.268912	0.20436	0.00660645	0	0.227394	0.204582	0.282982	0.225813	0.150907	0.207599	0.49541	0.201071	0.237471	0.508226	0.268842	23.9037	23.1085	13.7038	18.8599	0.131386	0.136505
High	Q78PY7	Snd1	staphylococcal nuclease domain-containing protein 1 [OS=Mus musculus]	[R].RETDGSETPEPFAAEAK.[F]	1xPhospho [T/S]	Q78PY7 1xPhospho [T235; S238]	4.20261e-06	29	Q78PY7 [233-249]	1	1914.81	60.46	0.199215	0.201102	0.0748278	0.200194	0.0280851	0.198145	0.220068	0	0.0902361	0.26765	0.154736	0	0.0350599	0.0438477	0.0794504	0.183296	0.0409152	0.0661845	0.020058	0.211608	0.0834938	0.0705606	0.210465	0.0199302	0.0455509	0.0540767	0.0664536	0.20767	0.063179	0.625681	0.483303	23.2036	25.9047	18.864	19.0167	0.0575346	0.0608625
High	Q8R4U0	Stab2 Feel2 Hare	Stabilin-2 [OS=Mus musculus]	[R].RFESEDDIDALAFGK.[Q]	1xPhospho [S4]	Q8R4U0 1xPhospho [S2503]	4.77643e-07	392	Q8R4U0 [2500-2514]	1	1792.78	96.31	1.85016	1.29206	1.62397	1.95506	2.75262	2.80998	2.42468	2.11207	1.25756	1.84918	1.97427	1.4012	2.22914	2.87388	2.54053	2.13243	1.84752	1.78221	2.40549	2.06258	2.01246	1.52988	1.76864	1.9057	2.35237	1.68822	1.19879	2.00439	2.6168	0.728804	0.240492	25.089	21.6673	18.6921	4.33441	0.301628	0.377512
High	Q6ZQB6	Ppip5k2 Hisppd1 Kiaa0433 Vip2	inositol hexakisphosphate and diphosphoinositol-pentakisphosphate kinase 2 [OS=Mus musculus]	[R].RFFHHAEEEEEEEDESPPER.[Q]	1xPhospho [S16]	Q6ZQB6 1xPhospho [S44]; Q6ZQB6-2 1xPhospho [S44]; Q6ZQB6-3 1xPhospho [S38]	3.83676e-05	32	Q6ZQB6 [29-48]; Q6ZQB6-2 [29-48]; Q6ZQB6-3 [23-42]	1	2608.03	51.74	0.265032	0.156949	0.312525	0.421843	0.0725189	0	0.419902	0	0.294255	0.285733	0.203886	0.367622	0.307254	0	0.386002	0.714659	0.180947	0.394688	0.352433	0.159568	0.473291	0.20496	0.190219	0.286966	0.240201	0.21144	0.479792	0.198479	0.243292	0.74046	0.587829	23.4437	24.7846	17.0723	4.02464	0.151471	0.14142
High	Q64337	Sqstm1 A170 STAP	sequestosome-1 [OS=Mus musculus]	[R].RFSFCFSPEPEAEAQAAAGPGPCER.[L]	2xCarbamidomethyl [C5; C23]; 1xPhospho [S]	Q64337 1xPhospho [S24; S28]; Q64337-2 1xPhospho [S24; S28]	2.24725e-09	106	Q64337 [22-46]; Q64337-2 [22-46]	1	2848.19	99.04	0.556377	0.271339	0.140172	0.163732	0.837517	0.897377	0.307446	0.30167	0.468851	0.281859	0.347839	0.415712	0.493621	0.620519	0.414901	0.419114	0.481353	0.266088	0.188664	0.743609	0.213468	0.254266	0.414021	0.550092	0.644511	0.446646	0.360343	0.319375	0.287853	0.60016	0.473482	24.2833	22.281	22.0792	6.87842	0.127238	0.154817
High	Q69ZX8	Ablim3 Kiaa0843	Actin-binding LIM protein 3 [OS=Mus musculus]	[R].RFSSGGEEEDFDR.[S]	1xPhospho [S]	Q69ZX8 1xPhospho [S502; S503]	1.30814e-05	139	Q69ZX8 [500-512]	1	1610.61	56.57	0.693766	0.809158	0.540916	0.897032	0.494409	1.40288	0.996922	1.75082	0.404514	0.805374	0.839615	0.935407	0.978357	1.37271	0.552922	0.379565	0.878142	1.2519	0.408029	1.57826	0.903351	0.79981	0.732471	1.35201	0.664542	0.750139	0.73132	0.469591	1.0105	0.234159	0.585684	21.3856	24.4937	6.81453	4.61835	0.348265	0.379611
High	Q6PB44-1	Ptpn23 Kiaa1471	Tyrosine-protein phosphatase non-receptor type 23 [OS=Mus musculus]	[R].RGAAAADLLSSSPESQHGGTQPPGGGQPLLQPTKVDAAEGR.[R]	1xPhospho [S]	Q6PB44-1 1xPhospho [S1177; S1178; S1179]; Q6PB44-2 1xPhospho [S1177; S1178; S1179]	5.70038e-05	46	Q6PB44-1 [1168-1208]; Q6PB44-2 [1168-1208]	2	4088.98	79.06	0.264494	0.134706	0.114207	0.179364	0.280367	0.111549	0.147133	0.101163	0.23467	0.33354	0.131093	0.284641	0.213095	0.0724396	0.316245	0.174299	0.298339	0.151148	0.161113	0.0348074	0.147405	0.306395	0.0881964	0.521916	0.243442	0.043727	0.197977	0.189796	0.128028	0.237461	0.482469	21.8558	24.1986	19.3919	0.0764092	0.0913661	0.13552
High	O08609	Mlx Tcfl4	MAX-like protein X [OS=Mus musculus]	[R].RGAPQLSPESPLLSGAR.[G]	1xPhospho [S]	O08609 1xPhospho [S45; S48]	1.57023e-06	24	O08609 [39-55]	1	1815.91	77.34	0.175249	0.0963644	0.0664254	0.0728775	0.0444045	0.0106095	0.106653	0	0.0635303	0.0918282	0.0604658	0.0798682	0.0888546	0	0.15374	0.0797942	0.0855587	0.0716836	0.0470732	0.0347089	0.050287	0.0424147	0.0684222	0.0805094	0.0852448	0.0385745	0.0403773	0.0587524	0.0350708	0.6408	0.106472	25.5275	24.8438	3.15248	2.02056	0.0477605	0.0186581
High	O35691	Pnn	Pinin [OS=Mus musculus]	[R].RGFSDSGGGPPAK.[Q]	1xPhospho [S4]	O35691 1xPhospho [S66]	3.41791e-05	100	O35691 [63-75]	1	1312.57	41	0.736776	2.54499	1.53307	1.44134	0.630377	0.263706	1.82551	0.118478	0.739335	2.01358	1.56528	2.33543	1.78133	0.429225	1.30176	1.61402	1.2914	1.16461	0.885818	0.432117	2.78428	2.66007	3.02988	0.603114	0.499788	0.883342	0.731139	1.51994	1.13847	0.29561	0.243444	23.58	25.1519	4.42353	19.1209	0.605837	0.868817
High	O35295	Purb	Transcriptional activator protein Pur-beta [OS=Mus musculus]	[R].RGGGSGGGDESEGEEVDED.[-]	1xPhospho [S11]	O35295 1xPhospho [S316]	3.75081e-06	205	O35295 [306-324]	1	1917.66	40.41	3.30553	2.80584	4.66642	5.08253	2.31352	1.76911	4.03523	0.99904	3.82852	2.28864	5.26346	3.50606	1.91455	1.42499	2.1367	3.03127	2.42325	3.48064	4.10567	2.03649	4.0942	2.94557	4.20198	4.56218	3.12646	6.12993	1.88725	2.11721	3.43341	0.720801	0.74615	24.383	21.8906	23.5629	5.26102	0.657383	0.83471
High	Q91XF0	Pnpo	Pyridoxine-5'-phosphate oxidase [OS=Mus musculus]	[R].RGLATGDSPLGPMTHHGEEDWVYER.[L]	1xPhospho [T/S]	Q91XF0 1xPhospho [T238; S241]	1.49896e-05	8	Q91XF0 [234-258]	1	2890.26	85.02	0.0655718	0.0297505	0.0585625	0.0286931	0.0973047	0.0815741	0.11501	0.254586	0.0948862	0.0890564	0.0388265	0.0150908	0.0759427	0.317706	0.0705685	0.0867928	0.0515535	0.0351533	0.0658874	0.186136	0.107811	0	0.0919119	0.0724674	0.022404	0.0907484	0.0823954	0.145508	0.0925518	0.14478	0.317983	23.1864	23.742	11.2714	12.8408	0.0780211	0.0436121
High	Q8BI84-1	Mia3 Kiaa0268 Tango	Transport and Golgi organization protein 1 homolog [OS=Mus musculus]	[R].RGLLSQNGSFGPSPVSGGECSPPLPAEPPGRPLSATLSR.[R]	1xCarbamidomethyl [C20]; 1xPhospho [S]	Q8BI84-1 1xPhospho [S1700; S1705]; Q8BI84-3 1xPhospho [S551; S556]	1.17104e-06	7	Q8BI84-1 [1685-1723]; Q8BI84-3 [536-574]	1	4009.96	97.1	0.031924	0.0583383	0.028383	0.0147596	0.195198	0.0226228	0.116357	0	0.0670504	0.0733101	0.0607928	0.124665	0	0	0	0	0.165112	0.115968	0.154701	0	0	0.0363315	0.117063	0.0793529	0.125004	0.0221217	0.0334622	0.0790468	0.087051	0.438376	0.0273572	22.5809	22.9198	21.8128	2.1566	0.041253	0.0651583
High	Q63918	Cavin2 Sdpr Sdr	caveolae-associated protein 2 [OS=Mus musculus]	[R].RGNNSAVGSNADLTIEEDEEEEPVALQQAQQVR.[Y]	1xPhospho [S/T]	Q63918 1xPhospho [S359; S363; T368]	2.40933e-11	77	Q63918 [355-387]	1	3676.67	92.07	0.903772	0.867518	0.706028	0.631687	1.14142	0.913267	0.696915	0.52118	0.621372	0.665723	0.759912	0.94864	1.72828	1.41735	0.919436	0.653575	1.58305	1.12633	1.28219	1.29745	0.927869	0.710461	0.946048	1.0843	1.54708	1.05653	0.764306	1.13293	0.995932	0.671416	0.0187416	21.7804	23.3909	3.72899	6.20262	0.190646	0.270895
High	Q63918	Cavin2 Sdpr Sdr	caveolae-associated protein 2 [OS=Mus musculus]	[R].RGNNSAVGSNADLTIEEDEEEEPVALQQAQQVR.[Y]	2xPhospho [S5; S9]	Q63918 2xPhospho [S359; S363]	9.27081e-08	20	Q63918 [355-387]	1	3756.64	95.64	0.0908927	0.0128012	0.0658208	0.155139	0.0493332	0.221761	0.0724532	0.050639	0.0170091	0.0337785	0.0912743	0.149335	0.174631	0.116395	0.0665675	0.436525	0.222144	0.24262	0.350467	0.314389	0.24202	0.211142	0.161951	0.194182	0.617941	0.129786	0.245689	0.0517905	0.570699	0.522151	0.301401	24.653	22.4851	21.4338	5.01796	0.060071	0.167725
High	Q8VDM6	Hnrnpul1 Hnrpul1	Heterogeneous nuclear ribonucleoprotein U-like protein 1 [OS=Mus musculus]	[R].RGRSPQPPAEEDEDDFDDTLVAIDTYNCDLHFK.[V]	1xCarbamidomethyl [C28]; 1xPhospho [S4]	Q8VDM6 1xPhospho [S195]; Q8VDM6-3 1xPhospho [S195]; Q8VDM6-2 1xPhospho [S95]	4.45196e-12	139	Q8VDM6 [192-224]; Q8VDM6-3 [192-224]; Q8VDM6-2 [92-124]	2	3945.69	116.21	1.67771	0.55479	0.423432	0.238261	2.73759	1.18623	0.499302	0.606722	2.37909	0.219532	0.344962	0.72853	0.995963	1.83282	0.903508	1.01507	3.99284	0.931705	0.741559	2.20865	0.392004	0.485279	0.508982	2.83954	2.93786	0.626085	2.01231	0.388309	1.08686	0.796913	0.62331	25.5545	26.2469	21.659	5.79393	0.503422	0.705512
High	O89032-1	Sh3pxd2a Fish Sh3md1 Tks5	SH3 and PX domain-containing protein 2A [OS=Mus musculus]	[R].RGSADIIPLTATTPPCVPK.[K]	1xCarbamidomethyl [C16]; 1xPhospho [S3]	O89032-1 1xPhospho [S812]; O89032-3 1xPhospho [S769]; O89032-2 1xPhospho [S784]	1.48108e-05	27	O89032-1 [810-828]; O89032-3 [767-785]; O89032-2 [782-800]	1	2074.04	88.07	0.110808	0.184522	0.0676359	0.190414	0.181283	0.193789	0.203077	1.53996	0.187335	0.201381	0.269566	0.247878	0.170983	0.129865	0.204472	0.209109	0.0790316	0.243612	0.153282	0.726704	0.0859711	0.10637	0.172254	0.243037	0.190255	0.143035	0.0676852	0.0993851	0.147372	0.176736	0.15952	23.2181	22.3211	11.3921	5.91762	0.203058	0.174583
High	Q9QXZ0	Macf1 Acf7 Aclp7 Macf	Microtubule-actin cross-linking factor 1 [OS=Mus musculus]	[R].RGSDASDFDLLETQSACSDTSESSAAGGQGSSR.[R]	1xCarbamidomethyl [C17]; 1xPhospho [S]	Q9QXZ0-3 1xPhospho [S5212; S5215]; Q9QXZ0-2 1xPhospho [S5269; S5272]; Q9QXZ0-4 1xPhospho [S5420; S5423]; Q9QXZ0 1xPhospho [S7296; S7299]	7.18069e-07	16	Q9QXZ0-3 [5210-5242]; Q9QXZ0-2 [5267-5299]; Q9QXZ0-4 [5418-5450]; Q9QXZ0 [7294-7326]	1	3416.38	83.12	0.451343	0.279575	0.303439	0.395275	0.770002	0.215307	0.33791	0.0514146	0.900099	0.97482	0.628483	0.394004	0.527919	0.0835638	0.683326	0.577349	0.615086	0.577172	0.602764	0.447931	0.596005	0.488412	0.61956	0.487896	0.338136	0.794855	0.529296	0.810948	0.528131	0.0347823	0.836859	22.5299	24.7877	17.6231	17.5523	0.295832	0.0809012
High	Q91ZU6-4	Dst Bpag1 Macf2	Isoform 4 of Dystonin [OS=Mus musculus]	[R].RGSDASDFDISEIQSVCSDVETVPQTHRPVPR.[A]	1xCarbamidomethyl [C17]; 1xPhospho [S]	Q91ZU6-3 1xPhospho [S7340; S7343]; Q91ZU6-4 1xPhospho [S7346; S7349]; Q91ZU6-2 1xPhospho [S5319; S5322]; Q91ZU6 1xPhospho [S7333; S7336]	7.8113e-08	42	Q91ZU6-3 [7338-7369]; Q91ZU6-4 [7344-7375]; Q91ZU6-2 [5317-5348]; Q91ZU6 [7331-7362]	1	3664.67	97.82	0.0531025	0.161381	0.0599906	0.0805809	0	0.101313	0.101964	0.107588	0.112942	0.0937828	0.0915241	0.156768	0.190114	0.206483	0.126083	0.165812	0.171846	0.156523	0.212123	0.0581876	0.0786497	0.0672631	0.109897	0.286844	0.249956	0.145044	0	0	0.229166	0.806045	0.0236852	21.8658	23.7582	6.53131	3.32774	0.0300391	0.113295
High	Q80U78-1	Pum1 Kiaa0099	Pumilio homolog 1 [OS=Mus musculus]	[R].RDSLTGSSDLYKR.[T]	1xPhospho [S3]	Q80U78-2 1xPhospho [S709]; Q80U78-1 1xPhospho [S710]; Q80U78-3 1xPhospho [S709]	6.4487e-08	51	Q80U78-2 [707-719]; Q80U78-1 [708-720]; Q80U78-3 [707-719]	2	1577.73	50.46	1.57588	0.746368	0.840681	1.58373	1.52865	1.575	0.88094	1.90718	1.65474	1.27	1.50843	1.24557	0.831488	1.59208	1.17196	0.817386	0.576902	1.6579	0.662885	1.27068	0.538929	0.771037	0.635389	1.09186	0.705403	0.766609	1.314	0.626743	1.02291	0.538756	0.537436	23.8569	24.9643	9.43067	3.48062	0.316104	0.328362
High	P09581	Csf1r Csfmr Fms	Macrophage colony-stimulating factor 1 receptor [OS=Mus musculus]	[R].RDSGFSSQGVDTYVEMRPVSTSSSDSFFK.[Q]	1xPhospho [S]	P09581 1xPhospho [S711; S714; S715]	2.43741e-06	26	P09581 [709-737]	1	3283.42	101.23	0.129519	0.0573557	0.0288006	0.0166465	0.113967	0.18145	0.128478	0.104783	0.110508	0.115561	0.184321	0.337073	0.23284	0.208211	0.187419	0.312108	0.309188	0.126805	0.0578835	0.236233	0.169664	0.146541	0.184486	0.200709	0.28382	0.154661	0.150664	0.0633099	0	0.450778	0.769831	23.8422	25.3816	23.2405	8.68147	0.0713109	0.0520306
High	O54988-1	Slk Kiaa0204 Stk2	STE20-like serine/threonine-protein kinase [OS=Mus musculus]	[R].RDSFIGTPYWMAPEVVMCETSK.[D]	1xCarbamidomethyl [C18]; 1xPhospho [T/S]	O54988-2 1xPhospho [S189; T193]; O54988-1 1xPhospho [S189; T193]	1.67475e-07	142	O54988-2 [187-208]; O54988-1 [187-208]	1	2684.16	128.23	0.181145	0.11723	0.0780245	0.132403	0.264695	0.277239	0.127599	0.133554	0.405936	0.0943096	0.0942094	0.0623686	0.110703	0.352405	0.167991	0.278331	0.181614	0.123634	0.128227	0.295654	0.199353	0.0865578	0.105121	0.241477	0.192887	0.129207	0.229912	0.116249	0.129124	0.595984	0.216783	24.6077	24.607	15.9653	10.1138	0.0610346	0.0621551
High	Q8K310	Matr3	Matrin-3 [OS=Mus musculus]	[R].RDSFDDRGPSLNPVLDYDHGSR.[S]	1xPhospho [S]	Q8K310 1xPhospho [S188; S195]	1.52479e-07	210	Q8K310 [186-207]	2	2598.14	79.71	1.98551	1.8568	1.52773	2.56679	2.2367	0.596112	2.31383	0.633594	0.900532	3.19433	2.03862	4.38576	3.07141	1.14975	3.35064	2.78432	2.44682	2.10763	2.59896	1.49611	3.2608	3.20139	2.32019	0.911167	2.22858	1.7235	1.90054	2.11135	1.42063	0.585225	0.31304	24.1923	23.2737	0.126647	16.1156	0.96445	0.660899
High	P51859	Hdgf Tdrm1	hepatoma-derived growth factor [OS=Mus musculus]	[R].RAGDVLEDSPKRPK.[E]	1xPhospho [S9]	P51859 1xPhospho [S165]	1.58521e-05	435	P51859 [157-170]	2	1647.82	40.4	88.5202	132.668	58.178	51.4987	81.4674	74.7035	42.8121	89.2347	82.1463	60.4936	58.9402	61.7835	53.6118	61.0004	35.9325	80.1966	42.8796	37.042	60.8008	45.0712	55.153	50.5277	50.744	73.4679	52.2792	54.1357	38.0348	43.5494	54.6618	0.812342	0.8649	24.4748	23.6597	4.41804	3.41426	11.0778	5.43138
High	Q62417-3; Q62417-2	Sorbs1 Kiaa1296 Sh3d5	Isoform 3 of Sorbin and SH3 domain-containing protein 1 [OS=Mus musculus] Isoform 2 of Sorbin and SH3 domain-containing protein 1 [OS=Mus musculus]	[R].RAGEQDPVPTPAELTSPGR.[A]	1xPhospho [S/T]	Q62417-3 1xPhospho [T175; S176]; Q62417-5 1xPhospho [T185; S186]; Q62417-2 1xPhospho [T185; S186]; Q62417-4 1xPhospho [T215; S216]; Q62417 1xPhospho [T184; S185]; Q62417-7 1xPhospho [T309; S310]; Q62417-6 1xPhospho [T196; S197]	4.20556e-05	74	Q62417-3 [161-179]; Q62417-5 [171-189]; Q62417-2 [171-189]; Q62417-4 [201-219]; Q62417 [170-188]; Q62417-7 [295-313]; Q62417-6 [182-200]	1	2057.97	72.55	0.187	0.295703	0.269117	0.195119	0.143508	0.0607875	0.329441	0	0.0560546	0.209285	0.181508	0.136941	0.145467	0.10188	0.334636	0.136533	0.127399	0.40863	0.376914	0.0179223	0.133766	0.178425	0.222103	0.208775	0.082873	0.171104	0.0297993	0.139479	0.221306	0.5625	0.213999	23.3686	23.9724	7.25082	1.40934	0.0657661	0.112711
High	P48437	Prox1	Prospero homeobox protein 1 [OS=Mus musculus]	[K].RANSYEDAMMPFPGATIISQLLK.[N]	1xPhospho [S4]	P48437 1xPhospho [S79]	2.96419e-07	35	P48437 [76-98]	1	2633.25	159.65	0	0	0	0	0.153022	0.318914	0	0.239494	0.442946	0	0	0	0	0.299172	0	0.0726821	0.0225008	0	0.00725739	0.133776	0	0	0	0.0384904	0.0646834	0	0.202807	0	0	0.238828	0.36385	24.3487	23.488	13.6933	11.8413	0.0975786	0.0513119
High	Q9D1L0	Chchd2	Coiled-coil-helix-coiled-coil-helix domain-containing protein 2 [OS=Mus musculus]	[R].RAPAAQPPAAAAPSAVGSPAAAPR.[Q]	1xPhospho [S18]	Q9D1L0 1xPhospho [S45]	5.83269e-07	13	Q9D1L0 [28-51]	1	2233.12	53.23	0.319278	0.639362	0.41805	0.610058	0.42646	0.305455	0.359714	0	0.360901	0.561625	0.321311	0.290377	0.212621	0.655088	0.439194	0.409362	0.646558	0.348635	0.538544	0.236735	0.15462	0.368777	0.234915	0.246795	0.279541	0.193371	0.474736	0.242168	0.155832	0.783933	0.782163	24.3203	23.6578	16.8133	6.49379	0.0823014	0.100265
High	O35551-6	Rabep1 Rab5ep Rabpt5 Rabpt5a	Isoform 6 of Rab GTPase-binding effector protein 1 [OS=Mus musculus]	[R].RAQSTDSLGTSSSLQSK.[A]	1xPhospho [T/S]	O35551-5 1xPhospho [S407; T408]; O35551-6 1xPhospho [S407; T408]; O35551-1 1xPhospho [S407; T408]; O35551-3 1xPhospho [S367; T368]; O35551-2 1xPhospho [S364; T365]	3.32651e-05	66	O35551-5 [404-420]; O35551-6 [404-420]; O35551-1 [404-420]; O35551-3 [364-380]; O35551-2 [361-377]	1	1832.84	46.42	0.832056	0.57477	0.323332	0.559429	0.880829	1.37051	0.405449	1.81748	0.49362	0.469666	0.375914	0.585804	0.7617	1.42044	0.524111	0.365022	0.368886	0.426163	0.450085	1.2049	0.519248	0.474375	0.362182	0.598787	0.74119	0.5967	0.62711	0.66545	0.44587	0.236974	0.188096	22.964	23.0732	2.75688	10.0461	0.312489	0.212226
High	O35551-6	Rabep1 Rab5ep Rabpt5 Rabpt5a	Isoform 6 of Rab GTPase-binding effector protein 1 [OS=Mus musculus]	[R].RAQSTDSLGTSSSLQSK.[A]	2xPhospho [S/T]	O35551-5 2xPhospho [S407; T408; S410; T413; S414; S415]; O35551-6 2xPhospho [S407; T408; S410; T413; S414; S415]; O35551-1 2xPhospho [S407; T408; S410; T413; S414; S415]; O35551-3 2xPhospho [S367; T368; S370; T373; S374; S375]; O35551-2 2xPhospho [S364; T365; S367; T370; S371; S372]	3.79282e-05	33	O35551-5 [404-420]; O35551-6 [404-420]; O35551-1 [404-420]; O35551-3 [364-380]; O35551-2 [361-377]	1	1912.8	49.04	0.160757	0.0682915	0.439823	0.746553	0.362577	0	0.162996	0	0.112481	0.152113	0.283748	0.234419	0.49172	0	0.323632	0.657051	0.228963	0.226325	0.405361	0.178836	0.559073	0.582226	0.463277	0.304343	0.30358	0.553073	0.38592	0.530064	0.489065	0.523886	0.101633	22.8156	25.8814	16.3598	17.8345	0.144778	0.130535
High	Q9QUG9	Rasgrp2	RAS guanyl-releasing protein 2 [OS=Mus musculus]	[R].RAQSVSLEGSAPSPSPTHTHHR.[A]	1xPhospho [S]	Q9QUG9 1xPhospho [S554; S556]	1.17377e-05	7	Q9QUG9 [551-572]	1	2419.13	43.3	0.276639	0.166099	0.0941145	0.0553113	0.205659	0.0775003	0.176607	0.361025	0.0727881	0.176241	0.147251	0.107589	0.286855	0.0896627	0.193293	0.0499858	0.26359	0.176947	0.134271	0.107152	0.155092	0.203457	0.167407	0.148128	0.178462	0.144037	0.0538885	0.0616087	0.0854208	0.826645	0.877594	23.1591	24.7402	4.92124	3.00763	0.0484481	0.0277074
High	Q8BWJ3	Phka2	Phosphorylase b kinase regulatory subunit alpha, liver isoform [OS=Mus musculus]	[R].RASADEQFFPLGQTMSNSLHSIK.[S]	1xPhospho [S3]	Q8BWJ3 1xPhospho [S1015]	8.60123e-11	53	Q8BWJ3 [1013-1035]	1	2644.22	108.43	0.121277	0.162555	0.123909	0.101725	0.289527	0.027658	0.184473	0.160784	0.206303	0.104888	0.193579	0.269054	0.176365	0.254733	0.121737	0.131842	0.1313	0.283132	0.177035	0.0805808	0.0679018	0.05573	0.101964	0.772471	0.376902	0.0661053	0.519517	0.0487663	0.152405	0.767726	0.378225	24.2702	25.6563	3.61545	2.9904	0.0366636	0.229774
High	Q9QZN4	Fbxo6 Fbs2 Fbxo6b	F-box only protein 6 [OS=Mus musculus]	[R].RASDSNTHEGFFWQGLWQR.[L]	1xPhospho [S/T]	Q9QZN4 1xPhospho [S276; S278; T280]	4.81554e-07	150	Q9QZN4 [274-292]	1	2402.05	113.86	0.235088	0.215227	0.174557	0.119625	0.24194	0.13698	0.19463	0.186111	0.572112	0.211885	0.215477	0.464241	0.359915	0.274196	0.225375	0.38556	0.347405	0.223327	0.190518	0.310408	0.186153	0.107349	0.196025	0.513652	0.541858	0.203892	0.34294	0.159165	0.214795	0.76545	0.354978	24.0833	26.2576	23.4328	5.1798	0.0649546	0.112495
High	Q8CFH6	Sik2 Snf1lk2	Serine/threonine-protein kinase SIK2 [OS=Mus musculus]	[R].RASDTSLTQGIVAFR.[Q]	1xPhospho [T/S]	Q8CFH6 1xPhospho [S587; T589; S590; T592]	1.3562e-05	53	Q8CFH6 [585-599]	1	1701.83	88.34	0.0569129	0.0279303	0.0298724	0.0678931	0	0.0712057	0.0328073	0	0.00862858	0.0670233	0.0446799	0.0555841	0.0561916	0.0193548	0.0471758	0.0739643	0.039777	0.0308909	0.0222847	0.0489339	0.0337913	0.0374188	0.0295856	0.073746	0.0442726	0.0310572	0.0125262	0.0199676	0.0387515	0.192721	0.5519	22.9276	24.5458	21.8955	3.00018	0.017887	0.0129988
High	Q61526	Erbb3	Receptor tyrosine-protein kinase erbB-3 [OS=Mus musculus]	[K].RASGPGIPPAAEPSALSTK.[E]	1xPhospho [S3]	Q61526 1xPhospho [S980]	1.37261e-05	26	Q61526 [978-996]	1	1886.94	66.34	0.281944	0.184285	0.15374	0.210106	0.37497	0.211066	0.07005	0.0898707	0.148389	0.401308	0.202042	0.12465	0.247562	0.147659	0.159333	0.0877545	0.227726	0.23982	0.133578	0.114963	0.122424	0.25445	0.12407	0.0935641	0.168923	0.230367	0.233593	0.129518	0.151812	0.193776	0.972196	22.5505	22.816	19.7075	15.6959	0.0706613	0.0253143
High	Q9D4F2	Plpp6 Ppapdc2	Phospholipid phosphatase 6 [OS=Mus musculus]	[R].RGSFPLAASGPAQAAPAPPPEDAR.[M]	1xPhospho [S3]	Q9D4F2 1xPhospho [S67]	3.22922e-07	5	Q9D4F2 [65-88]	1	2411.15	73.91	0.0798647	0.0695688	0	0	0.0828693	0.133734	0	0	0.129391	0.0121546	0.00955875	0.333379	0.0578985	0.0472593	0	0	0.0356272	0.12036	0.140723	0.2747	0	0.0212316	0	0.16817	0	0	0.143074	0	0	0.111156	0.403352	25.268	25.4206	0.7863	7.27972	0.0929979	0.0766629
High	Q9QY06-2	Myo9b Myr5	Isoform 2 of Unconventional myosin-IXb [OS=Mus musculus]	[R].RASLEIGESFPEGTKGPR.[E]	1xPhospho [S3]	Q9QY06-3 1xPhospho [S1175]; Q9QY06-2 1xPhospho [S1204]; Q9QY06-1 1xPhospho [S1175]	2.34975e-06	37	Q9QY06-3 [1173-1190]; Q9QY06-2 [1202-1219]; Q9QY06-1 [1173-1190]	2	2010.96	70.67	0.226553	0.1873	0.144759	0.0487361	0.188372	0.38775	0.145056	0.214795	0.0865988	0.0945264	0.0784647	0.277955	0.143477	0.0541179	0.102819	0.127402	0.120956	0.271361	0.153767	0.0375096	0.0643979	0.102803	0.0759511	0.296523	0.24469	0.188733	0.497463	0.118209	0.138125	0.0428904	0.851744	24.3735	25.4314	1.31244	5.01169	0.076505	0.106045
High	Q6ZQM0	Rffl	E3 ubiquitin-protein ligase rififylin [OS=Mus musculus]	[R].RASLSDLTHLEDIEGLTVR.[Q]	1xPhospho [S/T]	Q6ZQM0-2 1xPhospho [S240; S242; T245]; Q6ZQM0-3 1xPhospho [S212; S214; T217]; Q6ZQM0-4 1xPhospho [S212; S214; T217]; Q6ZQM0 1xPhospho [S254; S256; T259]	4.18516e-08	99	Q6ZQM0-2 [238-256]; Q6ZQM0-3 [210-228]; Q6ZQM0-4 [210-228]; Q6ZQM0 [252-270]	1	2205.09	109.77	0.317896	0.240558	0.113458	0.0957421	0.787337	0.805938	0.101657	0.273994	0.68205	0.0983299	0.146169	0.142164	0.320689	0.710434	0.108645	0.196155	0.673599	0.23437	0.22479	0.6432	0.0964309	0.115447	0.0778268	0.840558	0.583822	0.227664	0.881028	0.0664879	0.368229	0.694889	0.669124	25.838	25.9361	20.3962	7.20249	0.149166	0.214815
High	Q69ZX8	Ablim3 Kiaa0843	Actin-binding LIM protein 3 [OS=Mus musculus]	[R].RASSPGYIDSPTYSR.[Q]	1xPhospho [S]	Q69ZX8 1xPhospho [S372; S373]	7.17633e-06	131	Q69ZX8 [370-384]	1	1736.76	54.63	0.776115	0.548861	0.226908	0.687667	1.27576	1.07861	0.838013	0.374938	1.17976	0.753786	0.648603	0.548449	0.650969	1.1615	0.927998	0.62926	0.71288	0.967461	0.744297	1.2527	1.04175	0.827105	0.540087	0.746873	0.641234	0.684862	1.45576	0.749399	0.59553	0.564001	0.0828288	23.3182	23.1761	17.4155	13.1816	0.180106	0.301522
High	P31324	Prkar2b	cAMP-dependent protein kinase type II-beta regulatory subunit [OS=Mus musculus]	[R].RASVCAEAYNPDEEEDDAESR.[I]	1xCarbamidomethyl [C5]; 1xPhospho [S3]	P31324 1xPhospho [S112]	7.15147e-07	22	P31324 [110-130]	1	2492.95	57.79	0.289716	0.159854	0.2524	0.476102	0.282452	0.322337	0.193801	0	0.274209	0.503578	0.244177	0	0.269236	0.357133	0.290341	0.188478	0.176308	0.300519	0.179825	0.441396	0.290364	0.115357	0.400749	0.143161	0.608762	0.284174	0.61636	0.32737	0.34064	0.392753	0.638081	24.2138	24.2325	16.4287	11.396	0.0995315	0.123522
High	P58871	Tnks1bp1 Kiaa1741 Tab182	182 kDa tankyrase-1-binding protein [OS=Mus musculus]	[K].RASVSTNQDTDENDQELGMK.[N]	1xPhospho [S3]	P58871 1xPhospho [S887]	1.12887e-06	9	P58871 [885-904]	1	2317.96	52.08	0.411761	0.308345	0.304902	0.493851	0.28389	0.856492	0.725655	0	0.476501	0.572818	0.471405	0.422723	0.357943	0.78236	0.264336	0.40725	0.335055	0.338223	0.236892	0.50559	0.440446	0.378701	0.462148	0.440688	0.417083	0.390398	0.515461	0.385862	0.41018	0.88097	0.429942	24.8594	23.6332	23.0371	13.337	0.0858133	0.0698282
High	Q61210-5	Arhgef1 Lbcl2 Lsc	Isoform 5 of Rho guanine nucleotide exchange factor 1 [OS=Mus musculus]	[R].RATPEPGDDGEPGR.[S]	1xPhospho [T3]	Q61210-5 1xPhospho [T432]	3.51164e-05	53	Q61210-5 [430-443]	1	1533.63	37.74	0.243432	0.452784	0.217703	0.202175	0.188365	0.201853	0.318939	0	0.201391	0.178069	0.149241	0.425464	0.435516	0.257943	0.177382	0.155671	0.221251	0.239273	0.278638	0.231169	0.376458	0.316489	0.162414	0.172453	0.189699	0.27914	0.229898	0.130658	0.110845	0.0595848	0.353311	24.5301	23.8353	4.23362	12.0745	0.129033	0.0710543
High	O89053	Coro1a Coro1	Coronin-1A [OS=Mus musculus]	[R].RATPEPSGTPSSDTVSR.[L]	1xPhospho [T/S]	O89053 1xPhospho [T418; S422]	1.73061e-05	48	O89053 [416-432]	1	1824.81	41.96	0.456196	0.799037	0.660954	0.280324	0.131114	0.595367	0.882701	1.15681	0.201811	0.398933	0.483106	1.28378	0.5663	0.395091	0.751062	0.224169	0.300004	0.541619	1.01658	0.264456	0.734843	0.558226	0.865693	0.261919	0.39036	0.965305	0.268713	0.380656	0.568723	0.0787364	0.866016	25.27	22.2571	5.19641	6.58763	0.301304	0.175669
High	A2A5R2	Arfgef2 Arfgep2 Big2	Brefeldin A-inhibited guanine nucleotide-exchange protein 2 [OS=Mus musculus]	[R].RCSVTSVESTVSSGTQTAIQDDPEQFEVIK.[Q]	1xCarbamidomethyl [C2]; 1xPhospho [S/T]	A2A5R2 1xPhospho [S621; T623; S624]	1.98033e-09	105	A2A5R2 [619-648]	1	3378.54	102.19	0.523522	0.40982	0.138886	0.245179	0.495547	0.292586	0.652855	0	0.368923	0.33524	0.287225	0.466093	0.553437	0.310179	0.62248	0.420987	0.678733	0.496111	0.546221	0.304461	0.309221	0.371374	0.387283	0.694967	0.672818	0.425191	0.331707	0.293173	0.513785	0.257759	0.00900601	23.7335	24.5876	4.48073	2.97369	0.175474	0.167539
High	A2A5R2	Arfgef2 Arfgep2 Big2	Brefeldin A-inhibited guanine nucleotide-exchange protein 2 [OS=Mus musculus]	[R].RCSVTSVESTVSSGTQTAIQDDPEQFEVIK.[Q]	1xCarbamidomethyl [C2]; 2xPhospho [S3; S6]	A2A5R2 2xPhospho [S621; S624]	9.13294e-07	8	A2A5R2 [619-648]	1	3458.51	107.86	0	0.0284984	0.0586918	0.118747	0.0658041	0	0	0.0653767	0.0258147	0	0.0999175	0.0663359	0.0795745	0.114151	0.131445	0.298986	0	0.153109	0.397467	0.22189	0.199918	0.145264	0	0.115954	0.110799	0.109442	0.457362	0.114912	0.208291	0.412935	0.3594	23.4989	25.3296	15.337	10.3921	0.0484172	0.115321
High	E9Q557	Dsp	Desmoplakin [OS=Mus musculus]	[R].RCTVNDQNSDGYCQTGTMSR.[H]	2xCarbamidomethyl [C2; C13]; 1xPhospho [S9]	E9Q557 1xPhospho [S65]	3.36101e-06	17	E9Q557 [57-76]	1	2429.93	46.31	0.0562432	0	0.15102	0.10586	0.143536	0.12644	0.156758	0	0.0587012	0.123998	0.11186	0.0974498	0.22593	0.268304	0.107486	0.100329	0.0489139	0.207872	0.138785	0.255648	0.0830116	0.130344	0.107182	0.0805544	0.182683	0.233478	0.138322	0.104035	0.110997	0.77863	0.029584	23.54	22.7669	8.90308	8.39432	0.0317766	0.0676498
High	Q80TL7-1	Mon2 Kiaa1040 Sf21	Protein MON2 homolog [OS=Mus musculus]	[R].RDEQAASDPMDQETVSR.[A]	1xPhospho [S7]	Q80TL7-1 1xPhospho [S534]; Q80TL7-2 1xPhospho [S534]	2.14449e-05	7	Q80TL7-1 [528-544]; Q80TL7-2 [528-544]	1	2014.82	49.3	0	0.0368433	0.093728	0	0	0	0.100898	0	0	0.121686	0.0933898	0	0	0	0	0.0929108	0	0.02485	0.113505	0	0	0.0582518	0	0	0	0.114083	0	0.0785569	0.0691231	0.982477	0.931611	23.6359	23.6056	21.407	9.05219	0.0354141	0.0353522
High	Q62136	Ptpn21	Tyrosine-protein phosphatase non-receptor type 21 [OS=Mus musculus]	[R].RDGLLTPSMSESDLTTSGR.[Y]	1xPhospho [S/T]	Q62136 1xPhospho [S797; S799; S801]	1.114e-05	9	Q62136 [790-808]	1	2102.94	82.7	0.0299617	0.0112507	0	0.0554381	0	0	0.0538174	0.0390493	0	0.0639754	0.0478203	0	0.0663871	0	0	0.0418782	0	0.0228276	0	0	0.0503035	0.0259417	0.0508477	0	0.0403392	0	0	0	0.0236796	0.953748	0.6014	22.9908	24.1007	17.7819	20.6611	0.0169359	0.0165191
High	Q6GQT6	Scap Kiaa0199	Sterol regulatory element-binding protein cleavage-activating protein [OS=Mus musculus]	[R].RDSCGGGAFETQENWER.[L]	1xCarbamidomethyl [C4]; 1xPhospho [S3]	Q6GQT6 1xPhospho [S821]	2.82465e-05	33	Q6GQT6 [819-835]	1	2078.8	68.81	0.139623	0.0852577	0.114841	0.157638	0.138651	0	0.0943996	0.828392	0.0784119	0.155311	0.137576	0.123608	0.178679	0	0.139441	0.126534	0.0812966	0.228846	0.113881	0.0815751	0.179967	0.190004	0.144262	0.221801	0.226868	0.101322	0.15872	0.0820508	0.0991626	0.132714	0.485948	23.0389	25.6174	10.4384	2.39618	0.106395	0.0602902
High	O88532	Zfr	Zinc finger RNA-binding protein [OS=Mus musculus]	[R].RDSDGVDGFEAEGKK.[D]	1xPhospho [S3]	O88532 1xPhospho [S1054]	1.95766e-05	10	O88532 [1052-1066]	2	1689.71	47.86	0.115779	0.0908076	0.05918	0.127424	0.040487	0.328085	0.0833328	0	0.0623125	0.176203	0.138398	0.020619	0.143717	0.111883	0.0997979	0.313657	0.0622593	0.0728234	0	0	0.186709	0.100039	0.118686	0.0254199	0.0375007	0.0603745	0.0292486	0.101331	0	0.237656	0.438774	25.53	22.5521	20.8155	17.0714	0.0663617	0.0488451
High	Q04899	Cdk18 Pctaire3 Pctk3	Cyclin-dependent kinase 18 [OS=Mus musculus]	[R].RASLSDIGFGKLETYVK.[L]	1xPhospho [S]	Q04899 1xPhospho [S109; S111]	4.05761e-07	64	Q04899 [107-123]	2	1963.99	101.36	0.125966	0.0888274	0.0546791	0.108388	0.179452	0.12745	0.138064	0.289449	0.0941625	0.0860928	0.164805	0.169184	0.0620565	0.143655	0.0743257	0.0772224	0.125261	0.137888	0.0791426	0	0.0314485	0.0347573	0.0578114	0.188261	0.149089	0.0524035	0.232002	0.0424656	0.089551	0.671744	0.548636	24.4127	25.2132	1.41837	3.34247	0.0373773	0.0691065
High	Q91WK0-1	Lrrfip2	Leucine-rich repeat flightless-interacting protein 2 [OS=Mus musculus]	[R].RGSGDTSSLIDPDTSLSELR.[E]	1xPhospho [S/T]	Q91WK0-2 1xPhospho [S96; T99; S100; S101]; Q91WK0-1 1xPhospho [S111; T114; S115; S116]	4.85498e-07	144	Q91WK0-2 [94-113]; Q91WK0-1 [109-128]	1	2186	93.17	2.05074	1.50578	0.741966	1.00943	1.40492	0.63263	1.15578	0.956862	1.16251	1.11563	1.06511	1.37613	1.34509	2.05387	1.58335	1.32429	2.21995	1.97811	1.67528	1.42887	1.07539	0.921162	2.52906	2.2432	2.9048	1.36654	0.823728	1.25539	1.15531	0.764051	0.037986	25.3518	23.4083	1.84074	3.43844	0.232549	0.713354
High	Q99P72-2	Rtn4 Kiaa0886 Nogo	Reticulon-4 [OS=Mus musculus]	[R].RGSGSVDETLFALPAASEPVIPSSAEK.[I]	1xPhospho [S/T]	Q99P72-2 1xPhospho [S165; S167; T171]	6.69928e-06	39	Q99P72-2 [163-189]	1	2795.35	111.35	0.0251798	0.0462582	0.0379455	0.0519971	0.0766895	0.153236	0.0357893	0.0580294	0.042797	0.0523688	0.0339835	0.0705303	0.0633447	0.0364734	0.0426699	0.0538708	0.13427	0.11799	0.237038	0	0.0459327	0.0570349	0.0379507	0.0784082	0.0878136	0.0707555	0	0.0340075	0.0694921	0.108966	0.0613553	25.3933	23.6226	21.8264	4.43694	0.0316003	0.0677766
High	Q9QY06-2	Myo9b Myr5	Isoform 2 of Unconventional myosin-IXb [OS=Mus musculus]	[R].RKSELGAEPGHFGVCVDSLTSDK.[A]	1xCarbamidomethyl [C15]; 1xPhospho [S3]	Q9QY06-3 1xPhospho [S1647]; Q9QY06-2 1xPhospho [S1676]; Q9QY06-1 1xPhospho [S1647]	2.85798e-05	10	Q9QY06-3 [1645-1667]; Q9QY06-2 [1674-1696]; Q9QY06-1 [1645-1667]	2	2569.18	77.22	0.115064	0.0870737	0.0668721	0.0665425	0.0981693	0.0817201	0.0923307	0.0586889	0	0	0	0.141787	0.137896	0	0.125328	0.083202	0.091805	0.0740575	0.0650886	0.042193	0	0.0479408	0.0933106	0.0103166	0.155449	0.0610157	0	0	0	0.118405	0.169168	25.7165	22.3774	2.72278	5.47173	0.0426647	0.0493173
High	Q3UTJ2-2; Q3UTJ2-5	Sorbs2 Argbp2 Kiaa0777	Isoform 2 of Sorbin and SH3 domain-containing protein 2 [OS=Mus musculus] Isoform 5 of Sorbin and SH3 domain-containing protein 2 [OS=Mus musculus]	[R].RKSEPAVGPLR.[G]	1xPhospho [S3]	Q3UTJ2-1 1xPhospho [S339]; Q3UTJ2-4 1xPhospho [S308]; Q3UTJ2-2 1xPhospho [S454]; Q3UTJ2-5 1xPhospho [S403]; Q3UTJ2-3 1xPhospho [S323]	3.43002e-06	161	Q3UTJ2-1 [337-347]; Q3UTJ2-4 [306-316]; Q3UTJ2-2 [452-462]; Q3UTJ2-5 [401-411]; Q3UTJ2-3 [321-331]	2	1289.67	43.8	4.67638	6.94606	4.05316	4.27147	4.10106	3.97007	5.09269	1.09193	3.38974	4.379	3.89738	5.38335	2.68921	5.69292	3.14033	2.89142	2.92702	3.95083	3.00989	2.3816	2.53456	2.36396	1.5293	6.84562	2.3521	4.28398	1.67054	1.51327	4.35171	0.378102	0.125883	25.5641	25.1516	3.25373	2.43456	0.873853	1.62526
High	Q8BTW9	Pak4 Kiaa1142	serine/threonine-protein kinase PAK 4 [OS=Mus musculus]	[R].RKSLVGTPYWMAPELISR.[L]	1xPhospho [S/T]	Q8BTW9 1xPhospho [S476; T480]	9.28305e-07	62	Q8BTW9 [474-491]	2	2184.1	104.42	0.146529	0.164635	0.102623	0.103664	0	0	0.169943	0	0.204126	0.128581	0.146536	0.197378	0.206035	0.0857775	0.179376	0.382499	0.221906	0.127017	0.193641	0	0.118991	0.106008	0.151094	0.242148	0.213288	0.160872	0.148597	0.115355	0.0970134	0.715208	0.158882	24.3244	24.2366	7.62268	3.55775	0.0578994	0.0596465
High	Q3UQ44	Iqgap2	Ras GTPase-activating-like protein IQGAP2 [OS=Mus musculus]	[R].RKTLETYQQLFYLLQTKPSYLAK.[L]	1xPhospho [T]	Q3UQ44 1xPhospho [T881; T884]	2.25604e-06	23	Q3UQ44 [879-901]	2	2912.53	121.23	0.0726289	0.0666384	0.0475491	0.0115006	0.152976	0	0	0	0.0363614	0.019209	0.0136409	0.03725	0.0315685	0	0.0355019	0.0541562	0.286241	0.0767261	0.0432382	0	0.0975429	0.0393747	0.0217512	0.109724	0.178574	0.0675766	0	0.0220099	0.0968863	0.40386	0.558457	24.6909	24.4517	22.1101	3.60834	0.0416317	0.0419379
High	Q3UYV9	Ncbp1 Cbp80	Nuclear cap-binding protein subunit 1 [OS=Mus musculus]	[R].RKTSDANETEDHLESLICK.[V]	1xCarbamidomethyl [C18]; 1xPhospho [S/T]	Q3UYV9 1xPhospho [T21; S22; T27]	1.04052e-06	59	Q3UYV9 [19-37]	2	2326.04	77.34	0.110433	0.226768	0.134139	0.155479	0	0.120028	0.362526	0	0.0253329	0.111469	0.12454	0.630105	0.454295	0.0586475	0.104062	0.0877876	0.118254	0.184048	0.230898	0.0214965	0.0798039	0.115056	0.446808	0.127112	0.121668	0.173235	0.0161974	0.110651	0.0398186	0.0332333	0.442757	25.5049	22.8677	3.07314	2.39238	0.182046	0.0868574
High	P43274	Hist1h1e H1f4	Histone H1.4 [OS=Mus musculus]	[K].RKTSGPPVSELITK.[A]	1xPhospho [T/S]	P43274 1xPhospho [T35; S36]	2.85798e-05	72	P43274 [33-46]	2	1592.84	59.9	0.41624	0.42694	0.285503	0.428825	0.387145	0.740091	0.430352	0.710502	0.220653	0.290293	0.283102	0.401487	0.36011	0.516073	0.64481	0.433526	0.384733	0.156193	0.550184	0.387329	0.239223	0.47872	0.454682	0.305817	0.347918	0.394775	0.367567	0.23149	0.363871	0.8343	0.466216	22.9438	22.8005	10.0734	5.61552	0.0614876	0.104851
High	Q63ZW7	Patj Cipp Inadl	InaD-like protein [OS=Mus musculus]	[R].RKTSLSASPFEHSSSR.[E]	1xPhospho [S/T]	Q63ZW7-6 1xPhospho [T454; S455; S457]; Q63ZW7 1xPhospho [T454; S455; S457]; Q63ZW7-5 1xPhospho [T454; S455; S457]	2.14449e-05	32	Q63ZW7-6 [452-467]; Q63ZW7 [452-467]; Q63ZW7-5 [452-467]	2	1856.87	46.83	0.277315	0.267688	0.156545	0.313147	0.340276	0.340616	0.198077	0.342837	0.45447	0.333786	0.283288	0.272839	0.524441	0.280671	0.214042	0.220022	0.260121	0.428479	0.115714	0.244183	0.125547	0.537703	0.0953445	0.440905	0.406467	0.130864	0.401808	0.298146	0.31921	0.905733	0.440763	23.7836	22.8872	13.2911	21.4194	0.0357215	0.135178
High	Q9CR00	Psmd9	26S proteasome non-ATPase regulatory subunit 9 [OS=Mus musculus]	[R].RLASNSPVLPQAFAR.[V]	1xPhospho [S]	Q9CR00 1xPhospho [S126; S128]	2.18733e-05	45	Q9CR00 [123-137]	1	1706.87	77.94	0.212326	0.116168	0.110561	0.100585	0.13078	0	0.146477	0	0.162946	0.175768	0.122019	0.175152	0.151946	0.143441	0.152517	0.101757	0.136372	0.112294	0.153956	0.0769075	0.111121	0.0627277	0.127619	0.0426636	0.0868054	0.103325	0.0812351	0.0918697	0.0968958	0.646738	0.757248	25.3294	22.7403	1.26553	6.67424	0.0534918	0.0237404
High	Q8K019-1	Bclaf1 Btf Kiaa0164	Bcl-2-associated transcription factor 1 [OS=Mus musculus]	[R].RIDISPSALR.[K]	1xPhospho [S]	Q8K019-1 1xPhospho [S656; S658]; Q8K019-3 1xPhospho [S654; S656]; Q8K019-2 1xPhospho [S654; S656]	4.64159e-05	290	Q8K019-1 [652-661]; Q8K019-3 [650-659]; Q8K019-2 [650-659]	1	1207.62	73.43	2.81419	1.96524	1.62373	1.3377	4.2087	0.808654	0.968009	3.00554	3.55791	2.08711	1.04108	2.25211	3.30044	2.8753	3.07209	2.14013	1.11745	2.86783	2.47061	3.03122	1.02254	1.64021	1.57769	2.3038	2.53518	2.79911	5.19413	1.97091	2.72804	0.31416	0.598921	23.3114	24.181	16.7056	10.5979	0.877396	0.62175
High	P25425-12	Pou2f1 Oct-1 Otf-1 Otf1	Isoform 12 of POU domain, class 2, transcription factor 1 [OS=Mus musculus]	[K].RIDTPSLEEPSDLEELEQFAK.[T]	1xPhospho [T/S]	P25425-7 1xPhospho [T277; S279]; P25425-9 1xPhospho [T277; S279]; P25425-8 1xPhospho [T277; S279]; P25425-3 1xPhospho [T277; S279]; P25425-6 1xPhospho [T277; S279]; P25425-12 1xPhospho [T299; S301]; P25425-2 1xPhospho [T277; S279]; P25425-11 1xPhospho [T289; S291]; P25425-5 1xPhospho [T289; S291]; P25425 1xPhospho [T277; S279]; P25425-4 1xPhospho [T271; S273]; P25425-10 1xPhospho [T277; S279]	5.63757e-05	6	P25425-7 [274-294]; P25425-9 [274-294]; P25425-8 [274-294]; P25425-3 [274-294]; P25425-6 [274-294]; P25425-12 [296-316]; P25425-2 [274-294]; P25425-11 [286-306]; P25425-5 [286-306]; P25425 [274-294]; P25425-4 [268-288]; P25425-10 [274-294]	1	2526.16	117.17	0.0187915	0.0343965	0.00916602	0.0299782	0	0	0.0126036	0	0.0336198	0.0279581	0.0225222	0.024525	0.0166333	0	0.0273983	0.0407917	0.0576505	0.0325624	0.0556187	0	0.0316394	0.0190759	0.0236942	0.0416684	0.0350904	0.0132136	0.0379037	0.0151739	0.0438614	0.236585	0.481914	22.8864	23.9564	17.8463	3.78893	0.012551	0.0185539
High	Q9JJ89	Ccdc86 Cyclon D19Ertd678e MNCb-4327	Coiled-coil domain-containing protein 86 [OS=Mus musculus]	[R].RLEGLKPLSPENLPVPEVSR.[A]	1xPhospho [S9]	Q9JJ89 1xPhospho [S18]	6.78234e-07	40	Q9JJ89 [10-29]	1	2310.22	92.81	0.361626	0.350267	0.0909371	0.109006	0.479392	0.0848906	0.255999	0.291227	0.3084	0.24808	0.164507	0.367866	0.182876	0.142861	0.147849	0.242225	0.518186	0.389423	0.21147	0.261193	0.110885	0.155575	0.216631	0.292471	0.224926	0.139372	0.195777	0.241472	0.119105	0.248303	0.1401	23.0746	25.3293	22.508	2.59564	0.0937354	0.0863497
High	O54916	Reps1	RalBP1-associated Eps domain-containing protein 1 [OS=Mus musculus]	[R].RLKSEDELRPDVDEHTQK.[T]	1xPhospho [S4]	O54916-3 1xPhospho [S629]; O54916-4 1xPhospho [S656]; O54916 1xPhospho [S708]	2.43722e-07	57	O54916-3 [626-643]; O54916-4 [653-670]; O54916 [705-722]	2	2275.07	46.28	0.82049	1.85293	0.903726	1.31945	1.64868	1.51663	1.13072	2.79622	1.22311	1.37485	0.615044	1.24546	1.05775	1.82448	0.97342	0.768374	0.696131	1.21643	0.583981	1.75455	0.938497	1.3668	0.81381	0.626671	1.24188	1.18802	0.961768	0.722222	0.53026	0.233676	0.340822	23.0257	23.0663	9.85411	10.6115	0.407097	0.33522
High	A2A8Z1-1	Osbpl9 Orp9	Oxysterol-binding protein-related protein 9 [OS=Mus musculus]	[K].RLIDSSGSASVLTHSSSGNSLK.[R]	1xPhospho [S]	A2A8Z1-2 1xPhospho [S227; S228; S229; S232]; A2A8Z1-1 1xPhospho [S324; S325; S326; S329]	9.25599e-06	116	A2A8Z1-2 [213-234]; A2A8Z1-1 [310-331]	1	2283.1	65.59	0.216188	0.139068	0.180779	0.173248	0.273795	0	0.244538	0.521632	0.18447	0.184616	0.168722	0.253891	0.263295	0.330571	0.321473	0.159706	0.240622	0.131945	0.191318	0.487039	0.103069	0.122499	0.25316	0.181101	0.210965	0.221489	0.299938	0.140973	0.103459	0.138384	0.201601	23.3311	22.9054	10.1792	9.65389	0.0860405	0.100578
High	Q9D7N3	Mrps9	28S ribosomal protein S9, mitochondrial [OS=Mus musculus]	[R].RKSATAQAVVYEHGSGK.[I]	1xPhospho [S/T]	Q9D7N3 1xPhospho [S272; T274]	3.74935e-05	6	Q9D7N3 [270-286]	2	1868.9	40.12	0.0189226	0	0	0	0.0298601	0.0688464	0.0204999	0	0.0443247	0.0292625	0.0221172	0.0339214	0.0489278	0	0.0489893	0.0261209	0.0129786	0.0243865	0.0751372	0	0.0132529	0.012949	0.0326476	0.0136897	0.0368095	0.167272	0.0387291	0.0367392	0.0315747	0.115192	0.362043	22.6935	22.7155	19.9947	8.87506	0.0161479	0.032283
High	Q3UHJ0	Aak1 Kiaa1048	AP2-associated protein kinase 1 [OS=Mus musculus]	[R].RILSDVTHSAVFGVPASK.[S]	1xPhospho [S/T]	Q3UHJ0-2 1xPhospho [S554; T557; S559]; Q3UHJ0 1xPhospho [S635; T638; S640]	2.43325e-05	71	Q3UHJ0-2 [551-568]; Q3UHJ0 [632-649]	1	1964	94.88	0.175868	0.0944465	0.0862056	0.0485029	0.23528	0.0253467	0.107978	0.190301	0.0797597	0.111219	0.0820031	0.113039	0.0752459	0.409044	0.0821561	0.151934	0.162222	0.190461	0.0672836	0.145082	0.0383934	0.0443186	0.0879133	0.162925	0.189303	0.0425653	0.0462625	0.0666072	0.0591166	0.895484	0.0312229	23.3783	25.6899	14.493	3.2194	0.0767755	0.0638266
High	Q7TQE6	Maco1 Tmem57	macoilin [OS=Mus musculus]	[K].RLNNDLVGSTENLLKEDSCTASSK.[N]	1xCarbamidomethyl [C19]; 1xPhospho [T/S]	Q7TQE6 1xPhospho [S305; T306]	7.71814e-06	33	Q7TQE6 [297-320]	2	2731.26	87.12	0.389593	0.0647505	0.0775873	0.162983	0.409557	0.960978	0.40183	0	0.294238	0.252087	0.250987	0.158861	0.104308	0	0.312295	0.246836	0.584166	0.467044	0.262093	0.0715733	0.196387	0.207519	0.315663	0.325623	0.108096	0.284307	0.0685636	0.358537	0.10336	0.019544	0.34281	24.642	25.0706	21.923	24.9674	0.243078	0.126205
High	Q8K1N2-2	Phldb2 Ll5b	Isoform 2 of Pleckstrin homology-like domain family B member 2 [OS=Mus musculus]	[R].RLSAGTTVADVQK.[I]	1xPhospho [S3]	Q8K1N2 1xPhospho [S465]; Q8K1N2-2 1xPhospho [S465]	2.89157e-06	53	Q8K1N2 [463-475]; Q8K1N2-2 [463-475]	1	1425.71	52.51	1.57873	1.21602	0.98969	1.54325	1.04688	1.9876	2.04387	2.42267	2.01485	0.845422	0.834634	2.12585	1.94091	3.34311	0.997678	1.59227	1.11815	1.3865	1.01176	3.29706	1.8595	1.18517	1.20712	1.04242	1.10733	1.24305	2.11544	0.861604	0.72619	0.241474	0.0357966	23.7813	23.1729	7.68726	11.5655	0.511243	0.712159
High	O08715-4	Akap1 Akap	Isoform 4 of A-kinase anchor protein 1, mitochondrial [OS=Mus musculus]	[R].RLSEEACPGVLSVAPTVTQPPGR.[E]	1xCarbamidomethyl [C7]; 1xPhospho [S3]	O08715 1xPhospho [S55]; O08715-3 1xPhospho [S88]; O08715-6 1xPhospho [S55]; O08715-5 1xPhospho [S55]; O08715-4 1xPhospho [S88]; O08715-2 1xPhospho [S55]	7.27449e-09	105	O08715 [53-75]; O08715-3 [86-108]; O08715-6 [53-75]; O08715-5 [53-75]; O08715-4 [86-108]; O08715-2 [53-75]	1	2501.22	84.57	0.78331	0.629677	0.400825	0.566474	1.42311	0.34509	0.593896	0.199633	1.162	0.751789	0.568344	0.716509	0.701656	0.747226	0.674138	0.580298	0.621964	0.792234	0.523966	0.470672	0.326266	0.487788	0.971173	0.459716	0.945628	0.415194	0.964712	0.495016	0.367133	0.263785	0.83631	22.6027	23.74	18.0646	3.59003	0.238799	0.144177
High	O08715-4	Akap1 Akap	Isoform 4 of A-kinase anchor protein 1, mitochondrial [OS=Mus musculus]	[R].RLSEEACPGVLSVAPTVTQPPGREEQR.[C]	1xCarbamidomethyl [C7]; 1xPhospho [S3]	O08715 1xPhospho [S55]; O08715-3 1xPhospho [S88]; O08715-6 1xPhospho [S55]; O08715-5 1xPhospho [S55]; O08715-4 1xPhospho [S88]; O08715-2 1xPhospho [S55]	6.04327e-10	273	O08715 [53-79]; O08715-3 [86-112]; O08715-6 [53-79]; O08715-5 [53-79]; O08715-4 [86-112]; O08715-2 [53-79]	2	3043.47	78.9	4.30519	4.06384	3.57958	2.77191	3.17114	6.97941	3.83461	2.26317	3.70432	6.47359	3.68076	5.25641	6.38941	4.05147	4.41796	3.2602	4.57337	3.03097	3.39771	3.516	2.08266	4.98576	3.29592	5.51548	4.63146	3.22269	4.33415	2.95311	3.14544	0.420423	0.828828	22.8192	24.9265	0.9408	2.20215	0.889583	0.602988
High	Q9ERG0	Lima1 D15Ertd366e Eplin	LIM domain and actin-binding protein 1 [OS=Mus musculus]	[R].RLSENNCSLDDWEIGAGHLSSSAFNSEK.[N]	1xCarbamidomethyl [C7]; 1xPhospho [S]	Q9ERG0-2 1xPhospho [S65; S70]; Q9ERG0 1xPhospho [S225; S230]	1.29897e-12	135	Q9ERG0-2 [63-90]; Q9ERG0 [223-250]	1	3203.37	100.06	1.0479	0.748856	0.545701	0.907687	1.1826	1.1301	1.40243	1.24957	1.11937	0.777342	1.09129	1.17319	1.11323	1.08177	1.0652	1.11438	1.2482	1.26919	0.686382	0.680483	0.528708	0.598682	1.34749	2.71078	1.61163	0.857548	1.65721	0.500651	0.826152	0.852298	0.185761	23.1756	25.5554	0.419685	2.42461	0.0894493	0.635601
High	Q9ERG0	Lima1 D15Ertd366e Eplin	LIM domain and actin-binding protein 1 [OS=Mus musculus]	[R].RLSENNCSLDDWEIGAGHLSSSAFNSEKNESK.[R]	1xCarbamidomethyl [C7]; 1xPhospho [S]	Q9ERG0-2 1xPhospho [S65; S70]; Q9ERG0 1xPhospho [S225; S230]	1.56114e-14	64	Q9ERG0-2 [63-94]; Q9ERG0 [223-254]	2	3661.59	93.73	0.643083	0.400613	0.287439	0.478178	0.704995	0.430837	0.783538	0	0.710686	0.377624	0.735545	0.658666	0.600524	0.738094	0.532599	0.222324	0.578297	0.589605	0.296438	0.408401	0.176384	0.273681	0.574177	1.11449	0.832004	0.497984	0.524062	0.458336	0.283037	0.407938	0.343865	23.8988	25.7141	1.9202	2.75362	0.150157	0.240647
High	Q8BKC8-2	Pi4kb Pik4cb	Isoform 2 of Phosphatidylinositol 4-kinase beta [OS=Mus musculus]	[R].RLSEQLAHTPTAFK.[R]	1xPhospho [S3]	Q8BKC8-1 1xPhospho [S511]; Q8BKC8-2 1xPhospho [S496]; Q8BKC8-3 1xPhospho [S179]	4.05178e-06	45	Q8BKC8-1 [509-522]; Q8BKC8-2 [494-507]; Q8BKC8-3 [177-190]	1	1678.83	67.98	0.329944	0.277951	0.238162	0.174228	0.310807	0.123185	0.164605	1.16597	0.178226	0.215399	0.17679	0.173599	0.2912	0.277776	0.180352	0.359722	0.168233	0.46868	0.13662	0	0.0766884	0.102697	0.195415	0.333218	0.252436	0.120031	0.672366	0.186876	0.18706	0.247606	0.671744	23.08	24.6991	9.59071	0.445181	0.187821	0.175208
High	Q5SX79-1	Shroom1	Protein Shroom1 [OS=Mus musculus]	[R].RISETSVSTPGPSLPEDDVFLR.[E]	1xPhospho [S/T]	Q5SX79-1 1xPhospho [S360; T362; S363; S365; T366; S370]	4.33116e-07	57	Q5SX79-1 [358-379]	1	2482.19	98.26	0	0.165992	0	0	0	0.22753	0	0.382874	0.0173075	0.0877958	0.0879023	0	0	0.229769	0	0.00643343	0	0.0923392	0	0.20471	0	0	0	0.0524746	0.0145953	0	0	0.0837765	0.0439573	0.36	0.826645	23.1216	23.7474	9.29184	5.49855	0.0997344	0.051731
High	Q6ZPJ0	Tex2 Kiaa1738	Testis-expressed protein 2 [OS=Mus musculus]	[R].RLSEVIYEPFQLLSK.[I]	1xPhospho [S3]	Q6ZPJ0 1xPhospho [S294]	9.87267e-06	8	Q6ZPJ0 [292-306]	1	1901.98	133.24	0	0	0	0	0.0116094	0	0	0.0401185	0.0210636	0	0	0.00406911	0.00207726	0.0441372	0.00311051	0.00988266	0.0260333	0.0141986	0.00895925	0	0.00255457	0	0	0.0485432	0.0339775	0	0	0	0.0128373	0.215574	0.0242736	23.4769	25.559	13.9407	2.67209	0.0126489	0.0170522
High	P62806	Hist1h4a; Hist1h4b H4-53; Hist1h4c H4-12; Hist1h4d; Hist1h4f; Hist1h4h; Hist1h4i; Hist1h4j; Hist1h4k; Hist1h4m; Hist2h4a Hist2h4; Hist4h4	histone H4 [OS=Mus musculus]	[K].RISGLIYEETR.[G]	1xPhospho [S3]	P62806 1xPhospho [S48]	8.06896e-06	111	P62806 [46-56]	1	1416.69	78.33	1.39714	1.4539	0.872817	1.29557	1.22801	1.80374	1.34057	1.30796	2.10647	2.30033	1.29384	1.59447	2.07152	2.44001	2.41235	1.07167	1.93122	1.01199	1.52123	1.82283	1.38406	1.28407	1.67827	1.23002	1.23519	1.41736	1.71406	0.874754	1.53926	0.881345	0.512799	23.8298	23.4542	16.0209	11.5244	0.21059	0.309647
High	Q99NH2	Pard3 Par3	Partitioning defective 3 homolog [OS=Mus musculus]	[R].RISHSLYSGIEGLDESPTR.[N]	1xPhospho [S]	Q99NH2-5 1xPhospho [S580; S582]; Q99NH2-2 1xPhospho [S715; S717]; Q99NH2 1xPhospho [S715; S717]; Q99NH2-4 1xPhospho [S580; S582]; Q99NH2-3 1xPhospho [S715; S717]	1.84804e-06	22	Q99NH2-5 [578-596]; Q99NH2-2 [713-731]; Q99NH2 [713-731]; Q99NH2-4 [578-596]; Q99NH2-3 [713-731]	1	2197.03	81.61	0.0626925	0.104417	0.067256	0.0930857	0.279572	0.460815	0.158154	0.400846	0.142064	0.0896263	0.0608431	0.0769881	0.0460107	0.335321	0	0.0982436	0.0877734	0.062892	0.0376526	0.343214	0.0464559	0.0383607	0.0725575	0.141732	0.113914	0.073228	0.166368	0.0330632	0.0384356	0.715547	0.264813	24.154	22.9823	16.5015	9.84258	0.100447	0.0776935
High	Q7TQD2	Tppp	Tubulin polymerization-promoting protein [OS=Mus musculus]	[K].RLSLESEGANEGATAAPELSALEEAFR.[R]	1xPhospho [S/T]	Q7TQD2 1xPhospho [S31; S34; T42]	8.42503e-09	65	Q7TQD2 [29-55]	1	2898.35	129.89	0.161008	0.0514878	0.0324707	0.0135976	0.276461	0.082439	0	0.0676517	0.328795	0.0313437	0.0196053	0.108276	0.0989674	0.265607	0.105232	0.27534	0.554093	0.313136	0.149559	0.252295	0.382004	0.0804283	0.0711229	0.265698	0.491007	0.0741951	0.267583	0.0343119	0.216148	0.702076	0.448498	25.4019	26.393	19.9937	6.82175	0.0747538	0.137291
High	Q7TQD2	Tppp	Tubulin polymerization-promoting protein [OS=Mus musculus]	[K].RLSLESEGANEGATAAPELSALEEAFRR.[F]	1xPhospho [S]	Q7TQD2 1xPhospho [S31; S34]	3.53231e-07	79	Q7TQD2 [29-56]	2	3054.45	120.57	0.245208	0.352701	0.0955069	0.039154	0.638165	0.833296	0.106727	1.15954	0.973546	0.0833009	0.0879773	0.71248	0.446577	1.05926	0.304949	0.654265	1.55974	0.448994	0.463472	0.699423	0.504291	0.299818	0.198084	0.691981	1.37743	0.20181	1.41722	0.170717	0.642354	0.827918	0.508654	24.9204	25.9674	21.1341	8.26096	0.26593	0.371596
High	Q570Y9	Deptor Depdc6 Kiaa4200	DEP domain-containing mTOR-interacting protein [OS=Mus musculus]	[R].RLMELLNETSPSSQETHDSPFCLR.[K]	1xCarbamidomethyl [C22]; 1xPhospho [S/T]	Q570Y9 1xPhospho [S237; S238; T241; S244]; Q570Y9-2 1xPhospho [S225; S226; T229; S232]; Q570Y9-3 1xPhospho [S237; S238; T241; S244]	1.85558e-06	27	Q570Y9 [226-249]; Q570Y9-2 [214-237]; Q570Y9-3 [226-249]	1	2927.31	98.08	0.0907897	0.116414	0.0762478	0.0755417	0.0501016	0	0.0827966	0.0614194	0.119252	0.139824	0.0704977	0.130832	0.104213	0.0355469	0.173779	0.201917	0.2874	0.108439	0.16067	0	0.140537	0.114337	0.114005	0.118288	0.115486	0.0845185	0.102086	0.0689383	0.0938084	0.660481	0.636006	22.4195	23.9725	18.839	5.91147	0.0349463	0.042782
High	P97457	Mylpf	Myosin regulatory light chain 2, skeletal muscle isoform [OS=Mus musculus]	[R].RAGAEGSSNVFSMFDQTQIQEFK.[E]	1xPhospho [S/T]	P97457 1xPhospho [S15; S16; S20]	3.33056e-08	33	P97457 [9-31]	1	2657.17	120.75	0	0	0	0	0	0	0	0	0	0	0	0	0	0	0	0	0	0	0	0	0	0	0	0.0117562	0	0	0	0	0.00520581	1	0.0667706	23.8301	24.9697	3.22166	0.656576	0	0.00319717
High	Q7TSC1	Prrc2a Bat2	Protein PRRC2A [OS=Mus musculus]	[R].RKQSSSEISLAVER.[A]	1xPhospho [S]	Q7TSC1 1xPhospho [S454; S455; S456]	6.83623e-06	50	Q7TSC1 [451-464]	2	1669.83	54.67	0.149381	0.133993	0.137121	0.370927	0.56267	0.710975	0.19694	0.580704	0.228635	0.215098	0.172206	0.309974	0.185733	0.756639	0.236577	0.258719	0.144357	0.134563	0.107937	0.533455	0.198869	0.230159	0.183937	0.504964	0.190945	0.186576	0.838835	0.193999	0.129307	0.415896	0.362404	24.0123	23.1472	15.9404	12.7947	0.143353	0.18083
High	Q99M51	Nck1	Cytoplasmic protein NCK1 [OS=Mus musculus]	[K].RKPSVPDTASPADDSFVDPGER.[L]	1xPhospho [S4]	Q99M51 1xPhospho [S85]	3.24394e-09	100	Q99M51 [82-103]	1	2423.09	67.65	1.47569	1.44678	1.10524	1.01245	2.88166	2.75176	1.44331	2.56866	1.30531	1.10733	1.20818	3.72158	2.1684	4.38192	1.48738	1.67568	1.95866	2.9091	1.85364	3.22695	1.57853	1.4584	1.43007	1.94681	1.01096	2.10352	2.48929	0.982516	1.92265	0.438774	0.638561	23.8765	23.3975	3.66243	8.14973	0.701492	0.738624
High	Q8K4L3-3	Svil	Isoform 2 of Supervillin [OS=Mus musculus]	[R].RGSLELGNPSAAHLGDELK.[E]	1xPhospho [S3]	Q8K4L3-1 1xPhospho [S960]; Q8K4L3-3 1xPhospho [S556]	2.60838e-10	60	Q8K4L3-1 [958-976]; Q8K4L3-3 [554-572]	1	2043.99	79.6	1.22604	1.03086	0.896303	1.06989	1.0052	0.392699	1.5084	0	0.385758	1.78249	1.33103	2.14255	1.19055	0.445875	1.69997	0.89043	1.47365	1.52976	1.80488	0.407632	1.11128	0.983785	1.43375	1.25173	1.32332	1.03518	0.648652	0.886825	1.05491	0.197669	0.0719312	23.6097	23.7496	0.245878	2.27506	0.513066	0.421821
High	Q8K4L3-3	Svil	Isoform 2 of Supervillin [OS=Mus musculus]	[R].RGSLELGNPSAAHLGDELKEVSTAK.[S]	1xPhospho [S]	Q8K4L3-1 1xPhospho [S960; S967]; Q8K4L3-3 1xPhospho [S556; S563]	4.88982e-12	129	Q8K4L3-1 [958-982]; Q8K4L3-3 [554-578]	2	2659.31	89.63	1.38506	1.92951	1.29979	1.12331	2.76914	1.53033	3.8202	2.14845	2.08224	1.68403	1.53134	1.72086	1.50629	1.98285	1.64391	1.38311	3.9002	2.37181	2.44286	2.6628	0.953185	1.01077	1.0779	2.61524	1.69768	1.32601	2.42803	3.49232	1.08064	0.622679	0.64513	22.9053	24.2695	1.50703	1.2164	0.453951	0.642631
High	Q148V8	Fam83h	Protein FAM83H [OS=Mus musculus]	[R].RGSLTFAGESSK.[T]	1xPhospho [S3]	Q148V8 1xPhospho [S970]	3.70537e-06	77	Q148V8 [968-979]	1	1319.6	51.57	1.34921	1.9447	1.68607	2.1848	2.17258	2.12545	0.835966	2.63587	2.35725	2.12293	2.37638	1.60039	0.920169	3.48145	3.07228	1.76838	1.16237	2.8918	0.644314	2.08945	1.5981	1.66488	2.15392	1.71396	2.04432	2.99383	1.86971	1.63496	1.31841	0.027159	0.691891	23.7327	23.7777	14.0385	6.67507	0.708974	0.579977
High	Q9WVF8	Tusc2 Fus1 Lgcc Pdap2	Tumor suppressor candidate 2 [OS=Mus musculus]	[R].RGSMFYDEDGDLAHEFYEETIVTK.[N]	1xPhospho [S3]	Q9WVF8 1xPhospho [S50]	1.8697e-07	8	Q9WVF8 [48-71]	1	2932.24	117.08	0.147498	0.0743062	0	0.039039	0.18082	0.279539	0.0241937	0.208151	0.479076	0.0572249	0.0868144	0.116641	0.17276	0.460506	0.163281	0.269523	0.301294	0.139771	0.013654	0.464654	0.106548	0.0738584	0.105793	0.190682	0.240077	0.00741678	0.338193	0.121669	0.110923	0.703585	0.798521	24.6665	23.1686	15.4493	10.9826	0.07344	0.0747755
High	Q80XC3-2	Usp6nl Kiaa0019	Isoform 2 of USP6 N-terminal-like protein [OS=Mus musculus]	[K].RGSNASQYDNVPGGESEHGASAEEGPER.[T]	1xPhospho [S]	Q80XC3-1 1xPhospho [S544; S547]; Q80XC3-2 1xPhospho [S567; S570]	1.62099e-07	35	Q80XC3-1 [542-569]; Q80XC3-2 [565-592]	1	2967.21	49.9	0.343981	0.379882	0.480759	0.424986	0.206167	0.4578	0.37183	0.576306	0.0417001	0.372391	0.398761	0.584082	0.523123	0.541815	0.489591	0.348559	0.315879	0.379911	0.60411	0.537517	0.321762	0.305284	0.594866	0.342794	0.399571	0.662917	0.449256	0.341191	0.224239	0.166138	0.189922	22.2553	22.2877	6.1402	8.47544	0.116299	0.135055
High	Q9D6W8	Borcs6	BLOC-1-related complex subunit 6 [OS=Mus musculus]	[R].RGSPGGVEMNVELPQQEGDDDDDEDEEAAAGR.[A]	1xPhospho [S3]	Q9D6W8 1xPhospho [S130]	4.74034e-09	30	Q9D6W8 [128-159]	1	3467.38	79.6	0.24117	0.086647	0.336937	0.359812	0.170239	0.277695	0.11026	0	0.170241	0.441409	0.29742	0.37149	0.380368	0	0.587826	0.407996	0.24064	0.332998	0.494674	0.2339	0.439108	0.385737	0.45605	0.203881	0.327089	0.415347	0.483556	0.385932	0.411636	0.201421	0.519841	21.9951	23.8809	18.2784	16.1259	0.131961	0.0932718
High	Q9D6W8	Borcs6	BLOC-1-related complex subunit 6 [OS=Mus musculus]	[R].RGSPGGVEMNVELPQQEGDDDDDEDEEAAAGR.[A]	1xPhospho [S3]; 1xOxidation [M9]	Q9D6W8 1xPhospho [S130]	1.82979e-05	1	Q9D6W8 [128-159]	1	3483.38	68.66	0	0	0	0.136519	0	0	0	0	0	0.194315	0.138494	0.0529914	0	0	0	0.135638	0	0.147709	0	0	0.182445	0	0	0.0501701	0.0589696	0	0	0	0.20365	0.085849	0.458058	23.2438	24.544	18.3776	23.4731	0.0536698	0.0644126
High	Q148V8	Fam83h	Protein FAM83H [OS=Mus musculus]	[R].RGSPVPPVPERR.[G]	1xPhospho [S3]	Q148V8 1xPhospho [S948]	9.18162e-06	69	Q148V8 [946-957]	2	1426.73	42.49	0.851499	1.1643	1.64972	0.516258	2.5142	0.347146	1.66408	3.205	0.277131	1.22011	1.3233	0.719973	1.46722	0.292861	2.75657	0.450213	1.11882	0.49074	0.725283	0.369738	1.38459	1.56944	1.51013	0.90583	0.824274	1.88106	0.203865	1.19055	1.51715	0.707281	0.362404	23.3967	26.0123	10.4777	20.8157	0.440293	0.437044
High	Q8CI51-2; Q8CI51	Pdlim5 Enh	Isoform 2 of PDZ and LIM domain protein 5 [OS=Mus musculus] PDZ and LIM domain protein 5 [OS=Mus musculus]	[R].RGSQGDIKQQNGPPR.[K]	1xPhospho [S3]	Q8CI51-2 1xPhospho [S228]; Q8CI51 1xPhospho [S228]	1.09182e-05	52	Q8CI51-2 [226-240]; Q8CI51 [226-240]	2	1717.81	34.9	0.851532	0.475928	0.465928	0.944576	0.750206	0	0.860976	0	0.867325	0.802414	1.07503	0.838287	0.685918	0.0477764	0.753491	0.877957	0.652827	0.526922	0.638189	0.141165	0.712524	0.734791	0.477036	1.19799	0.957039	1.17308	0.892502	0.824102	0.90208	0.424061	0.986446	23.3318	25.6072	19.4219	2.69419	0.340928	0.0988244
High	Q8C525	Mb21d2	Protein MB21D2 [OS=Mus musculus]	[R].RGSTTSIPSPQSDGGDPNQPDDR.[L]	1xPhospho [T/S]	Q8C525 1xPhospho [S370; T371; T372; S373]	6.20052e-07	221	Q8C525 [368-390]	1	2464.04	50.34	0.461562	0.433373	0.386905	0.550002	0.539771	0.71224	1.02285	0	0.339776	0.471017	0.861258	0.579949	0.806263	1.13642	0.599963	0.494758	0.372131	0.848673	0.675683	0.552557	0.675301	0.664373	0.527296	0.456741	0.642247	0.846373	0.58057	1.05102	0.448017	0.660644	0.569119	22.3015	23.8211	4.06561	6.29427	0.138824	0.154889
High	Q8CI08-2	Slain2 Kiaa1458	Isoform 2 of SLAIN motif-containing protein 2 [OS=Mus musculus]	[R].RGTFSDQELDAQSLDDEDDSLQHAVHPALNR.[F]	1xPhospho [S/T]	Q8CI08-2 1xPhospho [T314; S316; S324]; Q8CI08-1 1xPhospho [T314; S316; S324]	1.68299e-05	3	Q8CI08-2 [312-342]; Q8CI08-1 [312-342]	1	3559.57	89.57	0	0	0	0.0776226	0.0217316	0	0.129809	0	0	0.0539337	0.0667813	0	0.136288	0.110732	0	0.130979	0.106616	0.0670165	0.216494	0.141606	0.0914865	0	0.115798	0.0681438	0.0831076	0	0.131474	0.227147	0.14373	0.940124	0.967469	23.2878	23.4982	21.7079	19.4154	0.0408469	0.0423123
High	Q63932	Map2k2 Mek2 Mkk2 Prkmk2	Dual specificity mitogen-activated protein kinase kinase 2 [OS=Mus musculus]	[R].RKPVLPALTINPTIAEGPSPTSEGASEANLVDLQK.[K]	1xPhospho [T/S]	Q63932 1xPhospho [T13; T17; S23; T25; S26; S30]	2.64548e-09	64	Q63932 [5-39]	1	3693.91	105.53	0.19062	0.0673613	0.0206979	0.185945	1.28209	0.111772	0.0880763	0.0782297	0.338707	0.197269	0.152702	0.390914	0.320008	0.837059	0.283106	0.365661	0.430254	0.197054	0.387438	0.160551	0.153675	0.226	0.223063	0.171998	0.478032	0.0560188	0.576161	0.338911	0.156209	0.361923	0.86881	23.6939	23.8152	18.1174	10.9149	0.204992	0.157521
High	O35638	Stag2 Sa2 Sap2	Cohesin subunit SA-2 [OS=Mus musculus]	[R].RGTSLMEDDEEPIVEDVMMSSEGR.[I]	1xPhospho [S/T]	O35638 1xPhospho [T1160; S1161]	1.58954e-06	4	O35638 [1158-1181]	1	2792.15	120.53	0	0.00739629	0.00815553	0.0146753	0	0	0	0	0.0406902	0.0180874	0	0	0.0177015	0	0.0176726	0	0	0.0221374	0.0429542	0	0.0403133	0.00508045	0.0171004	0.020512	0	0.016768	0	0.0122168	0	0.107912	0.8343	23.6142	25.5417	13.8364	5.27952	0.0117703	0.00852412
High	Q6PAJ1	Bcr Kiaa3017	Breakpoint cluster region protein [OS=Mus musculus]	[R].RHQDGLPYIDDSPSSSPHLSSK.[G]	1xPhospho [S]	Q6PAJ1 1xPhospho [S461; S463; S464]	7.11851e-06	28	Q6PAJ1 [450-471]	1	2503.12	71	0.0897862	0.0808106	0.115908	0	0.0466578	0	0.0886318	0	0.0848495	0.0908911	0.126742	0.153623	0.163632	0.0397901	0.0884282	0.120407	0.14241	0.14794	0.12326	0	0.095847	0.0807028	0.125638	0.12553	0.157417	0.133659	0.0492148	0.0575891	0.081912	0.507371	0.20232	23.7418	24.3873	1.7952	2.57223	0.0357931	0.0439584
High	Q9CZ44-3	Nsfl1c	Isoform 3 of NSFL1 cofactor p47 [OS=Mus musculus]	[R].RHSGQDVHVVLK.[L]	1xPhospho [S3]	Q9CZ44-2 1xPhospho [S178]; Q9CZ44-3 1xPhospho [S178]; Q9CZ44-1 1xPhospho [S176]	9.13294e-07	325	Q9CZ44-2 [176-187]; Q9CZ44-3 [176-187]; Q9CZ44-1 [174-185]	1	1454.73	42.01	10.5987	9.54934	9.41003	4.90449	2.62073	0.540411	14.1537	0.0948694	3.96337	9.54553	10.7262	12.0817	6.94468	1.43385	11.5342	3.91366	10.4707	8.8246	6.57841	1.92297	8.41421	6.61659	9.01965	4.85243	4.79836	8.21926	2.50138	5.12757	7.7578	0.152256	0.789255	24.7165	24.2097	2.56179	23.1205	3.75305	1.57693
High	Q3TYD6	Lmtk2 Brek Kiaa1079	Serine/threonine-protein kinase LMTK2 [OS=Mus musculus]	[R].RHSGTSPQASPALLTEEGSPTAPTDPILKPEETK.[S]	1xPhospho [S/T]	Q3TYD6 1xPhospho [S781; T783; S784]	2.59128e-05	3	Q3TYD6 [779-812]	1	3622.76	81.58	0.0521486	0	0	0.0672456	0	0	0	0	0	0.100254	0.0513088	0	0	0	0	0	0	0	0	0	0	0	0	0.0265022	0.0340476	0	0	0	0	0.556367	0.102592	21.6266	25.009	18.273	4.22412	0.0188604	0.0100336
High	Q8VDU0	Gpsm2 Lgn Pins	G-protein-signaling modulator 2 [OS=Mus musculus]	[R].RHSMENLELMK.[L]	1xPhospho [S3]	Q8VDU0 1xPhospho [S408]	1.51705e-05	15	Q8VDU0 [406-416]	1	1467.65	62.53	0.0632187	0.0639042	0.0888336	0.041403	0	0	0.0940819	0	0	0.0954617	0.0732668	0	0.0609253	0	0.0606699	0.0629228	0.0707082	0.0763252	0.0477251	0.0614505	0.0361338	0.0436645	0.10789	0.0318776	0.0240229	0.0934964	0.00339405	0.118969	0.073301	0.732736	0.526205	22.8998	25.3772	21.0418	21.2316	0.0213975	0.0360868
High	Q8K012	Fnbp1l Toca1	Formin-binding protein 1-like [OS=Mus musculus]	[R].RHSSDINHLVTQGRESPEGSYTDDANQEVR.[G]	2xPhospho [S4; S16]	Q8K012-2 2xPhospho [S430; S442]; Q8K012 2xPhospho [S489; S501]	3.84812e-07	33	Q8K012-2 [427-456]; Q8K012 [486-515]	2	3557.51	65.07	0.385458	0.277783	0.503599	0.644999	0.473604	0.481585	0.437545	0.44239	0.277516	0.608865	0.617538	0.738037	0.609799	0.387443	0.629477	0.53814	0.365766	0.452329	0.512327	1.10294	0.442959	0.378586	0.51327	0.549468	0.605541	0.405936	0.533472	0.430207	0.501628	0.871796	0.192019	21.5416	22.503	18.5841	8.4992	0.0673745	0.155046
High	Q9QUG9	Rasgrp2	RAS guanyl-releasing protein 2 [OS=Mus musculus]	[R].RHSSLIDIESVPTYK.[W]	1xPhospho [S]	Q9QUG9 1xPhospho [S116; S117]; Q9QUG9-2 1xPhospho [S116; S117]	1.7584e-05	27	Q9QUG9 [114-128]; Q9QUG9-2 [114-128]	1	1824.89	80.97	0.059253	0.091204	0.0480012	0.0592438	0	0	0.076458	0	0.0456832	0.0821593	0.0818426	0.0241236	0.0577517	0.0342139	0.052921	0.0411702	0.0587852	0.0445151	0.0266471	0.0684436	0.038532	0.0528299	0.0616192	0.0375885	0.0703443	0.0299833	0.0450611	0.0419197	0.034572	0.651572	0.989229	23.0636	23.2196	6.21237	6.81757	0.0210715	0.00474395
High	O54774	Ap3d1 Ap3d	AP-3 complex subunit delta-1 [OS=Mus musculus]	[R].RHSSLPTESDEDIAPAQR.[V]	1xPhospho [S/T]	O54774 1xPhospho [T758; S760]	1.15119e-09	56	O54774 [752-769]	1	2088.93	54.52	1.2753	1.69793	1.5705	0.810709	1.19665	1.33893	0.847313	1.36615	1.51973	0.96833	1.36224	0.880726	1.92655	0.941961	0.93822	0.919754	0.79367	0.829633	0.828095	0.946771	0.942763	0.69641	0.995957	1.65919	0.680912	1.30359	0.989115	0.602559	0.86129	0.54096	0.843275	22.3941	24.4689	6.93233	4.09386	0.233055	0.28462
High	Q69ZH9	Arhgap23 Kiaa1501 MNCb-1301	Rho GTPase-activating protein 23 [OS=Mus musculus]	[K].RHSTSDLSDATFSDIRR.[E]	1xPhospho [S/T]	Q69ZH9 1xPhospho [S673; T674; S675]	4.78378e-05	5	Q69ZH9 [671-687]	2	2043.92	63.01	0.0318318	0.0267322	0	0.0507077	0	0	0.0342949	0.0994638	0.0331453	0.0489356	0.0366205	0.0150153	0.0699948	0	0.0414053	0.0279214	0.0603565	0.0334458	0.0411527	0	0.0294732	0.0304838	0.0262969	0.0192314	0.0247471	0.0212464	0.0176592	0.0146757	0.020319	0.90136	0.45549	25.1382	23.3673	10.5205	4.93416	0.0108405	0.00949596
High	Q9DBR1	Xrn2 Dhm1	5'-3' exoribonuclease 2 [OS=Mus musculus]	[K].RKAEDSDSEPEPEDNVR.[L]	2xPhospho [S6; S8]	Q9DBR1 2xPhospho [S499; S501]; Q9DBR1-2 2xPhospho [S499; S501]	2.91436e-05	24	Q9DBR1 [494-510]; Q9DBR1-2 [494-510]	2	2132.82	41.57	0	0	0.456515	0.75036	0	0	0	0	0	0.189539	0	0	0.0702124	0	0.132817	0.900213	0	0	0.829994	0.149904	0.865591	0.595264	0	0	0	0.394754	0.0841864	0.322382	0.480323	0.0978438	0.660156	23.1521	25.4077	15.4629	14.5341	0.206892	0.236021
High	E9Q1P8	Irf2bp2	Interferon regulatory factor 2-binding protein 2 [OS=Mus musculus]	[K].RKPSPEPEGEVGPPK.[I]	1xPhospho [S4]	E9Q1P8 1xPhospho [S343]	1.48702e-05	52	E9Q1P8 [340-354]	1	1683.81	41.92	0.9674	1.91079	0.729154	0.802007	0.245053	0.75721	1.49407	0.822008	0.397671	0.652822	0.802342	1.21432	0.969982	0.263026	0.960697	0.345979	1.0191	0.773792	1.17248	0.316992	0.732498	0.734881	1.12678	0.632759	0.553979	1.38219	0.320947	0.466324	0.832652	0.0298253	0.750996	24.0109	21.5797	4.47614	5.63964	0.480985	0.235672
High	P97496	Smarcc1 Baf155 Srg3	SWI/SNF complex subunit SMARCC1 [OS=Mus musculus]	[K].RKPSPSPPPPTATESR.[K]	2xPhospho [S4; S6]	P97496 2xPhospho [S327; S329]; P97496-2 2xPhospho [S327; S329]	2.25604e-06	78	P97496 [324-339]; P97496-2 [324-339]	1	1864.84	38.67	0.549387	0.653462	0.33082	0.477231	0.285058	0.47965	0.55213	0.421833	0.492952	0.255381	0.51559	0.492497	0.490397	0.961938	0.479252	0.384689	0.389373	0.870871	0.653835	0.310482	0.350139	0.559994	0.580921	0.348795	0.408957	0.468843	0.416508	0.2434	0.339441	0.0284934	0.785882	23.4254	25.1646	7.03182	2.2993	0.126798	0.118556
High	Q9JI10	Stk3 Mess1 Mst2	serine/threonine-protein kinase 3 [OS=Mus musculus]	[K].RHEEQQRELEEEEENSDEDELDSHTMVK.[T]	1xPhospho [S16]	Q9JI10-2 1xPhospho [S246]; Q9JI10 1xPhospho [S316]	5.88499e-06	4	Q9JI10-2 [231-258]; Q9JI10 [301-328]	2	3550.45	60.25	0	0	0.021979	0	0.119468	0.142305	0	0	0.124191	0.0717166	0.0376895	0	0	0.131699	0	0.039442	0.0394099	0	0.0220117	0.224931	0.0165597	0.0425143	0.085859	0.109995	0	0	0.203287	0	0	0.320696	0.716054	26.2735	23.1105	18.057	11.6746	0.041828	0.0550092
High	Q80WJ7	Mtdh Lyric	protein LYRIC [OS=Mus musculus]	[K].LSSQLSEEKWNSVPPASAGKR.[K]	1xPhospho [S]	Q80WJ7 1xPhospho [S293; S294; S297; S303]	2.50783e-06	624	Q80WJ7 [292-312]	2	2351.14	66.54	1.86843	1.0359	1.23884	1.04704	3.2797	1.04717	0.955592	3.95437	2.41581	2.12181	1.35287	2.41242	1.82204	2.89544	1.94362	0.65939	2.11451	1.03861	0.936696	2.6993	1.42982	2.35899	1.00549	0.719926	1.18485	1.33649	2.84031	1.99768	0.868393	0.728974	0.026765	23.3281	23.6932	9.46713	14.1459	0.647991	0.817956
High	Q80WJ7	Mtdh Lyric	protein LYRIC [OS=Mus musculus]	[K].LSSQLSEEKWNSVPPASAGK.[R]	1xPhospho [S]	Q80WJ7 1xPhospho [S293; S294; S297; S303]	1.11849e-05	203	Q80WJ7 [292-311]	1	2195.04	72.99	1.02318	0.695199	0.43618	0.646352	1.54985	0.82148	0.279218	0.25936	1.58688	0.932388	0.446575	1.11868	0.711849	1.4523	1.19212	0.64302	1.03916	1.19517	0.796413	1.14735	1.13404	1.39361	0.702871	0.469172	1.58748	0.492543	0.996737	1.50805	0.467202	0.297679	0.700067	21.466	23.3612	16.7807	17.4183	0.319845	0.405048
High	Q99MR1	Gigyf1 Kiaa4110 Perq1	GRB10-interacting GYF protein 1 [OS=Mus musculus]	[R].ISSPPGPPGDLEDEEGLKHLQQEAEK.[L]	1xPhospho [S]	Q99MR1 1xPhospho [S412; S413]	4.84417e-06	40	Q99MR1 [411-436]	1	2880.33	86.5	0.271883	0.240136	0.0953924	0.182464	0.176759	0.0504054	0.275674	0	0.0903157	0.0508996	0.140287	0.158238	0.177636	0.0330896	0.257521	0.108672	0.298149	0.268375	0.145941	0	0.157713	0.159931	0.163636	0.215822	0.108415	0.110562	0.150856	0.318603	0.181967	0.319677	0.0422714	24.1052	22.0126	3.72014	20.1559	0.0899928	0.0920581
High	Q6PHZ2-1	Camk2d Kiaa4163	Calcium/calmodulin-dependent protein kinase type II subunit delta [OS=Mus musculus]	[K].KPDGVKESTESSNTTIEDEDVK.[A]	1xPhospho [T/S]	Q6PHZ2-2 1xPhospho [S330; T331; S333; S334; T336]; Q6PHZ2-1 1xPhospho [S330; T331; S333; S334; T336]	1.87076e-06	87	Q6PHZ2-2 [323-344]; Q6PHZ2-1 [323-344]	1	2488.1	47.2	0.385082	0.495356	0.514379	0.671783	0.300164	0	0.552119	0.315843	0.521048	0.289415	0.430254	0.554455	0.302291	0.294575	0.191949	0.220949	0.276616	0.780173	0.521631	0.399661	0.313849	0.443128	0.413022	0.553827	0.328643	0.334201	0.504988	0.264981	0.35337	0.559953	0.183612	26.425	25.4831	7.49745	2.60273	0.128751	0.150906
High	P97863	Nfib	Nuclear factor 1 B-type [OS=Mus musculus]	[K].KPEKPLFSSTSPQDSSPR.[L]	1xPhospho [S/T]	P97863-3 1xPhospho [S325; S326; T327; S328; S332; S333]; P97863-2 1xPhospho [S325; S326; T327; S328; S332; S333]; P97863 1xPhospho [S325; S326; T327; S328; S332; S333]	4.85778e-09	161	P97863-3 [318-335]; P97863-2 [318-335]; P97863 [318-335]	0	2067.97	51.46	1.19425	1.20528	1.22792	2.0349	1.39965	1.99788	1.02752	2.07519	1.6747	1.85943	1.33238	1.37719	1.21987	1.84117	1.6596	1.40413	1.07841	1.34107	1.29031	1.44555	1.29919	1.55833	1.56794	0.864518	0.870438	1.09366	1.06584	1.40631	1.02515	0.0465696	0.67158	23.7443	25.6186	14.5314	19.1238	0.316597	0.185147
High	Q9D2C2-1	Saal1	protein saal1 [OS=Mus musculus]	[K].KPENPSESDTEEPTICGPTQDDFHMK.[I]	1xCarbamidomethyl [C16]; 1xPhospho [T/S]	Q9D2C2-2 1xPhospho [S374; S376; T378]; Q9D2C2-1 1xPhospho [S374; S376; T378]	7.59144e-08	96	Q9D2C2-2 [369-394]; Q9D2C2-1 [369-394]	0	3069.25	73.75	0.257644	0.235315	0.288905	0.313376	0.403091	0	0.28799	0	0.290356	0.579225	0.366898	0.239027	0.514429	0.233687	0.606486	0.361348	0.327152	0.349743	0.446196	0.260697	0.375417	0.330705	0.515803	0.265243	0.303861	0.351207	0.645094	0.419126	0.288672	0.297243	0.476376	22.7581	23.5964	16.2286	15.6664	0.141549	0.0974191
High	Q65Z40	Wapl Kiaa0261 Wapal	Wings apart-like protein homolog [OS=Mus musculus]	[K].KPKVEEEDTGDPFGFDSDDESLPVSSK.[N]	1xPhospho [S]	Q65Z40 1xPhospho [S77; S81]	6.22585e-07	6	Q65Z40 [61-87]	1	3034.31	87.19	0.0328152	0.0385916	0.0598261	0.124484	0	0	0.019104	0	0.0500372	0.135008	0	0	0.0977416	0	0.107061	0.232912	0.185293	0	0.0691023	0.060006	0.151849	0.150729	0	0.0673639	0.0535989	0.0776944	0.168474	0.0808243	0.112016	0.217063	0.04008	23.8531	23.5461	17.1816	15.1117	0.0538443	0.0602317
High	P62908	Rps3	40S ribosomal protein S3 [OS=Mus musculus]	[K].KPLPDHVSIVEPKDEILPTTPISEQK.[G]	1xPhospho [T/S]	P62908 1xPhospho [T220; T221; S224]	1.99279e-10	686	P62908 [202-227]	1	2990.55	82.87	19.8427	14.195	7.43644	12.3828	28.7454	64.7875	8.86396	33.4511	21.6145	5.89724	8.95979	19.0711	16.9719	45.8932	11.9974	13.1781	14.6747	24.0955	14.4945	24.3743	4.26251	9.01449	6.86976	30.0686	26.0493	5.96732	22.6079	9.6753	3.57059	0.830468	0.900411	24.648	26.4405	23.3626	4.81001	9.29237	9.56229
High	Q52KI8-1	Srrm1 Pop101	Serine/arginine repetitive matrix protein 1 [OS=Mus musculus]	[K].KPPAPPSPVQSQSPSTNWSPAVPAK.[K]	2xPhospho [S/T]	Q52KI8-2 2xPhospho [S787; S791; S793; S795; T796; S799]; Q52KI8-1 2xPhospho [S810; S814; S816; S818; T819; S822]	1.95645e-06	180	Q52KI8-2 [781-805]; Q52KI8-1 [804-828]	0	2715.26	74.44	0.985933	1.12683	0.742889	0.51271	1.16281	1.56163	0.4847	1.1157	1.60013	0.562927	0.378386	1.47875	1.32316	1.1015	1.76185	0.503778	1.10969	0.726283	1.00572	0.982481	0.629677	0.784063	0.839427	1.55732	1.16614	0.944178	1.42854	0.750266	0.98026	0.913745	0.685418	24.8797	26.5262	23.7234	5.28915	0.261055	0.164229
High	Q91X51	Gorasp1	Golgi reassembly-stacking protein 1 [OS=Mus musculus]	[K].KPPGATPPGTPATTSQLTAFPLGAPPPWPIPQDSSGPELGSR.[Q]	1xPhospho [T/S]	Q91X51 1xPhospho [T216; T220; T223; T224; S225; T228]	3.65126e-09	523	Q91X51 [211-252]	0	4256.11	125.99	0.886763	0.300864	0.219021	0.0516289	1.50389	0.692375	0.272057	0.484692	1.53549	0.377788	0.266449	0.560454	0.393804	1.27637	0.53534	0.5883	1.2409	1.35203	0.695725	0.607213	0.609363	0.35636	0.343136	1.79557	0.883407	0.367337	0.69163	0.368371	1.16566	0.794416	0.069485	23.1141	25.501	18.5765	2.20188	0.230145	0.553499
High	Q91X51	Gorasp1	Golgi reassembly-stacking protein 1 [OS=Mus musculus]	[K].KPPGATPPGTPATTSQLTAFPLGAPPPWPIPQDSSGPELGSR.[Q]	2xPhospho [T]	Q91X51 2xPhospho [T216; T220; T223; T224; T228]	5.47094e-06	71	Q91X51 [211-252]	0	4336.07	130.94	0.183836	0.0664235	0.0102263	0.0127068	0.219474	0.10843	0.0297161	0.0752837	0.294862	0.0602436	0.0106447	0.0735938	0.0658247	0.216265	0.028334	0.302647	0.223779	0.180701	0.177637	0.166392	0.113567	0.0790081	0.0373088	0.211875	0.274522	0.0439245	0.130834	0.0399622	0.13469	0.660481	0.0877937	22.8211	25.6227	18.6937	4.82836	0.0603264	0.0811417
High	P46467	Vps4b Skd1	Vacuolar protein sorting-associated protein 4B [OS=Mus musculus]	[K].KPQKPVKEEQSGPVDEKGNDSDGEAESDDPEK.[K]	1xPhospho [S21]	P46467 1xPhospho [S102]	4.86689e-08	52	P46467 [82-113]	2	3548.55	39.82	1.14329	1.31003	1.75827	2.23679	1.05453	0.912045	1.68692	1.54514	1.51722	1.67295	2.00488	1.72955	1.87454	0.886555	2.03211	1.38252	1.40761	1.39159	1.864	1.30151	2.3514	1.75412	2.34983	1.23409	1.69546	2.09318	1.39884	1.20778	1.64969	0.494772	0.754987	24.5382	23.9223	8.40435	12.1921	0.274567	0.328136
High	Q8C4Y3	Nelfb Cobra1 MNCb-5210	Negative elongation factor B [OS=Mus musculus]	[R].KPSPTQAAETPALDLPLPSVPAPATL.[-]	1xPhospho [S/T]	Q8C4Y3 1xPhospho [S557; T559; T564; S573]	1.88501e-07	373	Q8C4Y3 [555-580]	0	2662.37	129.72	0.674476	0.161628	0.259843	0.197962	0.537922	2.46247	0.159231	0.659315	0.419138	0.264804	0.189107	0.188515	0.304552	0.198472	0.277997	0.691619	1.47342	0.876984	0.634396	0.094224	1.17586	0.138144	0.199819	0.872001	1.26407	0.151719	0.310817	0.265362	0.758683	0.096224	0.449168	25.1952	24.598	22.0257	4.03991	0.555295	0.446951
High	Q69ZC8	Gpalpp1 Kiaa1704	GPALPP motifs-containing protein 1 [OS=Mus musculus]	[K].KQDDSPPRPIIGPALPPGFIK.[S]	1xPhospho [S5]	Q69ZC8 1xPhospho [S104]	2.43325e-05	53	Q69ZC8 [100-120]	1	2323.22	97.42	0.0892672	0.0588603	0.101338	0.112772	0.186767	0	0.24163	0.030632	0.0814855	0.106895	0.0802538	0.252501	0.133802	0.147091	0.121007	0.154797	0.290561	0.187757	0.240025	0.0870797	0.0183925	0.108171	0.171983	0.257342	0.581964	0.124467	0.130005	0.0730337	0.15215	0.833021	0.0202208	23.3895	23.3881	0.334854	4.53199	0.0372711	0.165136
High	Q3U214	Mast3 Kiaa0561	Microtubule-associated serine/threonine-protein kinase 3 [OS=Mus musculus]	[K].KQEAVQEVSFDEEPGPPR.[G]	1xPhospho [S9]	Q3U214 1xPhospho [S1289]	5.0232e-05	10	Q3U214 [1281-1298]	1	2121.95	68.95	0.0262104	0.203673	0.105068	0.217144	0.466888	0.00826751	0.104886	0	0.125244	0.417286	0.138212	0.0724093	0.109072	0	0.204933	0.123435	0.12595	0.228068	0.0953163	0.00713897	0.172522	0.0979893	0.162974	0.100867	0.122437	0	0.0706037	0.122306	0.0998715	0.113502	0.164187	23.1446	23.1765	16.9167	22.8922	0.146419	0.069047
High	Q505F5	Lrrc47 Kiaa1185	Leucine-rich repeat-containing protein 47 [OS=Mus musculus]	[R].KQHRESGEGEEEVADSAR.[L]	1xPhospho [S6]	Q505F5 1xPhospho [S293]	4.28881e-06	86	Q505F5 [288-305]	2	2093.89	37.88	5.04361	1.60797	0.481443	7.35054	4.97595	0.719888	1.13115	0	5.9729	3.22024	2.71666	2.91156	1.96123	0.718666	4.73808	2.96392	3.01741	2.39366	0.416439	0.863272	2.99853	2.56782	1.24322	2.19044	1.39521	0.635981	3.16011	2.14672	0.71212	0.284622	0.248203	22.4732	22.1004	17.974	16.9747	2.69359	1.3173
High	Q9QZC2	Plxnc1 Vespr	Plexin-C1 [OS=Mus musculus]	[R].KQSQQLELLESELRK.[E]	1xPhospho [S3]	Q9QZC2 1xPhospho [S984]	8.828e-08	44	Q9QZC2 [982-996]	2	1908.98	87.24	0.201394	0.113099	0.12506	0.161446	0.395042	0.0743076	0.375641	0.0425081	0.247886	0.170736	0.18555	0.0937778	0.0736875	0.0673909	0.214782	0.129144	0.28917	0.120051	0.116078	0.129026	0.161827	0.102043	0.122061	0.124436	0.190572	0.115984	0.0560601	0.162392	0.0798159	0.4401	0.759164	22.7866	23.9832	17.4329	5.98263	0.0719452	0.023737
High	Q8VI47	Abcc2	canalicular multispecific organic anion transporter 1 [OS=Mus musculus]	[K].KQSQSQDVLVLEDSK.[K]	1xPhospho [S]	Q8VI47 1xPhospho [S279; S281]	3.80133e-07	116	Q8VI47 [277-291]	1	1783.85	67.44	0.421262	0.132048	0.354529	0.459137	0.926252	0.434006	0.160539	0.166758	0.643802	0.512641	0.323295	0.282248	0.795194	0.636295	0.51818	0.505757	0.566192	0.295804	0.39604	0.197094	0.501005	0.400808	0.993034	0.170037	0.222918	0.41462	0.282384	0.564135	0.378062	0.357365	0.364937	24.0201	26.0118	17.0931	20.493	0.15136	0.205672
High	Q8VI47	Abcc2	canalicular multispecific organic anion transporter 1 [OS=Mus musculus]	[K].KQSQSQDVLVLEDSKK.[K]	1xPhospho [S]	Q8VI47 1xPhospho [S279; S281]	2.77209e-08	182	Q8VI47 [277-292]	2	1911.94	57.26	0.480412	0.411822	1.01641	1.11151	0.909211	1.66596	0.537742	1.01206	0.934821	0.901339	0.857242	0.743701	0.805225	0.989014	0.940809	1.01347	0.589685	0.578475	0.746135	0.873481	0.779209	0.925076	0.715103	0.502392	0.343533	0.609598	0.578315	0.542452	0.484701	0.230304	0.7921	25.7597	24.4163	16.0844	14.5341	0.263628	0.117511
High	Q60598	Cttn Ems1	Src substrate cortactin [OS=Mus musculus]	[K].KQTPPASPSPQPIEDRPPSSPIYEDAAPFK.[A]	1xPhospho [T/S]	Q60598 1xPhospho [T401; S405; S407; S417; S418]	3.86384e-07	66	Q60598 [399-428]	1	3327.59	84.04	0.254786	0.317749	0.326368	0.316593	0.846826	0.433872	0.326642	0.301226	1.02398	0.397711	0.447798	0.359533	0.637249	0.491136	0.415728	0.726927	0.675934	0.432531	0.580016	0.0973703	0.266849	0.354012	0.800606	0.391221	0.233399	0.458312	0.385114	0.375921	0.506439	0.182329	0.212429	24.8707	24.5997	17.6197	23.4521	0.168009	0.171575
High	Q60598	Cttn Ems1	Src substrate cortactin [OS=Mus musculus]	[K].KQTPPASPSPQPIEDRPPSSPIYEDAAPFK.[A]	2xPhospho [S/T]	Q60598 2xPhospho [T401; S405; S407; S417; S418]	5.01595e-07	210	Q60598 [399-428]	1	3407.56	87.79	0.950372	0.849929	0.83767	1.12241	1.08108	0.256124	1.36694	0.055966	1.07944	0.840196	1.05109	1.07591	1.36185	0.466791	1.27551	1.29553	1.20678	1.1787	1.33423	0.323884	0.929608	0.802075	1.81899	1.41644	0.975895	1.16052	0.597099	1.09133	0.96149	0.754987	0.352361	24.0957	23.3301	10.2298	1.08647	0.356713	0.348748
High	Q60598	Cttn Ems1	Src substrate cortactin [OS=Mus musculus]	[K].KQTPPASPSPQPIEDRPPSSPIYEDAAPFK.[A]	3xPhospho [S19; T/S]	Q60598 3xPhospho [T401; S405; S407; S417; S418]	1.91157e-05	100	Q60598 [399-428]	1	3487.53	90.52	0.225095	0.16703	0.193782	0.578999	0.173212	0.0881887	0.249583	0.0893796	0.252434	0.392034	0.363744	0.590783	0.272137	0.140649	0.503121	0.35443	0.243188	0.497784	0.251224	0.16993	0.286921	0.35654	0.422873	0.306126	0.307844	0.494068	0.441258	0.214808	0.183411	0.617639	0.927947	23.0377	24.3203	19.9979	3.24537	0.151079	0.0619486
High	Q60598	Cttn Ems1	Src substrate cortactin [OS=Mus musculus]	[K].KQTPPASPSPQPIEDRPPSSPIYEDAAPFKAEPSYR.[G]	1xPhospho [S/T]	Q60598 1xPhospho [T401; S405; S407; S417; S418]	4.69916e-07	158	Q60598 [399-434]	2	4030.92	83.15	0.885377	0.623169	0.71535	1.01322	0.905898	0.641305	0.875864	0.431794	1.07809	1.25648	0.67736	1.0135	1.0465	0.993508	1.04753	0.858243	1.13945	0.633252	0.763282	0.549329	0.631254	0.695387	0.832142	1.0051	0.922917	1.26246	0.615975	0.872098	0.720747	0.232324	0.758815	22.479	22.7462	17.7375	7.26383	0.168989	0.12598
High	Q60598	Cttn Ems1	Src substrate cortactin [OS=Mus musculus]	[K].KQTPPASPSPQPIEDRPPSSPIYEDAAPFKAEPSYR.[G]	2xPhospho [S/T]	Q60598 2xPhospho [T401; S405; S407; S417; S418; S432]	2.88078e-07	180	Q60598 [399-434]	2	4110.89	86.36	1.14254	1.45901	1.04411	1.4723	0.856696	4.15985	1.7694	2.33078	0.874376	1.37923	1.38079	1.59957	1.56244	3.38894	0.918192	1.53907	1.64289	1.16769	1.43228	1.557	1.30415	1.25269	1.60935	1.58262	1.67688	1.94578	1.50747	2.11165	1.47546	0.71048	0.745978	22.9617	23.8331	6.6015	12.2933	0.718509	0.190221
High	Q60598	Cttn Ems1	Src substrate cortactin [OS=Mus musculus]	[K].KQTPPASPSPQPIEDRPPSSPIYEDAAPFKAEPSYR.[G]	3xPhospho [S/T]	Q60598 3xPhospho [S405; S407; S417; S418]	3.49762e-08	110	Q60598 [399-434]	2	4190.85	88.95	0.455555	0.485655	0.726124	1.04529	0.831434	1.02516	0.942712	0.46486	0.71526	0.693827	0.891185	0.922359	0.912301	0.826383	0.91016	1.61377	0.745838	0.567715	1.11321	1.04874	1.19065	0.770161	1.22905	0.742798	0.904574	1.11001	1.11339	1.13311	0.682214	0.483025	0.156816	24.5143	24.6168	18.2585	12.7245	0.181079	0.224113
High	Q8K190	Saysd1	SAYSvFN domain-containing protein 1 [OS=Mus musculus]	[R].KRASLVAQPSTSSQSVQTSGAK.[A]	1xPhospho [S4]	Q8K190 1xPhospho [S16]	8.60756e-06	2	Q8K190 [13-34]	2	2298.14	44.52	0.0355517	0.0244539	0.026685	0.0417616	0.118083	0.124403	0.0466726	0	0.110182	0.0392378	0.0741317	0.0382548	0.0231697	0.0727009	0.0261573	0.0308214	0.0542303	0.0441534	0.0175573	0	0	0.016098	0.0236632	0.0909184	0.0135976	0.0106315	0	0.010474	0.0369769	0.204394	0.0113636	25.6524	24.7342	20.0767	0.724269	0.026476	0.0322736
High	Q80WJ7	Mtdh Lyric	protein LYRIC [OS=Mus musculus]	[R].KREEAAPPTPAPDDLAQLK.[N]	1xPhospho [T9]	Q80WJ7 1xPhospho [T96]	2.60155e-07	57	Q80WJ7 [88-106]	2	2127.05	67.73	0.714136	0.607848	0.4417	0.587243	1.15051	0.247957	0.752869	0.813883	0.689055	0.612707	0.369212	0.266728	0.331716	0.656335	0.517043	0.332862	0.501077	0.319747	0.161138	0.362837	0.347948	0.330039	0.396426	0.439663	0.471844	0.295194	0.565271	0.33017	0.194436	0.543906	0.727268	23.748	23.627	12.6812	14.5793	0.148088	0.0755367
High	E9Q1P8	Irf2bp2	Interferon regulatory factor 2-binding protein 2 [OS=Mus musculus]	[R].KRKPSPEPEGEVGPPK.[I]	1xPhospho [S5]	E9Q1P8 1xPhospho [S343]	4.69446e-05	43	E9Q1P8 [339-354]	2	1811.91	38.61	0.733966	1.15453	0.320532	0.726102	0.537753	0.754682	0.669512	0.591189	0.635709	0.347282	0.665657	0.606547	0.703291	1.0387	0.460827	0.243456	0.543334	0.542617	0.86399	0.603808	0.389686	0.496317	0.288297	0.456416	0.667549	1.18263	0.339655	0.36253	0.587367	0.0985332	0.0352313	23.3472	22.7266	6.02041	7.94299	0.197034	0.280932
High	P97496	Smarcc1 Baf155 Srg3	SWI/SNF complex subunit SMARCC1 [OS=Mus musculus]	[R].KRKPSPSPPPPTATESR.[K]	2xPhospho [S5; S7]	P97496 2xPhospho [S327; S329]; P97496-2 2xPhospho [S327; S329]	1.36712e-05	108	P97496 [323-339]; P97496-2 [323-339]	2	1992.93	35.96	0.516546	0.254404	0.24725	0.331668	0.292602	0.384403	0.306765	0.704228	0.275692	0.264403	0.321928	0.353213	0.340177	0.282012	0.327201	0.562659	0.275373	0.345129	0.354089	0.268915	0.298859	0.289521	0.239744	0.531294	0.435147	0.336665	0.233288	0.263222	0.271723	0.87273	0.136456	24.5585	25.9784	3.1944	3.59067	0.0713891	0.0953903
High	Q8R1Q8	Dync1li1 Dncli1 Dnclic1	Cytoplasmic dynein 1 light intermediate chain 1 [OS=Mus musculus]	[R].KPASVSPTTPTSPTEGEAS.[-]	1xPhospho [S/T]	Q8R1Q8 1xPhospho [S508; S510; T512; T513; T515; S516]	1.54767e-05	305	Q8R1Q8 [505-523]	0	1923.86	47.63	2.39827	2.66709	1.69033	3.12369	2.4153	1.68363	4.00622	1.57574	2.82837	2.77632	2.78173	2.98829	2.50343	1.72062	2.93964	2.81081	2.85467	3.65991	2.01619	1.71457	2.91496	2.67938	2.34392	2.91986	1.99323	1.59557	1.9298	3.27432	2.92647	0.732736	0.0362903	24.19	22.358	9.52599	20.4243	0.648749	0.783371
High	Q6ZQ58-1	Larp1 Kiaa0731 Larp	La-related protein 1 [OS=Mus musculus]	[R].KNTFTAWSEEDSDYEIDDRDVNK.[I]	2xPhospho [S8; S12]	Q6ZQ58-1 2xPhospho [S604; S608]	1.97956e-07	14	Q6ZQ58-1 [597-619]	2	2937.15	85.38	0	0	0.0728157	0.164559	0	0.042237	0	0.815551	0	0.0608536	0.0549871	0	0	0	0.0439066	0.625288	0.0256253	0.0144773	0.357703	0.723478	0.390009	0.055418	0.0241669	0	0	0.0582048	0.127051	0.105881	0.177911	0.288369	0.374911	23.8375	23.022	14.3555	10.6419	0.162314	0.175897
High	Q6ZQ58-1	Larp1 Kiaa0731 Larp	La-related protein 1 [OS=Mus musculus]	[R].KNTFTAWSEEDSDYEIDDRDVNK.[I]	1xPhospho [S/T]	Q6ZQ58-1 1xPhospho [T599; T601; S604; S608]	3.6284e-08	45	Q6ZQ58-1 [597-619]	2	2857.18	82.65	0.178056	0.0502093	0.188825	0.461177	0.270243	0.10344	0.157703	0.0500863	0.24665	0.366683	0.221296	0.244789	0.254471	0.110338	0.322621	0.541324	0.218839	0.192013	0.358068	0.170999	0.493928	0.268878	0.184015	0.202454	0.206016	0.174927	0.33371	0.365645	0.267327	0.0243048	0.115396	22.4571	22.8718	16.9652	15.1899	0.147704	0.115778
High	Q62234-1	Myom1	Myomesin-1 [OS=Mus musculus]	[R].KNSLVLQWKPPVYSGR.[T]	1xPhospho [S3]	Q62234-1 1xPhospho [S1036]; Q62234-2 1xPhospho [S938]	1.123e-05	3	Q62234-1 [1034-1049]; Q62234-2 [936-951]	1	1952.02	89.33	0	0	0	0	0	0	0	0	0	0	0	0	0	0.0756164	0	0	0	0	0	0.0651971	0	0	0	0.0137212	0	0	0	0	0	0.206116	0.216504	23.226	22.991	10.1115	6.89234	0.0131617	0.0172551
High	Q61586	Gpam Gpat1	Glycerol-3-phosphate acyltransferase 1, mitochondrial [OS=Mus musculus]	[K].KLPELNWRSDEEDEDSDFGEEQR.[D]	1xPhospho [S9]	Q61586 1xPhospho [S687]	9.82813e-07	83	Q61586 [679-701]	2	2903.2	86.62	0.367449	0.31562	0.464837	0.798268	0.364987	0.461079	0.487003	1.06907	0.421561	0.640124	0.601599	0.583897	0.724899	0.389432	0.706119	1.06039	0.538708	0.52956	0.811648	0.29194	0.96982	0.691224	0.973285	0.241532	0.442639	0.569932	0.562843	0.959259	0.663422	0.806045	0.281006	24.57	24.7034	14.8308	18.6349	0.111838	0.24794
High	Q61586	Gpam Gpat1	Glycerol-3-phosphate acyltransferase 1, mitochondrial [OS=Mus musculus]	[K].KLPELNWRSDEEDEDSDFGEEQR.[D]	2xPhospho [S9; S16]	Q61586 2xPhospho [S687; S694]	1.20724e-05	16	Q61586 [679-701]	2	2983.17	89.21	0	0	0.0409011	0.124475	0	0	0	0.171304	0	0	0	0	0	0	0	1.92475	0	0	0.307303	1.35259	0.638886	0.0622224	0	0	0	0	0.171646	0.134789	0.0687759	0.222124	0.17876	23.8713	23.1574	15.4601	11.2138	0.328724	0.332718
High	Q6ZQ88	Kdm1a Aof2 Kiaa0601 Lsd1	Lysine-specific histone demethylase 1A [OS=Mus musculus]	[K].KLPPPPPQAPPEEENESEPEEPSGVEGAAFQSR.[L]	1xPhospho [S17]	Q6ZQ88 1xPhospho [S167]	4.12614e-05	8	Q6ZQ88 [151-183]	1	3606.63	76.38	0.0794584	0.133801	0.174617	0.0676211	0.172462	0.0546509	0.133052	0.0388842	0.0280221	0.146553	0.0974937	0.0877523	0.159096	0.199103	0.200839	0.0588373	0.159879	0.0851606	0.175203	0.0349479	0.159366	0.130699	0.157241	0.0897064	0.152612	0.140906	0.115663	0.0508855	0.143399	0.680295	0.992215	23.4335	23.7112	8.27389	16.262	0.030315	0.0452877
High	A2A7S8-2	Kiaa1522	Isoform 2 of Uncharacterized protein KIAA1522 [OS=Mus musculus]	[K].KLQLERPVSPEAQADLQR.[N]	1xPhospho [S9]	A2A7S8-4 1xPhospho [S921]; A2A7S8 1xPhospho [S909]; A2A7S8-2 1xPhospho [S966]; A2A7S8-3 1xPhospho [S796]	2.19267e-06	45	A2A7S8-4 [913-930]; A2A7S8 [901-918]; A2A7S8-2 [958-975]; A2A7S8-3 [788-805]	1	2158.1	66.31	0.26064	0.431986	0.30642	0.166569	0.198659	0.930133	0.367035	0.46587	0.152914	0.24443	0.147705	0.238234	0.354202	0.343833	0.238154	0.166451	0.2153	0.255376	0.127218	0.237949	0.107426	0.13736	0.148549	0.322532	0.270492	0.108877	0.479957	0.115162	0.125733	0.289875	0.820655	21.4481	25.1302	6.08494	7.38822	0.143227	0.0927299
High	Q8K039	0	uncharacterized protein KIAA1143 homolog [OS=Mus musculus]	[K].KIQPQLPDEDGNHSDKEDEQPQVVVLK.[K]	1xPhospho [S14]	Q8K039 1xPhospho [S50]	2.52942e-09	101	Q8K039 [37-63]	2	3165.51	72.64	0.733643	0.806776	1.01166	0.876229	0.880373	0.604312	0.893936	1.2896	1.20769	1.67571	1.01186	1.58426	1.38031	1.15118	1.62704	1.16455	1.16168	0.927804	1.55452	0.835437	1.10201	2.14796	1.30463	1.46775	1.39977	1.03025	1.92771	1.12884	0.999912	0.856365	0.531149	22.6699	22.9205	15.5415	15.8165	0.162308	0.349955
High	Q8R0Y6	Aldh1l1 Fthfd	Cytosolic 10-formyltetrahydrofolate dehydrogenase [OS=Mus musculus]	[R].KLRGEDGESECVINYVEK.[A]	1xCarbamidomethyl [C11]; 1xPhospho [S9]	Q8R0Y6 1xPhospho [S402]	2.59128e-05	26	Q8R0Y6 [394-411]	2	2204.99	71.02	0.229511	0.284516	0.217036	0.265409	0.301794	0	0.382754	0.44325	0.220529	0.428023	0.231747	0.261017	0.340032	0.184521	0.296498	0.231014	0.246756	0.244016	0.201664	0.226609	0.228284	0.178914	0.269775	0.228411	0.179829	0.201606	0.273379	0.230303	0.22044	0.769129	0.748225	24.3325	25.0527	9.48082	22.4768	0.0815289	0.0315288
High	A2ASS6	Ttn	Titin [OS=Mus musculus]	[K].KLSETVEETEGNSFK.[L]	1xPhospho [S/T]	A2ASS6 1xPhospho [S9144; T9146]	6.68981e-08	17	A2ASS6 [9142-9156]	1	1777.79	67.28	0.019155	0.0758742	0.0613396	0.0813559	0.0641116	0.0488291	0.0819922	0.365047	0	0.0941279	0.073753	0.0501986	0.0337933	0.716943	0.0917834	0.038399	0.0231836	0.128754	0.0898713	0.85599	0.00543009	0	0.038371	0	0.0637186	0.0295208	0.0272328	0.0179757	0.093548	0.154135	0.132714	23.1904	22.9643	10.7029	7.23936	0.17052	0.216943
High	A2ASS6	Ttn	Titin [OS=Mus musculus]	[K].KLSETVEETEGNSFKLEGR.[V]	1xPhospho [S/T]	A2ASS6 1xPhospho [S9144; T9146; T9150; S9154]	5.43521e-10	59	A2ASS6 [9142-9160]	2	2233.04	76.97	0.0102718	0.0128115	0.0163722	0	0.0305013	0.0841201	0	0.151044	0.0165208	0.0139236	0	0.0138442	0.0165114	0.0966918	0	0	0	0	0	0	0	0	0.009672	0	0	0	0.0112932	0	0	0.2498	0.609492	23.4321	24.2867	21.1341	18.6015	0.0401351	0.00348583
High	O08784	Tcof1	Treacle protein [OS=Mus musculus]	[R].KLSGDLEAGAPK.[N]	1xPhospho [S3]	O08784 1xPhospho [S1191]	7.11851e-06	35	O08784 [1189-1200]	1	1265.61	51.65	0.393256	0.331986	0.717309	0.858359	0.853154	0.516595	0.404847	0.790156	0.494829	0.784685	0.549562	0.441795	0.433563	0.691693	0.844309	0.639065	0.514447	0.337258	0.671606	0.754613	0.43657	0.559753	0.489469	0.529694	0.376138	0.711731	0.241965	0.646759	0.431504	0.00047961	0.439304	24.3126	23.2596	14.832	10.5002	0.218486	0.176735
High	Q9D0V7	Ebag9 Rcas1	Receptor-binding cancer antigen expressed on SiSo cells [OS=Mus musculus]	[R].KLSGDQITLPTTVDYSSVPK.[Q]	1xPhospho [S/T]	Q9D0V7 1xPhospho [S36; T41]	3.3928e-09	261	Q9D0V7 [34-53]	1	2229.11	91.21	4.47522	4.09075	3.48949	3.66169	6.8262	5.52368	5.33265	3.01602	4.00542	4.33099	3.85433	4.73457	5.25649	2.90517	4.60396	4.80859	5.83719	3.49568	4.29198	4.01676	4.60191	3.7488	3.92898	4.60951	4.66223	5.08627	2.67477	4.71349	4.11855	0.18671	0.780396	22.4937	23.1125	21.3723	8.31758	1.01562	0.436789
High	Q922J3-1	Clip1 Kiaa4046 Rsn	CAP-Gly domain-containing linker protein 1 [OS=Mus musculus]	[R].KISGTTALQEALKEK.[Q]	1xPhospho [T/S]	Q922J3-2 1xPhospho [S347; T349; T350]; Q922J3-1 1xPhospho [S347; T349; T350]; Q9Z0H8-2 1xPhospho [S353; T355; T356]; Q9Z0H8 1xPhospho [S353; T355; T356]	6.5121e-06	119	Q922J3-2 [345-359]; Q922J3-1 [345-359]; Q9Z0H8-2 [351-365]; Q9Z0H8 [351-365]	2	1696.89	76.4	0.187577	0.0882543	0.0654268	0.136416	0.0659432	0	0.142087	0	0.0349426	0.161456	0.150631	0.249786	0.144592	0.106109	0.279197	0.153002	0.210501	0.155352	0.176596	0.051345	0.0831358	0.12785	0.153954	0.128301	0.186448	0.160177	0.0976647	0.173941	0.123758	0.343044	0.30195	24.5211	22.2159	0.0214179	2.59195	0.0683672	0.0412732
High	Q5SSZ5-1	Tns3 Tens1	Tensin-3 [OS=Mus musculus]	[R].KLSIGQYDNDAASQVTFSK.[C]	1xPhospho [S3]	Q5SSZ5-1 1xPhospho [S769]	1.64094e-07	70	Q5SSZ5-1 [767-785]	1	2152	84.3	0.486828	0.73144	0.406276	0.543242	0.981744	0.643839	0.711166	0.3468	0.674093	0.529418	0.556919	0.937331	0.893504	0.671229	0.68816	0.706243	0.729196	0.503073	0.555888	0.922886	0.35975	0.406071	0.408303	0.616036	0.77258	0.448529	0.646835	0.300989	0.292807	0.418221	0.207571	23.5321	24.7907	3.3468	7.78983	0.139439	0.186553
High	Q8K400	Stxbp5 Kiaa4253 Llgl3	Syntaxin-binding protein 5 [OS=Mus musculus]	[R].KLSLPTDLKPDLDVK.[D]	1xPhospho [S/T]	Q8K400-2 1xPhospho [S6; T9]; Q8K400 1xPhospho [S760; T763]	1.40097e-06	44	Q8K400-2 [4-18]; Q8K400 [758-772]	1	1761.94	91.11	0.112927	0.155753	0.0871397	0.0928497	0.175396	0.108152	0.145811	0.0498899	0.109226	0.0922071	0.102657	0.185663	0.11169	0.119028	0.127409	0.179699	0.152608	0.16551	0.210058	0.290572	0.108392	0.0663594	0.196567	0.304637	0.290454	0.150898	0.0537901	0.0604967	0.165027	0.34129	0.0158256	22.6237	23.0596	0.168081	5.12594	0.0314801	0.106377
High	Q9R0Z9-2	Dlc1 Arhgap7 Stard12	Isoform 2 of Rho GTPase-activating protein 7 [OS=Mus musculus]	[R].KRSEDSDEDEPCAISGK.[W]	1xCarbamidomethyl [C12]; 1xPhospho [S]	Q9R0Z9-2 1xPhospho [S120; S123]; Q9R0Z9-1 1xPhospho [S86; S89]	3.70634e-05	46	Q9R0Z9-2 [118-134]; Q9R0Z9-1 [84-100]	2	2002.81	41.66	0.151524	0.190129	0.238987	0.239481	0.0704454	0.154582	0.0681588	0.128066	0.0965584	0.222552	0.226868	0.123541	0.149634	0.109042	0.223338	0.163288	0.116252	0.0873521	0.276924	0.120938	0.252894	0.181044	0.188148	0.122612	0.0816695	0.21243	0.0891969	0.119858	0.19328	0.905352	0.82901	24.1135	23.3705	15.3456	4.46643	0.0244174	0.0395483
High	O55187-1	Cbx4 Pc2	E3 SUMO-protein ligase CBX4 [OS=Mus musculus]	[R].KLSPTKEAFGEQPLQLTTKPDLLAWDPAR.[S]	1xPhospho [S/T]	O55187-1 1xPhospho [S350; T352]; O55187-2 1xPhospho [S284; T286]	1.54485e-06	11	O55187-1 [348-376]; O55187-2 [282-310]	2	3330.71	111.91	0	0	0.0336177	0.0207243	0.0745124	0	0.0159776	0	0.031789	0.0143577	0.0500469	0	0.0505775	0	0.0598811	0.0793933	0.127034	0.015818	0.0502504	0	0.0346629	0.0215586	0.0352132	0.0962967	0.015014	0.0562086	0.0626067	0.0374426	0.0629805	0.318209	0.880032	25.7241	24.3558	19.5588	23.6692	0.0300016	0.015614
High	P83093	Stim2 Kiaa1482	Stromal interaction molecule 2 [OS=Mus musculus]	[R].KISRDELSLEDSSR.[G]	1xPhospho [S3]	P83093 1xPhospho [S626]	4.96701e-05	27	P83093 [624-637]	2	1714.8	56.22	0.122047	0.106066	0.0904793	0.356611	0.083517	1.70278	0.19234	1.7578	0.168175	0.446732	0.16755	0.310685	0.23545	0.606427	0.17799	0.117191	0.117825	0.334858	0.179277	0.368599	0.255127	0.300246	0.365495	0.422165	0.158262	0.2084	0.0706898	0.270464	0.184634	0.65529	0.197314	24.1655	25.5572	15.995	25.5438	0.358649	0.110029
High	P14152	Mdh1 Mor2	Malate dehydrogenase, cytoplasmic [OS=Mus musculus]	[R].KLSSAMSAAK.[A]	1xPhospho [S]	P14152 1xPhospho [S241; S242]	1.78663e-05	155	P14152 [239-248]	1	1073.51	43.2	6.99278	8.92584	6.75985	2.92822	11.8702	0	8.05402	0	5.56231	5.86841	6.83155	8.40162	7.38486	2.80788	7.62961	2.45758	5.72298	3.61903	10.9076	0.554119	5.30418	4.4587	5.90661	7.22748	6.09368	14.7255	0.448395	6.78869	4.95258	0.499142	0.723861	24.7587	22.8251	3.73284	7.10122	2.52191	2.61818
High	Q9QXL2-1	Kif21a Kiaa1708	Kinesin-like protein KIF21A [OS=Mus musculus]	[R].KLSSSESPAPDTGSSAASGEADTSRPGTQQK.[M]	1xPhospho [S]	Q9QXL2-3 1xPhospho [S842; S843; S844; S846]; Q9QXL2-2 1xPhospho [S842; S843; S844; S846]; Q9QXL2-1 1xPhospho [S855; S856; S857; S859]; Q9QXL2-4 1xPhospho [S855; S856; S857; S859]	2.96644e-11	86	Q9QXL2-3 [840-870]; Q9QXL2-2 [840-870]; Q9QXL2-1 [853-883]; Q9QXL2-4 [853-883]	1	3114.39	45.56	0.425286	0.766543	0.848485	0.648599	0.322361	0.642463	2.45143	1.06904	0.651115	0.599582	0.513906	1.10793	1.57597	1.75993	0.373994	0.250798	0.334547	1.52371	0.595769	0.726849	0.29746	0.288549	0.681076	0.531078	0.944975	0.315873	0.948593	0.25308	0.415605	0.00219024	0.351056	23.445	26.0651	7.11901	3.45208	0.62073	0.321177
High	Q8K4L3-3	Svil	Isoform 2 of Supervillin [OS=Mus musculus]	[R].KLSVDNNTSATDYK.[S]	1xPhospho [S/T]	Q8K4L3-1 1xPhospho [S857; T862; S863]; Q8K4L3-3 1xPhospho [S453; T458; S459]	8.40154e-06	12	Q8K4L3-1 [855-868]; Q8K4L3-3 [451-464]	1	1635.73	48.87	0.0667625	0.135414	0	0.0969032	0.202935	0	0.10513	0	0.0609217	0.104423	0.0907169	0.151939	0	0.160597	0.0549571	0.0645323	0	0.183717	0.122533	0.293231	0.0499508	0.0541101	0.125321	0.136098	0.0511995	0.0598319	0.0350521	0.0598866	0.0653144	0.590592	0.197136	23.447	22.7326	22.3908	5.29992	0.0443883	0.0720938
High	Q8K4L3-3	Svil	Isoform 2 of Supervillin [OS=Mus musculus]	[R].KLSVDNNTSATDYKSPPAENSDSPVR.[S]	1xPhospho [T/S]	Q8K4L3-1 1xPhospho [S857; T862; S863; T865]; Q8K4L3-3 1xPhospho [S453; T458; S459; T461]	2.67689e-07	13	Q8K4L3-1 [855-880]; Q8K4L3-3 [451-476]	2	2872.3	57.45	0.208433	0.235504	0.191928	0.289921	0.357629	0	0.259519	0	0.146629	0.221739	0.317523	0.289954	0.281678	0.183696	0.170865	0.138149	0.163625	0.136676	0.180926	0.348343	0.221988	0.162	0.309707	0.648069	0.260573	0.281347	0.245197	0.166858	0.213095	0.733421	0.362645	24.4677	24.9779	4.09788	3.453	0.0687657	0.101999
High	Q6NZC7	Sec23ip	SEC23-interacting protein [OS=Mus musculus]	[R].KLSVGAYVSSVR.[V]	1xPhospho [S3]	Q6NZC7 1xPhospho [S748]	1.61717e-05	106	Q6NZC7 [746-757]	1	1345.69	78.88	0.57524	0.608885	0.25802	0.271551	1.55566	1.8395	0.37651	0.0396618	1.85093	0.358591	0.309491	1.12597	0.703783	1.73516	0.826029	0.635443	0.864889	0.431704	0.303991	1.8768	0.225815	0.35706	0.585963	0.62066	0.608703	0.66723	1.44863	0.502203	0.486907	0.938767	0.272275	23.9759	23.2447	19.6823	11.2072	0.222731	0.414416
High	Q6NZF1	Zc3h11a Kiaa0663	Zinc finger CCCH domain-containing protein 11A [OS=Mus musculus]	[R].KLSVGGDSDPPLKR.[S]	1xPhospho [S3]	Q6NZF1 1xPhospho [S289]	3.37845e-05	44	Q6NZF1 [287-300]	2	1548.78	50.42	0.235745	0.483715	0.501523	1.20837	0.45379	0.575643	0.663184	1.0286	0.394792	0.821571	0.558052	0.53996	0.762033	0.817789	0.486213	0.464644	0.32828	0.515768	0.70875	0.630359	0.720757	0.857769	0.391495	0.188843	0.364116	0.306385	0.854808	0.608995	0.485692	0.352598	0.169909	23.5347	23.4791	11.3513	15.4312	0.182395	0.223276
High	C0HKD8	Mfap1a	microfibrillar-associated protein 1A [OS=Mus musculus]	[R].KIVEPEVVGESDSEVEGDAWR.[L]	1xPhospho [S]	C0HKD8 1xPhospho [S116; S118]	1.1458e-05	24	C0HKD8 [106-126]	1	2410.08	83.87	0.0429194	0.034305	0.0737759	0.123641	0	0	0.0470328	0.0510326	0.0638703	0.098028	0.0608564	0.126028	0.112742	0.0230538	0.157897	0.136993	0.0543415	0.0765277	0.183856	0	0.133138	0.0980726	0.0691585	0	0.0886614	0.0767568	0.0870625	0.0776516	0.0719953	0.557412	0.827554	23.1975	23.6158	15.2291	13.9402	0.0355222	0.0504078
High	C0HKD8	Mfap1a	microfibrillar-associated protein 1A [OS=Mus musculus]	[R].KIVEPEVVGESDSEVEGDAWR.[L]	2xPhospho [S11; S13]	C0HKD8 2xPhospho [S116; S118]	3.05399e-05	2	C0HKD8 [106-126]	1	2490.05	88.99	0	0	0	0	0	0	0	0	0	0	0	0	0	0	0	0.194315	0	0	0.0269076	0	0.042464	0	0	0	0	0	0	0	0.00967385	0.317983	0.618897	23.6932	24.7946	13.4859	9.77498	0.0339576	0.0115804
High	Q922Q1	Marc2 Mg87 Mosc2	Mitochondrial amidoxime reducing component 2 [OS=Mus musculus]	[K].KLYPSESYLQNYEVAYPDCSPVHLISEASLVDLNTR.[L]	1xCarbamidomethyl [C19]; 1xPhospho [S]	Q922Q1 1xPhospho [S197; S199]	2.13602e-05	2	Q922Q1 [193-228]	1	4251	130.16	0	0	0	0	0	0.0701655	0	0.0869358	0.141503	0	0	0	0	0.0144625	0	0	0	0	0	0.0266876	0	0	0	0	0	0	0.0270631	0	0	0.170156	0.109296	23.6199	23.1552	12.8868	12.0699	0.0262353	0.00878453
High	Q8C8U0-3	Ppfibp1 Kiaa1230	Isoform 3 of Liprin-beta-1 [OS=Mus musculus]	[R].KMQDPAVLAQGQDSECEGLFHSSSISTLLDAQGFSDLER.[S]	1xCarbamidomethyl [C16]; 1xPhospho [S/T]	Q8C8U0-2 1xPhospho [S44; S52; S53; S54; S56; T57]; Q8C8U0-1 1xPhospho [S320; S328; S329; S330; S332; T333]; Q8C8U0-3 1xPhospho [S331; S339; S340; S341; S343; T344]	6.24783e-05	6	Q8C8U0-2 [31-69]; Q8C8U0-1 [307-345]; Q8C8U0-3 [318-356]	1	4346.96	126.86	0.00556284	0	0	0	0.0823348	0	0	0	0.0445861	0	0	0	0	0.0321024	0	0.00849219	0.06145	0.00800878	0	0.0392147	0.0197054	0	0	0.0550399	0.0257262	0.00811727	0.0174758	0	0	0.520851	0.526786	25.6756	25.7195	18.4999	7.4637	0.0140152	0.0160944
High	Q9JJL3-2	Slco1b2 Oatp1b2 Slc21a10	Isoform 2 of Solute carrier organic anion transporter family member 1B2 [OS=Mus musculus]	[R].KNSASLHVLK.[T]	1xPhospho [S]	Q9JJL3 1xPhospho [S288; S290]; Q9JJL3-2 1xPhospho [S288; S290]	5.04474e-06	503	Q9JJL3 [286-295]; Q9JJL3-2 [286-295]	1	1176.61	44.86	60.9771	44.2384	39.287	22.4205	40.399	3.29844	45.4226	1.23064	39.4318	14.269	35.5953	39.642	40.0601	12.0499	45.344	52.0924	46.3955	69.8249	13.4139	24.9194	43.383	28.0174	38.0618	49.0003	45.314	42.5397	21.3001	29.6321	40.1223	0.416025	0.154135	25.3605	25.3209	2.62995	0.932736	14.7287	15.2704
High	P35492	Hal Hsd Huth	Histidine ammonia-lyase [OS=Mus musculus]	[R].KNSATIPESDDL.[-]	1xPhospho [S/T]	P35492 1xPhospho [S648; T650]	3.03029e-05	264	P35492 [646-657]	1	1369.59	67.88	35.6346	10.0152	5.80625	20.4255	36.3297	28.1584	4.45476	8.48479	18.9394	14.7551	27.9098	11.7835	6.13528	6.77399	17.6888	10.4728	10.3457	14.5044	3.97314	7.14931	5.58395	15.9435	9.13671	25.4688	17.5472	21.7833	16.7924	23.3189	19.3973	0.0243672	0.78961	22.5597	24.6366	19.9822	22.8561	9.92195	5.21637
High	E9PZQ0	Ryr1	Ryanodine receptor 1 [OS=Mus musculus]	[R].KISQTAQTYDPR.[E]	1xPhospho [S3]	E9PZQ0 1xPhospho [S2844]	7.14736e-06	7	E9PZQ0 [2842-2853]	1	1487.69	47.44	0	0	0	0	0	0	0	0	0	0	0	0	0	0.168534	0	0	0	0	0	0	0	0	0	0	0.0133504	0	0	0	0	0.206116	0.22496	23.226	23.3657	10.1115	20.9289	0.0293349	0.00351456
High	P61979-2	Hnrnpk Hnrpk	Isoform 2 of Heterogeneous nuclear ribonucleoprotein K [OS=Mus musculus]	[K].KIIPTLEEGLQLPSPTATSQLPLESDAVECLNYQHYK.[G]	1xCarbamidomethyl [C30]; 1xPhospho [T/S]	P61979-2 1xPhospho [S116; T118; T120; S121]; P61979 1xPhospho [S116; T118; T120; S121]	2.84788e-11	179	P61979-2 [103-139]; P61979 [103-139]	1	4263.09	124.31	0.0855816	0.0790163	0	0	1.43526	1.9619	0	4.0086	2.10034	0	0	0.191384	0.0741763	3.35857	0.0462152	0.0900496	0.801906	0.320301	0.140494	3.27612	0.282842	0.0457464	0.0414716	1.42923	1.40573	0.0829051	2.53631	0.074246	0.0696884	0.215203	0.45145	23.4957	23.9179	13.2731	10.2119	1.12176	0.865506
High	Q9R0Z9-2	Dlc1 Arhgap7 Stard12	Isoform 2 of Rho GTPase-activating protein 7 [OS=Mus musculus]	[R].KRSEDSDEDEPCAISGK.[W]	1xCarbamidomethyl [C12]; 2xPhospho [S3; S6]	Q9R0Z9-2 2xPhospho [S120; S123]; Q9R0Z9-1 2xPhospho [S86; S89]	4.81993e-05	3	Q9R0Z9-2 [118-134]; Q9R0Z9-1 [84-100]	2	2082.77	44.63	0	0.0379528	0.179006	0.0645688	0	0	0.0245404	0	0	0.0493349	0.0469553	0	0.0779403	0	0.0574013	0.160057	0	0.038858	0.192519	0	0.0670577	0.0477404	0.0345706	0	0	0.0444454	0	0	0.0393588	0.410881	0.603418	24.5922	23.2713	12.6723	16.0872	0.0346889	0.0378675
High	G5E870	Trip12	E3 ubiquitin-protein ligase TRIP12 [OS=Mus musculus]	[K].KRSESPPAELPSLR.[R]	1xPhospho [S]	G5E870 1xPhospho [S310; S312]	2.39805e-06	46	G5E870 [308-321]	2	1646.83	61.87	0.31095	0.385209	0.226199	0.232178	0.228848	0	0.201709	0	0.220725	0.225955	0.222056	0.170804	0.225058	0.295419	0.18683	0.153594	0.253777	0.251289	0.142114	0	0.289005	0.212957	0.172865	0.146441	0.0864398	0.310622	0.171528	0.258193	0.229277	0.688568	0.68046	25.0677	22.2199	4.95883	17.6559	0.05242	0.0629496
High	Q9DBR7-1	Ppp1r12a Mypt1	Protein phosphatase 1 regulatory subunit 12A [OS=Mus musculus]	[R].KTGSYGALAEISASK.[E]	1xPhospho [S/T]	Q9DBR7-1 1xPhospho [T443; S445]; Q9DBR7-2 1xPhospho [T443; S445]	6.51141e-07	95	Q9DBR7-1 [442-456]; Q9DBR7-2 [442-456]	1	1562.75	70.9	0.216757	0.275715	0.438776	0.325689	0.686548	0.45961	0.493347	0.705339	0.321028	0.461718	0.19902	0.435212	0.467349	0.181001	0.224026	0.441608	0.386549	0.602385	0.27287	0.667247	0.270294	0.558265	0.283765	0.511649	0.275017	0.455858	0.456826	0.268862	0.217999	0.945367	0.88097	23.6837	23.9583	11.5999	6.88296	0.112458	0.173678
High	P06800	Ptprc Ly-5	Receptor-type tyrosine-protein phosphatase C [OS=Mus musculus]	[K].KTNSQDKIEFHNEVDGGK.[Q]	1xPhospho [S/T]	P06800-3 1xPhospho [T1086; S1088]; P06800 1xPhospho [T1225; S1227]; P06800-2 1xPhospho [T1182; S1184]	2.18733e-05	15	P06800-3 [1085-1102]; P06800 [1224-1241]; P06800-2 [1181-1198]	2	2125.95	47.9	0.194908	0.22273	0.104733	0.0447243	0.0956606	0	0.0320897	0.149781	0	0.212149	0.153635	0.39714	0.271831	0.130389	0.0436849	0.206188	0.142027	0.218965	0.29056	0.0774485	0.223954	0.236623	0.345944	0.179559	0.207274	0.388448	0.151577	0.31718	0.150628	0.110224	0.929489	25.025	23.894	2.3363	20.0738	0.116119	0.0432426
High	Q9CZW5	Tomm70 D16Wsu109e Tomm70a	Mitochondrial import receptor subunit TOM70 [OS=Mus musculus]	[R].KTPEGRASPALGSGHHDGSGDSLEMSSLDR.[A]	1xPhospho [S8]	Q9CZW5 1xPhospho [S94]	5.00784e-08	64	Q9CZW5 [87-116]	2	3131.38	58.97	2.85687	4.86978	3.8068	3.26323	5.10359	5.31584	3.64463	1.89325	3.54541	1.36863	0.988044	3.39885	5.38362	5.82433	3.26951	3.05983	2.45262	0.913691	2.59353	7.30744	1.64451	1.49001	0.313194	3.35934	3.88196	1.92588	4.60751	0.985859	0.89695	0.558158	0.207571	23.7208	23.9607	7.48777	9.68262	0.820578	1.89072
High	Q9CZW5	Tomm70 D16Wsu109e Tomm70a	Mitochondrial import receptor subunit TOM70 [OS=Mus musculus]	[R].KTPEGRASPALGSGHHDGSGDSLEMSSLDR.[A]	1xPhospho [S8]; 1xOxidation [M25]	Q9CZW5 1xPhospho [S94]	1.46341e-05	35	Q9CZW5 [87-116]	2	3147.38	50.63	0.519808	0.473692	0.549611	0.604131	0.533553	0.464869	0.541728	0	0.579538	0.510788	0.399536	0.441732	0.584846	0.666482	0.529771	0.355021	0.413813	0.262305	0.307865	0.447937	0.289131	0.301827	0.150419	0.373783	0.592493	0.425998	0.301368	0.372172	0.411102	0.89397	0.33791	24.3365	23.5804	11.2238	7.82874	0.0819417	0.09465
High	Q80VP1-2	Epn1	Isoform 2 of Epsin-1 [OS=Mus musculus]	[R].KTPESFLGPNAALVDLDSLVSRPGPTPPGSK.[A]	1xPhospho [S/T]	Q80VP1-2 1xPhospho [T470; S473; S486; S489; T494]; Q80VP1 1xPhospho [T469; S472; S485; S488; T493]	1.91676e-09	96	Q80VP1-2 [469-499]; Q80VP1 [468-498]	1	3227.63	127.27	0.259687	0.0949748	0.0811675	0.0173537	0.41966	0.295714	0.0677727	0.269709	0.223161	0.0238918	0.13838	0.0640178	0.0539697	0.40851	0.0542051	0.285894	0.566756	0.298182	0.339611	0.142598	0.315291	0.0411966	0.114678	0.674396	0.507334	0.11003	0.234556	0.0619562	0.338615	0.447829	0.177325	25.8806	25.6563	21.5982	3.43935	0.129759	0.212491
High	Q9Z2J0	Slc23a1 Svct1 Yspl3	Solute carrier family 23 member 1 [OS=Mus musculus]	[K].KTQNQPPVLEDTPDNIETGSVCTKV.[-]	1xCarbamidomethyl [C22]; 1xPhospho [S/T]	Q9Z2J0 1xPhospho [T598; S600; T603]	5.40124e-09	111	Q9Z2J0 [581-605]	2	2850.32	81.98	0.551008	0.431333	0.67081	0.674838	0.920784	0.700149	0.791071	0.168497	0.7593	0.926146	0.461915	0.17384	0.439785	0.338776	0.371176	0.426755	0.431733	0.321473	0.17855	0.391668	0.27572	0.252177	0.30282	0.622348	0.429896	0.646102	0.539596	0.804766	0.368676	0.30206	0.819025	23.8556	23.7095	17.3433	15.087	0.187316	0.121897
High	Q3UYV9	Ncbp1 Cbp80	Nuclear cap-binding protein subunit 1 [OS=Mus musculus]	[R].KTSDANETEDHLESLICK.[V]	1xCarbamidomethyl [C17]; 1xPhospho [T/S]	Q3UYV9 1xPhospho [T21; S22; T27]	1.8697e-07	39	Q3UYV9 [20-37]	1	2169.94	83.01	0.0897082	0.133129	0.0964173	0.169062	0.0864704	0.131449	0.245848	0	0.085635	0.115992	0.129747	0.342822	0.408582	0.128103	0.102494	0.142819	0.142757	0.272765	0.192525	0.157988	0.131405	0.0942473	0.320746	0.176546	0.230649	0.166123	0.0853915	0.0994072	0.0515963	0.0691164	0.185675	24.1492	24.082	3.3365	3.61768	0.0912704	0.0683575
High	Q7TPE5	Slc7a6os	Probable RNA polymerase II nuclear localization protein SLC7A6OS [OS=Mus musculus]	[R].KTSDPDVILCNSVELIR.[E]	1xCarbamidomethyl [C10]; 1xPhospho [T/S]	Q7TPE5 1xPhospho [T155; S156]	6.27905e-06	36	Q7TPE5 [154-170]	1	2038.99	104.13	0.0595598	0	0.0255018	0.0433249	0.456659	0.522911	0.0295966	0	0.00636584	0.0387906	0.0246609	0	0.0598638	0.188298	0.0728863	0.153129	0.0977153	0.0549628	0.0354946	0	0.0264065	0.0288774	0.0551859	0.0406195	0.0665467	0.0630551	0.0521168	0.0529997	0.051759	0.118474	0.866016	25.816	22.7926	20.6498	1.13058	0.114623	0.0103862
High	Q05D44	Eif5b If2	Eukaryotic translation initiation factor 5B [OS=Mus musculus]	[K].KTSFDENDSEELEDKDSK.[S]	1xPhospho [S/T]	Q05D44 1xPhospho [T107; S108; S114]	6.84277e-09	199	Q05D44 [106-123]	2	2195.89	48.17	3.22081	3.3155	2.79838	4.66902	6.24693	5.22287	3.70923	4.56844	3.46059	4.72346	3.79375	3.66935	3.68176	3.56737	3.38144	3.76327	3.70417	3.59597	2.58041	7.47203	3.75894	2.87824	3.70134	3.53049	3.21963	2.8988	5.08352	3.93284	3.0626	0.124115	0.29009	25.353	23.2499	19.1411	11.7007	0.689932	1.06167
High	Q64511	Top2b	DNA topoisomerase 2-beta [OS=Mus musculus]	[K].KTSFDQDSDVDIFPSDFTSEPPALPR.[T]	1xPhospho [S/T]	Q64511 1xPhospho [T1562; S1563; S1568]	6.10022e-07	385	Q64511 [1561-1586]	1	2991.33	114.95	0.33649	0.0578744	0.344558	0.165246	0.533694	0	0.201495	0.0885995	0	0.49675	0.414651	0.591424	0.580179	0.0871342	0.247379	1.03443	0.469713	0.945343	1.51438	1.47719	0.68272	0.640694	0.372156	0.210584	0.521925	0.735027	0.746854	0.298467	2.17609	0.170156	0.67158	23.0098	22.1031	21.6856	7.58862	0.262059	0.429299
High	Q63ZW7	Patj Cipp Inadl	InaD-like protein [OS=Mus musculus]	[R].KTSLSASPFEHSSSR.[E]	1xPhospho [S/T]	Q63ZW7-6 1xPhospho [T454; S455; S457]; Q63ZW7 1xPhospho [T454; S455; S457]; Q63ZW7-5 1xPhospho [T454; S455; S457]	6.38002e-07	60	Q63ZW7-6 [453-467]; Q63ZW7 [453-467]; Q63ZW7-5 [453-467]	1	1700.76	52.61	0.69883	0.291587	0.685666	0.486265	0.370536	0.475824	0.242744	0	0.463291	0.283447	0.230532	0.28514	0.315982	0.372871	0.3693	0.714486	0.238108	0.396345	0.365131	0.330232	0.443478	0.232376	0.224382	0.341335	0.30499	0.478446	0.325292	0.297003	0.21269	0.663247	0.14861	21.7496	25.167	17.2282	9.45753	0.115483	0.0953166
High	Q8K245	Uvrag Uvrag1	UV radiation resistance associated protein [OS=Mus musculus]	[R].KVAPLSSSLDTSLDFSKENK.[K]	1xPhospho [S/T]	Q8K245 1xPhospho [S547; S548; S549; T552]	7.5637e-06	14	Q8K245 [542-561]	2	2246.1	80.85	0.0575523	0.045393	0	0.0431876	0	0.0424477	0	0	0.158487	0.0360881	0.0246128	0.0100447	0	0.0649039	0.0692014	0.0348277	0.0730655	0	0	0.388456	0.01896	0.0414774	0	0.0723558	0.121531	0	0	0.0341126	0.0346352	0.334547	0.243246	23.7062	22.976	19.1495	8.84323	0.0359131	0.0888441
High	Q8BZR9	Ncbp3	Nuclear cap-binding protein subunit 3 [OS=Mus musculus]	[K].KVDHRASGAEEDDSELQR.[A]	1xPhospho [S7]	Q8BZR9 1xPhospho [S563]	2.55088e-05	43	Q8BZR9 [557-574]	2	2121.92	39.96	0.292886	0.797706	0.675772	0.232936	0.508715	1.66905	0.42446	2.35427	0.302779	0.266901	0.431286	0.488805	0.410736	1.54978	0.320537	0.28707	0.307338	0.396581	0.433781	1.32371	0.205979	0.249855	0.32887	0.691417	0.233798	0.475981	0.306592	0.202732	0.389015	0.276886	0.205572	22.8862	22.3317	8.02689	6.12308	0.613201	0.34068
High	Q8VBT0	Tmx1 Txndc Txndc1	Thioredoxin-related transmembrane protein 1 [OS=Mus musculus]	[K].KVEEEQEADEEDVSEEEAEDR.[E]	1xPhospho [S14]	Q8VBT0 1xPhospho [S245]	3.96903e-08	74	Q8VBT0 [232-252]	1	2573.99	50.54	1.23292	1.90112	1.87026	3.0168	1.25958	1.45732	2.24293	1.32313	1.38393	3.20609	2.66498	1.91447	2.71262	1.69921	1.95864	2.29087	2.07165	1.98957	3.02816	2.27763	2.42028	2.29708	4.05378	1.42288	1.8122	2.73646	1.3011	3.02372	2.33998	0.72233	0.737537	23.3171	25.229	18.3833	20.8501	0.407118	0.69837
High	Q8VBT0	Tmx1 Txndc Txndc1	Thioredoxin-related transmembrane protein 1 [OS=Mus musculus]	[K].KVEEEQEADEEDVSEEEAEDREGASK.[A]	1xPhospho [S]	Q8VBT0 1xPhospho [S245; S256]	4.37992e-12	205	Q8VBT0 [232-257]	2	3046.22	49.98	24.112	21.3923	30.709	37.6152	14.0192	27.5906	29.8797	20.5312	25.0237	36.0036	36.1392	32.6191	29.859	27.5804	32.511	30.9262	23.1382	24.1916	29.2463	34.3543	26.2612	26.3993	41.4915	23.0812	46.942	35.8412	38.1031	30.289	28.5442	0.927754	0.369907	23.6072	22.3352	20.4182	7.11969	2.55509	7.09065
High	Q52KI8-1	Srrm1 Pop101	Serine/arginine repetitive matrix protein 1 [OS=Mus musculus]	[R].KVELSESEEDKGSK.[M]	1xPhospho [S]	Q52KI8-2 1xPhospho [S461; S463]; Q52KI8-1 1xPhospho [S461; S463]	3.3363e-07	203	Q52KI8-2 [457-470]; Q52KI8-1 [457-470]	2	1644.74	38.61	5.20309	6.93357	5.71612	5.78917	4.07761	0.477133	8.19188	0.353658	3.97277	9.22632	5.86335	6.86464	5.44113	2.01213	6.15737	4.15687	6.57687	5.90519	4.62206	1.71861	5.05604	4.5819	5.58064	6.9171	5.49482	6.34885	3.94414	4.15225	4.89577	0.618897	0.322738	24.0249	24.5108	6.29931	1.2213	1.9055	1.10776
High	Q52KI8-1	Srrm1 Pop101	Serine/arginine repetitive matrix protein 1 [OS=Mus musculus]	[R].KVELSESEEDKGSK.[M]	2xPhospho [S5; S7]	Q52KI8-2 2xPhospho [S461; S463]; Q52KI8-1 2xPhospho [S461; S463]	3.22487e-05	167	Q52KI8-2 [457-470]; Q52KI8-1 [457-470]	2	1724.7	40.47	1.18043	1.58278	6.56084	9.99823	1.39016	0.517093	1.70922	1.05274	1.41248	3.36794	6.80146	2.08279	3.50597	1.34974	4.44603	12.3586	1.63765	2.93688	7.50191	2.88295	10.5395	9.13591	4.32252	2.18807	2.05649	4.68266	3.16018	4.44062	8.3128	0.49098	0.601245	23.9982	24.5885	16.2991	17.4872	2.12848	2.25195
High	Q80W00	Ppp1r10 Cat53 Pnuts	Serine/threonine-protein phosphatase 1 regulatory subunit 10 [OS=Mus musculus]	[K].KVLSPTAAKPSPFEGK.[T]	1xPhospho [S/T]	Q80W00 1xPhospho [S313; T315]; Q80W00-2 1xPhospho [S313; T315]	1.05723e-05	20	Q80W00 [310-325]; Q80W00-2 [310-325]	1	1736.9	56.26	0.221975	0.421637	0.148847	0.479138	0.262744	0.526231	0.309536	1.03395	0.220015	0.436282	0.281755	0.435414	0.370841	0.862899	0.437147	0.304375	0.367274	0.395553	0.333973	0.577361	0.247022	0.432926	0.302043	0.376089	0.266244	0.292986	0.270224	0.105561	0.129325	0.149073	0.362765	23.0714	23.4039	10.2354	6.91335	0.170453	0.109085
High	Q02819	Nucb1 Nuc Nucb	Nucleobindin-1 [OS=Mus musculus]	[K].KVPEQPPELPQLDSQHL.[-]	1xPhospho [S14]	Q02819 1xPhospho [S456]	1.66962e-05	102	Q02819 [443-459]	1	2034.99	88.95	0.516204	0.632483	0.219553	0.250208	0.813453	0.120217	0.604686	0.135993	0.426053	0.258542	0.285457	0.397719	0.313892	0.360325	0.468842	0.530008	0.775563	0.446115	0.397107	0.196932	0.190941	0.495995	0.364529	0.313912	0.610426	0.336353	0.415994	0.662535	0.239022	0.575019	0.966289	23.1574	23.2631	1.98486	20.6472	0.138249	0.162839
High	P39447	Tjp1 Zo1	Tight junction protein ZO-1 [OS=Mus musculus]	[K].KVQIPVSHPDPEPVSDNEDDSYDEEVHDPR.[A]	1xPhospho [S]	P39447 1xPhospho [S125; S131]	4.25389e-05	25	P39447 [111-140]	1	3524.51	68.69	0.164875	0.105713	0.146069	0.160554	0.238962	0.0517419	0.130504	0	0.142301	0.308935	0.156071	0.31369	0.314381	0.159234	0.381118	0.215005	0.151106	0.266332	0.453769	0.049864	0.268751	0.257248	0.298469	0.13292	0.220789	0.387507	0.20812	0.353221	0.277877	0.577752	0.95668	23.0573	23.4578	19.4795	20.356	0.0844095	0.0697701
High	P39447	Tjp1 Zo1	Tight junction protein ZO-1 [OS=Mus musculus]	[K].KVQIPVSHPDPEPVSDNEDDSYDEEVHDPR.[A]	2xPhospho [S15; S21]	P39447 2xPhospho [S125; S131]	3.1329e-08	42	P39447 [111-140]	1	3604.48	70.05	0	0.0329937	0.804036	1.18253	0.0401097	0.281337	0.0141495	1.69471	0.121608	0.786568	0.338695	0.0814174	0.332594	0.278348	0.380568	2.20888	0.0915736	0.0147809	2.14249	2.29099	1.66123	0.792645	0.14138	0	0.16104	0.314864	0.966712	0.802702	1.16111	0.0641102	0.417962	24.2423	24.2997	14.6668	11.5333	0.537585	0.653246
High	Q9Z0U1	Tjp2 Zo2	Tight junction protein ZO-2 [OS=Mus musculus]	[R].KVQVAPLQGSPPLSHDDR.[G]	1xPhospho [S10]	Q9Z0U1 1xPhospho [S107]	7.65362e-08	159	Q9Z0U1 [98-115]	1	2024	62.32	2.39111	2.82676	1.31773	1.41432	1.67034	2.3265	2.5908	3.14719	1.51795	1.06278	1.03256	1.24278	1.34818	1.84865	1.23477	1.2553	1.522	2.09099	0.733602	1.65568	1.01693	1.12889	1.08723	1.24878	1.73866	1.73176	2.55974	2.00899	1.79389	0.333275	0.949455	22.7848	22.9459	6.50445	13.6059	0.501215	0.255038
High	Q9Z0U1	Tjp2 Zo2	Tight junction protein ZO-2 [OS=Mus musculus]	[R].KVQVAPLQGSPPLSHDDRGFEVIEEFDGR.[S]	1xPhospho [S]	Q9Z0U1 1xPhospho [S107; S111]	3.37156e-08	89	Q9Z0U1 [98-126]	2	3302.58	104.86	0.691251	0.597917	0.238146	0.251709	1.14376	1.66966	0.407621	1.20743	0.644844	0.323253	0.274106	0.825393	1.14961	0.933218	0.559576	0.495777	1.94259	0.993593	0.747524	0.746157	0.29596	0.258208	0.264615	1.3327	1.99689	0.444241	1.80884	0.635482	0.601019	0.274681	0.467856	24.9938	25.7698	24.3637	5.86134	0.36205	0.500177
High	P70460	Vasp	Vasodilator-stimulated phosphoprotein [OS=Mus musculus]	[R].KVSKQEEASGGPLAPK.[A]	1xPhospho [S3]	P70460 1xPhospho [S235]	1.97956e-07	102	P70460 [233-248]	2	1705.85	41.12	0.785252	3.42799	1.93429	2.58737	0.938871	0.617406	0.905679	0.464116	0.976912	1.87832	2.15391	2.53278	2.48759	0.993476	1.26866	1.7922	0.94646	1.52288	1.1771	0.629159	2.64146	2.42143	1.5701	0.682875	0.573126	1.35605	0.70233	1.67701	2.00472	0.695389	0.378348	23.3201	24.781	5.58894	18.7309	0.527801	0.614314
High	A2APT9	Klhdc7a	Kelch domain-containing protein 7A [OS=Mus musculus]	[R].KVSLLQIAENPELQLQPEGFR.[M]	1xPhospho [S3]	A2APT9 1xPhospho [S361]	2.44284e-08	79	A2APT9 [359-379]	1	2489.28	120.04	0.371617	0.187969	0.0845721	0	0.578673	0.506868	0.0977928	0.67852	0.372312	0.134849	0.113914	0.318286	0.23	0.458365	0.273766	0.482935	1.00936	0.383399	0	0.225599	0.427361	0.198372	0	0.472856	1.14181	0.0186604	0.390741	0	0.28824	0.322056	0.493366	25.7649	25.1571	21.9071	5.37284	0.177398	0.249944
High	P59242-2	Cgn Kiaa1319	Isoform 2 of Cingulin [OS=Mus musculus]	[R].KVSLVLEQMQPLGALAGQAELTR.[K]	1xPhospho [S3]	P59242-2 1xPhospho [S326]	5.21111e-06	3	P59242-2 [324-346]	1	2532.33	124.82	0	0	0	0	0.0726083	0	0	0	0.0357697	0	0	0	0	0.152799	0	0.00584465	0.0440853	0.0146389	0.00884806	0.145076	0.00472445	0	0	0.0324876	0.0515016	0	0.179198	0	0	0.306473	0.297134	23.7901	23.3061	14.5472	11.6697	0.024763	0.0483609
High	Q8BXB6	Slco2b1 Oatp2b1 Slc21a9	Solute carrier organic anion transporter family member 2B1 [OS=Mus musculus]	[R].KVSVEPQDSHQDAQPR.[G]	1xPhospho [S]	Q8BXB6 1xPhospho [S21; S27]	1.59836e-08	208	Q8BXB6 [19-34]	1	1900.85	39.52	28.3362	26.3618	8.35007	19.4508	29.523	10.073	11.3788	15.7981	13.9986	20.3266	35.1979	11.7218	13.2181	12.6011	10.6916	10.9916	9.91585	24.5607	12.345	20.8988	12.0722	16.6499	21.2736	11.8068	32.1174	20.7215	9.29612	13.8967	24.6296	0.837591	0.195452	22.4179	21.5325	21.6095	5.18556	3.98381	6.34233
High	P70255-1	Nfic	Nuclear factor 1 C-type [OS=Mus musculus]	[K].KTEMDKSPFNSPSPQDSPR.[L]	1xPhospho [S7]	P70255-5 1xPhospho [S333]; P70255-3 1xPhospho [S333]; P70255-1 1xPhospho [S333]; P70255-2 1xPhospho [S324]	7.41232e-06	2	P70255-5 [327-345]; P70255-3 [327-345]; P70255-1 [327-345]; P70255-2 [318-336]	2	2227.97	52.09	0	0	0	0	0	0.261425	0.232488	0.296243	0	0	0.172016	0	0.18948	0.127219	0.186014	0.159767	0.244032	0	0.190508	0	0.190305	0.263935	0	0	0	0.224896	0	0.168525	0.164582	0.642242	0.513516	23.0559	25.1967	6.70272	16.3284	0.106942	0.0881247
High	P51125-1	Cast	Calpastatin [OS=Mus musculus]	[K].KTEKPDQDRDPIDALSEDLDSCPSTTETSK.[N]	1xCarbamidomethyl [C22]; 1xPhospho [S/T]	P51125-4 1xPhospho [T374; S388]; P51125-7 1xPhospho [T633; S647]; P51125-6 1xPhospho [T701; S715]; P51125-5 1xPhospho [T359; S373]; P51125-1 1xPhospho [T716; S730]; P51125-3 1xPhospho [T668; S682]; P51125-2 1xPhospho [T697; S711]	1.0196e-05	27	P51125-4 [373-402]; P51125-7 [632-661]; P51125-6 [700-729]; P51125-5 [358-387]; P51125-1 [715-744]; P51125-3 [667-696]; P51125-2 [696-725]	2	3458.52	80.32	0.284425	0.108001	0.202302	0.327715	0.280725	0.573413	0.194501	0	0.253572	0.185795	0.151621	0.208482	0.224956	0.470979	0.293456	0.187315	0.391991	0.323458	0.165855	0.474921	0.234441	0.143815	0.237969	0.409428	0.402749	0.241762	0.407038	0.148233	0.161007	0.375646	0.369421	25.7183	25.4702	21.8311	7.65831	0.0895934	0.113017
High	Q05D44	Eif5b If2	Eukaryotic translation initiation factor 5B [OS=Mus musculus]	[K].KTARPNSEAPLSGSEDADDSNKLSK.[K]	2xPhospho [S12; S14]	Q05D44 2xPhospho [S137; S139]	6.95028e-07	58	Q05D44 [126-150]	2	2777.2	47.3	0.462082	0.358861	2.31186	3.21749	0.832669	0.246131	0.232918	0	0.349252	0.770777	1.47718	1.31157	1.07137	0.265831	0.961122	3.63254	0.568054	1.20676	1.76569	3.34256	2.05207	2.18087	0.993497	0.914421	1.28251	1.66794	2.91457	1.92919	2.65845	0.666509	0.23445	22.4213	24.5148	16.2397	13.6622	0.619759	0.732589
High	Q02257	Jup	Junction plakoglobin [OS=Mus musculus]	[R].KRVSVELTNSLFK.[H]	1xPhospho [S4]	Q02257 1xPhospho [S665]	2.06942e-05	12	Q02257 [662-674]	2	1600.85	80.27	0.081699	0.068726	0.0450621	0.0462131	0.286926	0.244274	0.0709367	0.127508	0.206806	0.0603922	0.0347788	0.0925475	0.0982244	0.188954	0.0904234	0.0640564	0.160031	0.039197	0.0431501	0.201992	0.0297023	0.0380834	0.0937561	0.139643	0.106901	0.148083	0.12029	0.0438174	0.0402059	0.803712	0.130177	26.0719	22.753	18.8633	8.63366	0.0328687	0.0599479
High	O08784	Tcof1	Treacle protein [OS=Mus musculus]	[K].KSAEPLANTVLASETEEEGNAQALGPTAK.[S]	1xPhospho [S/T]	O08784 1xPhospho [T165; S169; T171]	2.60155e-07	85	O08784 [157-185]	1	3006.43	83.95	0.144477	0.133315	0.307594	0.444329	0.309254	0.14583	0.161938	0.223564	0.202501	0.295988	0.264861	0.273113	0.267224	0.462164	0.427161	0.712369	0.297854	0.176928	0.778399	1.39288	0.518328	0.327227	0.266155	0.254039	0.267515	0.263858	0.330342	0.350023	0.317683	0.100616	0.2116	23.7018	23.0168	15.6714	9.81165	0.127511	0.28094
High	Q2PFD7-1	Psd3 Efa6d Kiaa0942	PH and SEC7 domain-containing protein 3 [OS=Mus musculus]	[K].KSHSSPSLNPDASPVTAK.[V]	1xPhospho [S]	Q2PFD7-5 1xPhospho [S965; S967; S968; S970]; Q2PFD7-4 1xPhospho [S950; S952; S953; S955]; Q2PFD7-3 1xPhospho [S479; S481; S482; S484]; Q2PFD7-2 1xPhospho [S997; S999; S1000; S1002]; Q2PFD7-1 1xPhospho [S998; S1000; S1001; S1003]	8.81855e-06	155	Q2PFD7-5 [964-981]; Q2PFD7-4 [949-966]; Q2PFD7-3 [478-495]; Q2PFD7-2 [996-1013]; Q2PFD7-1 [997-1014]	1	1902.9	48.38	0.375905	0.343328	0.266312	0.359651	0.441154	0.400995	0.297052	0.412625	0.39422	0.354168	0.234389	0.403463	0.343288	0.332659	0.226044	0.602646	0.298961	0.498819	0.20142	0.593983	0.252479	0.241408	0.258368	0.46127	0.318544	0.34511	0.39743	0.304686	0.314725	0.497871	0.602797	23.1852	24.0838	21.7618	5.84703	0.07481	0.128669
High	Q9JKS5	Habp4	Intracellular hyaluronan-binding protein 4 [OS=Mus musculus]	[R].KSLAASGAQQPDSPGGPQPPGQK.[R]	1xPhospho [S13]	Q9JKS5 1xPhospho [S108]	1.19758e-05	41	Q9JKS5 [96-118]	1	2283.08	45.5	0.629338	0.35188	0.380181	0.504056	0.497491	0.61399	0.580404	0.3855	0.606886	0.309843	0.316083	0.969113	0.383409	0.563038	0.37349	0.563662	0.40861	0.763851	0.199413	0.548008	0.474735	0.668834	0.655272	0.726776	0.690526	0.415826	0.527819	0.527715	0.377791	0.236293	0.330165	24.6227	23.7839	15.944	21.1802	0.181691	0.140869
High	Q3UHX2	Pdap1	28 kDa heat- and acid-stable phosphoprotein [OS=Mus musculus]	[K].KSLDSDESEDEDDDYQQK.[R]	2xPhospho [S5; S8]	Q3UHX2 2xPhospho [S60; S63]	7.84323e-08	37	Q3UHX2 [56-73]	1	2305.79	48.68	0	0	0.393393	0.956184	0	0	0	0	0	0.248283	0.128009	0	0	0	0.0550213	2.22454	0	0	1.89483	1.28839	1.38794	0.45733	0.0573523	0	0	0.0397996	0.297597	0.497786	0.820484	0.0356077	0.681615	23.4268	25.4378	16.4695	11.4118	0.418845	0.455331
High	Q3UHX2	Pdap1	28 kDa heat- and acid-stable phosphoprotein [OS=Mus musculus]	[K].KSLDSDESEDEDDDYQQKR.[K]	1xPhospho [S]	Q3UHX2 1xPhospho [S57; S60; S63]	2.30197e-07	14	Q3UHX2 [56-74]	2	2381.93	44.83	0.0890814	0	0.222047	0.285547	0.177317	0	0.0877467	0	0.230123	0.268673	0.190053	0.174421	0.239862	0	0.338395	0.244634	0.0904577	0.107496	0.263325	0.339871	0.481669	0.337122	0.291992	0	0.102776	0.434843	0.173654	0.367369	0.346853	0.049729	0.169826	22.7455	25.6688	16.1155	15.2145	0.111057	0.164343
High	Q3UHX2	Pdap1	28 kDa heat- and acid-stable phosphoprotein [OS=Mus musculus]	[K].KSLDSDESEDEDDDYQQKR.[K]	2xPhospho [S5; S]	Q3UHX2 2xPhospho [S57; S60; S63]	3.27769e-10	41	Q3UHX2 [56-74]	2	2461.89	46.13	0	0	1.38725	2.65635	0	0	0	0	0	0.800212	0.88925	0.177504	0.228861	0	0.557924	4.87327	0.00911292	0.0236611	3.58014	3.23979	3.18775	1.74773	0.259066	0	0.189591	1.02461	0.672017	1.61677	1.90893	0.13535	0.517249	23.4119	24.5619	16.4378	11.9075	0.926719	1.03845
High	Q9R0H0-1; Q9R0H0-2	Acox1 Acox Paox	Peroxisomal acyl-coenzyme A oxidase 1 [OS=Mus musculus] Isoform 2 of Peroxisomal acyl-coenzyme A oxidase 1 [OS=Mus musculus]	[K].KSPLNKTEVHESYYK.[H]	1xPhospho [S2]	Q9R0H0-1 1xPhospho [S639]; Q9R0H0-2 1xPhospho [S639]	1.41164e-05	23	Q9R0H0-1 [638-652]; Q9R0H0-2 [638-652]	2	1902.9	45.54	0.353154	0.349131	0.254089	0.227701	0.544105	0.690803	0.36271	0.522633	0.47308	0.336528	0.307987	0.500328	0.601418	1.07138	0.294547	0.18269	0.271146	0.444842	0.247179	0.592722	0.201118	0.227488	0.253499	0.574768	0.552505	0.195012	0.421639	0.197423	0.175042	0.576536	0.581864	22.2401	26.2912	6.49253	5.7512	0.135261	0.143456
High	Q922M7	0	Ashwin [OS=Mus musculus]	[R].KSPSGPVKSPPLSPVGTTPVK.[L]	2xPhospho [S9; S13]	Q922M7 2xPhospho [S189; S193]	1.99669e-06	36	Q922M7 [181-201]	2	2220.11	62.1	0.176661	0.176961	0.160852	0.142018	0.208915	0.177336	0.459018	0.688297	0.146706	0.256003	0.173268	0.310428	0.353361	0.419958	0.274329	0.237975	0.257914	0.204721	0.147068	0.269827	0.17474	0.147277	0.256503	0.161331	0.193692	0.221522	0.295842	0.209243	0.185279	0.08329	0.488182	22.9006	23.4665	8.44789	12.287	0.117132	0.0411841
High	Q569Z6	Thrap3 Trap150	Thyroid hormone receptor-associated protein 3 [OS=Mus musculus]	[K].KSPVGKSPPATGSAYGSSQK.[E]	1xPhospho [S7]	Q569Z6 1xPhospho [S320]	9.4065e-06	2	Q569Z6 [314-333]	2	2013.96	41.81	0.0920307	0.0837647	0.140762	0.106319	0.0785652	0.0527981	0.138234	0	0.0751967	0.158866	0.0824453	0.0656649	0.0196156	0.036561	0.226806	0.0539527	0.0614526	0.104544	0.124574	0.050578	0.12694	0.139223	0.221187	0.0711488	0	0.167168	0.057582	0.107641	0.153041	0.459142	0.327527	22.9215	25.9383	15.3737	21.2449	0.0361536	0.0549727
High	Q61686	Cbx5 Hp1a	chromobox protein homolog 5 [OS=Mus musculus]	[R].KSSFSNSADDIK.[S]	1xPhospho [S3]	Q61686 1xPhospho [S93]	2.19599e-05	39	Q61686 [91-102]	1	1378.59	45.35	0.624045	0.452252	0.310557	0.553651	0.625412	1.02675	0.467271	0.882559	0.66125	0.298009	0.623893	0.736723	0.423321	0.730831	0.572114	0.550861	0.386039	0.648942	0.314344	0.635689	0.624129	0.757311	0.428534	0.405679	0.460685	0.599309	0.498807	0.643129	0.387046	0.766675	0.209489	24.3958	23.4802	1.62075	15.5437	0.128225	0.156452
High	Q9JK37	Myoz1	Myozenin-1 [OS=Mus musculus]	[R].KSSKLIMELTGGGR.[E]	1xPhospho [S3]	Q9JK37 1xPhospho [S16]	7.08977e-06	8	Q9JK37 [14-27]	2	1556.79	74.47	0	0	0	0	0	0	0	0	0	0	0	0	0	0.0575104	0	0	0	0	0	0	0	0	0	0	0	0	0	0	0	0.206116	1	23.226	23.8301	10.1115	3.22166	0.0100102	0
High	Q8K1N2-2	Phldb2 Ll5b	Isoform 2 of Pleckstrin homology-like domain family B member 2 [OS=Mus musculus]	[R].KSSISSISGRDDLMDYHR.[R]	1xPhospho [S]	Q8K1N2 1xPhospho [S410; S411; S413]; Q8K1N2-2 1xPhospho [S410; S411; S413]	1.71687e-05	52	Q8K1N2 [409-426]; Q8K1N2-2 [409-426]	2	2146.96	66.87	0.42302	0.335789	0.223696	0.110596	0.268858	0.00374852	0.232585	0.415742	0.221667	0.221093	0.119212	0.346355	0.276166	0.496228	0.484837	0.0972737	0.133991	0.31524	0.0744196	0.130844	0.065623	0.125924	0.100153	0.402565	0.278715	0.0986777	0.378852	0.0520656	0.0670945	0.400816	0.559055	25.4937	25.3723	7.89111	3.58515	0.144527	0.133752
High	Q3UMU9-3; Q3UMU9-2	Hdgfl2 Hdgfrp2	Isoform 3 of Hepatoma-derived growth factor-related protein 2 [OS=Mus musculus] Isoform 2 of Hepatoma-derived growth factor-related protein 2 [OS=Mus musculus]	[R].KRSEGLSLER.[K]	1xPhospho [S3]	Q3UMU9-4 1xPhospho [S397]; Q3UMU9-3 1xPhospho [S459]; Q3UMU9-2 1xPhospho [S449]; Q3UMU9 1xPhospho [S450]	3.11402e-05	39	Q3UMU9-4 [395-404]; Q3UMU9-3 [457-466]; Q3UMU9-2 [447-456]; Q3UMU9 [448-457]	2	1254.62	44.3	2.20279	0.457248	0.212162	1.7582	0	0.11151	0.201679	0.278102	0	1.5791	0.483145	0.504169	0.071361	0	2.644	1.59672	2.75209	0.248644	0.185423	0	1.05601	1.78281	0.112512	0.0933809	0.242331	0.130987	0.420129	0.402094	0.171526	0.289336	0.0287302	22.0829	22.8334	19.1616	16.5897	0.746614	0.548677
High	Q9D6Z1	Nop56 Nol5a	Nucleolar protein 56 [OS=Mus musculus]	[K].KSSPKEEVASEPEEAASPTTPK.[K]	1xPhospho [S/T]	Q9D6Z1 1xPhospho [S528; S529; S536; S543; T545; T546]	7.59144e-08	162	Q9D6Z1 [527-548]	2	2379.1	46.17	1.81494	1.51157	1.54668	1.89731	2.10537	2.26146	1.50035	3.84287	2.42306	2.267	2.34375	2.38018	1.84875	2.26864	2.54408	2.81524	1.25647	1.80192	2.4106	2.97963	3.53495	2.0991	1.74594	2.1659	2.05424	2.73271	1.8287	1.76063	1.92998	0.274995	0.0955428	23.6903	23.1394	13.4892	10.9825	0.431127	0.537676
High	Q9D6Z1	Nop56 Nol5a	Nucleolar protein 56 [OS=Mus musculus]	[K].KSSPKEEVASEPEEAASPTTPK.[K]	3xPhospho [S3; S10; S17]	Q9D6Z1 3xPhospho [S529; S536; S543]	1.23978e-06	29	Q9D6Z1 [527-548]	2	2539.03	49.22	0.0258871	0	0.376833	0.755983	0	0	0.0620567	0	0	0.388795	0.377391	0.128514	0.281143	0	0.231012	0.888882	0.0292293	0.0944584	0.587254	0.616262	0.48661	0.332021	0.177805	0	0.0626265	0.309419	0.246027	0.342496	0.438423	0.418997	0.328444	23.3344	24.2539	16.482	12.2923	0.184711	0.180531
High	Q99MZ3	Mlxipl Mio Wbscr14	carbohydrate-responsive element-binding protein [OS=Mus musculus]	[R].KSSREGDFLAPK.[Q]	1xPhospho [S]	Q99MZ3-5 1xPhospho [S195; S196]; Q99MZ3 1xPhospho [S195; S196]; Q99MZ3-3 1xPhospho [S195; S196]; Q99MZ3-2 1xPhospho [S173; S174]; Q99MZ3-4 1xPhospho [S195; S196]	3.94112e-05	195	Q99MZ3-5 [194-205]; Q99MZ3 [194-205]; Q99MZ3-3 [194-205]; Q99MZ3-2 [172-183]; Q99MZ3-4 [194-205]	2	1414.67	47.86	2.5803	2.22783	1.11914	3.95757	3.54178	5.14564	2.09161	4.51962	2.50191	2.1306	2.59154	1.13691	1.59294	2.99321	2.64833	2.74769	2.37872	3.02377	0.421821	3.59103	2.52911	1.40251	1.97712	3.13697	2.5617	2.66982	1.99787	2.1701	1.56531	0.438509	0.63936	25.8883	24.075	16.9206	7.04433	0.758205	0.908475
High	Q9JIX8	Acin1 Acinus	Apoptotic chromatin condensation inducer in the nucleus [OS=Mus musculus]	[R].KSSSFSEEKGESDDEKPR.[K]	1xPhospho [S12]	Q9JIX8 1xPhospho [S216]	7.38854e-07	129	Q9JIX8 [205-222]	2	2121.9	36.07	4.09811	4.28383	4.40644	5.53602	4.37967	0.361637	5.00876	0.266421	4.71727	4.30323	5.2627	4.5644	3.94061	0.996208	5.06903	4.88189	3.87649	3.12413	5.52559	2.48977	4.2084	4.01053	4.4053	4.22346	3.72546	4.61604	3.88856	3.50332	3.93563	0.686744	0.834117	24.053	23.2582	12.6272	18.999	1.51521	0.518872
High	Q920R0-1	Als2	Alsin [OS=Mus musculus]	[K].KSSSLMDIREEELEGGSR.[R]	1xPhospho [S]	Q920R0-2 1xPhospho [S458; S459; S460]; Q920R0-1 1xPhospho [S458; S459; S460]	1.41164e-05	82	Q920R0-2 [457-474]; Q920R0-1 [457-474]	2	2102.94	71.06	0.377424	0.339066	0.311534	0.415847	0.684372	0.097471	0.502321	1.08735	0.38173	0.5363	0.364691	0.424239	0.483247	0.318414	0.500245	0.411456	0.308551	0.553573	0.277492	0.252377	0.444113	0.355931	0.408727	0.410952	0.377546	0.274126	0.276041	0.343309	0.335924	0.188877	0.12468	23.5389	24.0839	11.1872	23.7026	0.143988	0.0926042
High	Q8R1S4-1	Mtss1 Mim	Metastasis suppressor protein 1 [OS=Mus musculus]	[R].KSSVCSSLNSVNSSDSR.[S]	1xCarbamidomethyl [C5]; 1xPhospho [S]	Q8R1S4-1 1xPhospho [S275; S276; S279; S280]; Q8R1S4-2 1xPhospho [S275; S276; S279; S280]	6.40608e-07	123	Q8R1S4-1 [274-290]; Q8R1S4-2 [274-290]	1	1893.8	48.3	0.44714	0.2423	0.444344	0.529709	1.37063	1.05888	0.46861	0.496929	0.75643	0.687577	0.321401	0.261382	0.294472	0.566553	0.456677	0.43007	0.484977	0.339455	0.130256	0.514255	0.359408	0.458147	0.283632	0.355215	0.286166	0.302269	0.434434	0.318924	0.19082	0.0873203	0.194216	25.5619	23.1283	18.0268	13.7689	0.229697	0.110925
High	P16254	Srp14	Signal recognition particle 14 kDa protein [OS=Mus musculus]	[R].KSSVEGLEPAENK.[C]	1xPhospho [S]	P16254 1xPhospho [S44; S45]	6.37028e-08	202	P16254 [43-55]	1	1467.67	45.86	4.49513	3.34975	2.47899	2.14706	6.42388	6.19346	3.80136	5.38715	2.6985	1.62202	5.56068	1.3481	2.65573	3.30071	2.64124	2.81456	3.37158	3.01405	1.08136	4.73498	2.58161	3.91032	5.20439	7.40253	6.04857	4.57555	2.56498	4.3468	5.44149	0.416928	0.270608	25.3161	25.0835	21.7258	24.4751	1.13721	1.39827
High	Q9ESE1-1	Lrba Bgl Lba	Lipopolysaccharide-responsive and beige-like anchor protein [OS=Mus musculus]	[K].KSSVLPSALTTSAPSSAVSVVSSVDPTHASDTGGESPGSR.[S]	1xPhospho [S/T]	Q9ESE1-2 1xPhospho [S1753; S1756; S1757; T1761; S1764; T1766; S1770; S1773]; Q9ESE1-3 1xPhospho [S1753; S1756; S1757; T1761; S1764; T1766; S1770; S1773]; Q9ESE1-1 1xPhospho [S1753; S1756; S1757; T1761; S1764; T1766; S1770; S1773]	7.57733e-09	135	Q9ESE1-2 [1735-1774]; Q9ESE1-3 [1735-1774]; Q9ESE1-1 [1735-1774]	1	3892.84	96.44	0.487733	0.191498	0.120629	0.0397381	0.518631	0.274011	0.499557	0.281557	0.236919	0.206656	0.0733722	0.252962	0.209984	0.473769	0.200691	0.270241	0.369592	0.529921	0.418019	0.554669	0.161048	0.113154	0.26621	0.691179	0.550586	0.331116	0.164682	0.308976	0.256162	0.628373	0.0164609	24.5484	25.1833	2.77657	4.41969	0.096088	0.222906
High	Q570Y9	Deptor Depdc6 Kiaa4200	DEP domain-containing mTOR-interacting protein [OS=Mus musculus]	[R].KSTSFMSVSPSKEIK.[I]	1xPhospho [S9]	Q570Y9 1xPhospho [S265]; Q570Y9-2 1xPhospho [S253]; Q570Y9-3 1xPhospho [S265]	6.10353e-06	47	Q570Y9 [257-271]; Q570Y9-2 [245-259]; Q570Y9-3 [257-271]	2	1735.83	64.5	0.444319	0.159638	0.311424	0.419683	0.747892	0.805911	0.1378	0.142035	0.815791	0.389875	0.162092	0.35507	0.225328	0	0.438048	0.360426	0.300764	0.212559	0.10797	0.101211	0.188157	0.273603	0.0659793	0.308691	0.253573	0.164985	1.03608	0.307006	0.064886	0.034151	0.196604	22.2332	23.1844	18.2617	14.7638	0.226954	0.248186
High	Q8VCR2-2	Hsd17b13 Scdr9	Isoform 2 of 17-beta-hydroxysteroid dehydrogenase 13 [OS=Mus musculus]	[R].KSVTGQTVLITGAGHGIGR.[L]	1xPhospho [T]	Q8VCR2-2 1xPhospho [T35; T38]; Q8VCR2 1xPhospho [T35; T38]	4.73e-05	2	Q8VCR2-2 [32-50]; Q8VCR2 [32-50]	1	1932.01	67.7	0.0094102	0	0.0136321	0.00934517	0	0.155262	0.016097	0	0.0346406	0.0188912	0.014234	0	0.029886	0	0	0.0114627	0.0137373	0	0.0560534	0.199228	0	0	0.0223661	0	0	0.0231291	0	0.0184899	0.0128213	0.30217	0.126594	25.1518	22.8841	20.9768	9.11661	0.0274989	0.0546914
High	Q3TSG4	Alkbh5 Abh5 Ofoxd	RNA demethylase ALKBH5 [OS=Mus musculus]	[R].KSYESSEDCPEAASSPTR.[K]	1xCarbamidomethyl [C9]; 1xPhospho [S/T]	Q3TSG4 1xPhospho [S384; S385; T387]	1.12428e-06	227	Q3TSG4 [371-388]	1	2080.82	42.11	1.04971	1.3686	1.01528	0.805428	0.889243	0.572001	1.61443	1.66378	0.661178	1.54299	1.54897	1.48026	1.09406	0.581215	1.30676	0.527945	0.834463	1.13415	0.925263	0.531035	1.14968	0.990145	1.14468	0.67994	0.661708	1.79058	0.551973	1.05877	1.0591	0.735478	0.884352	24.8874	25.1385	4.63047	20.738	0.220617	0.18641
High	Q3TSG4	Alkbh5 Abh5 Ofoxd	RNA demethylase ALKBH5 [OS=Mus musculus]	[R].KSYESSEDCPEAASSPTRK.[V]	1xCarbamidomethyl [C9]; 1xPhospho [S/T]	Q3TSG4 1xPhospho [S384; S385; T387]	2.02947e-06	35	Q3TSG4 [371-389]	2	2208.91	39.29	0.319225	0.358682	0.26292	0.471257	0.401683	0.548934	0.431032	0.384405	0.36331	0.479725	0.420638	0.415775	0.417286	0.23947	0.464585	0.279016	0.331025	0.273145	0.279732	0.274074	0.360162	0.399625	0.378924	0.33486	0.353541	0.452987	0.283653	0.290483	0.381973	0.433096	0.956484	23.0557	25.5025	18.3493	18.4495	0.0680339	0.0368679
High	Q05D44	Eif5b If2	Eukaryotic translation initiation factor 5B [OS=Mus musculus]	[K].KTARPNSEAPLSGSEDADDSNK.[L]	1xPhospho [S]	Q05D44 1xPhospho [S137; S139]	6.17529e-07	66	Q05D44 [126-147]	1	2369.03	41.62	0.790984	0.738947	1.23904	1.66348	0.624294	0.648064	1.20279	0.839989	0.459421	1.03997	1.32091	0.874473	1.21886	0.617452	1.45227	0.750838	1.58672	0.623347	1.22306	0.706744	1.21942	1.01213	1.75691	0.569422	1.0476	1.43942	0.529576	0.674522	1.0726	0.96924	0.660644	23.9829	23.3813	17.6593	6.00198	0.223688	0.370169
High	Q05D44	Eif5b If2	Eukaryotic translation initiation factor 5B [OS=Mus musculus]	[K].KTARPNSEAPLSGSEDADDSNKLSK.[K]	1xPhospho [S]	Q05D44 1xPhospho [S137; S139]	9.02993e-09	145	Q05D44 [126-150]	2	2697.24	45.82	0.840819	1.10704	1.01677	0.973356	1.22422	1.87149	1.17701	2.04824	0.104386	0.70261	0.635595	0.65721	3.29652	1.30557	0.573637	0.621745	0.631196	1.1698	0.708808	1.69658	0.635815	0.725596	0.606679	4.98806	4.71411	0.651607	1.40399	0.813578	2.52165	0.0629006	0.491401	22.327	25.4992	7.01498	2.99269	0.657723	1.22091
High	Q9D6Z1	Nop56 Nol5a	Nucleolar protein 56 [OS=Mus musculus]	[K].KSSPKEEVASEPEEAASPTTPK.[K]	2xPhospho [S/T]	Q9D6Z1 2xPhospho [S528; S529; S536; S543]	1.31256e-06	111	Q9D6Z1 [527-548]	2	2459.06	46.55	1.27338	1.03871	1.28835	1.82901	1.09338	1.19854	1.0429	1.54109	1.23066	1.51937	1.05188	1.05044	0.858319	0.777243	1.25759	2.1745	0.599117	0.859128	1.50244	1.98263	1.58144	1.17852	0.837364	1.34586	1.14867	1.07188	1.5829	1.34178	1.48192	0.0866125	0.571536	22.4541	23.409	15.784	11.9382	0.335578	0.24689
High	P51125-1	Cast	Calpastatin [OS=Mus musculus]	[R].KLLEKNEGITQPLPDSPKPMGTDQAIDALSSDFTCSSPTGK.[Q]	1xCarbamidomethyl [C35]; 1xPhospho [S/T]	P51125-7 1xPhospho [S234; S235; T238; S240; S241; T243]; P51125-6 1xPhospho [S302; S303; T306; S308; S309; T311]; P51125-1 1xPhospho [S317; S318; T321; S323; S324; T326]; P51125-2 1xPhospho [S298; S299; T302; S304; S305; T307]	1.70349e-06	26	P51125-7 [205-245]; P51125-6 [273-313]; P51125-1 [288-328]; P51125-2 [269-309]	2	4454.11	102.09	0.114458	0.0810857	0.0509491	0.0945318	0.184369	0.0607747	0.328083	0	0.0517748	0.0575231	0.0536443	0.160907	0.116077	0.134113	0.0417195	0.114225	0.0785993	0.119639	0.169421	0.113561	0.0779788	0.0963113	0.129861	0.190376	0.328626	0.122733	0.0908102	0.0255497	0.0930667	0.269153	0.01241	24.1965	23.8225	3.62642	5.39575	0.0617317	0.0862457
High	P46061	Rangap1 Fug1	Ran GTPase-activating protein 1 [OS=Mus musculus]	[R].KILDPNSGEPAPVLSSPTPTDLSTFLSFPSPEK.[L]	1xPhospho [S/T]	P46061 1xPhospho [S429; S430; T432; T434; S437; T438; S441]	2.72723e-08	186	P46061 [415-447]	1	3548.74	129.94	0.330308	0.0979287	0.0669256	0.0607599	0.317685	0.351403	0.0864603	0.687877	0.557425	0.0520629	0.0409312	0.0796345	0.117499	0.527002	0.0871302	0.242304	0.33032	0.281508	0.19672	0.320924	0.204442	0.0876196	0.0495962	0.244367	0.317113	0.0206268	0.437652	0.0433108	0.193646	0.405387	0.420163	23.5264	26.1309	13.0645	7.57081	0.136422	0.122147
High	Q9JLN9	Mtor Frap Frap1	Serine/threonine-protein kinase mTOR [OS=Mus musculus]	[K].KLHVSTINLQK.[A]	1xPhospho [S/T]	Q9JLN9 1xPhospho [S1261; T1262]	3.80741e-05	70	Q9JLN9 [1257-1267]	1	1360.73	60.51	0.37156	0.17336	0.337452	0.258882	0.027353	0.110237	0.464871	0.75948	0.288967	0.533394	0.192237	0.193155	0.402023	0.0308258	0.85741	0.240712	0.24684	0.15498	0.255037	0.24406	0.189077	0.311919	0.331046	0.1213	0.230829	0.25013	0.0962597	0.351832	0.125084	0.675191	0.938767	24.2222	23.8251	11.1944	16.9467	0.128232	0.0943514
High	P58735	Slc26a1 Sat1	Sulfate anion transporter 1 [OS=Mus musculus]	[R].KDQGPEVGVSNRSLVDGK.[D]	1xPhospho [S]	P58735 1xPhospho [S587; S590]	1.97956e-07	122	P58735 [578-595]	2	1964.94	52.51	1.18077	1.1477	1.42044	1.60206	1.06395	1.3087	1.24397	1.42982	1.40654	0.986861	0.965129	1.28386	2.27599	1.07802	1.32915	1.44451	0.717275	1.58288	1.328	1.57599	1.65239	1.326	1.30175	0.919413	1.10663	1.88479	1.37883	1.14763	0.915672	0.139278	0.186192	25.5802	23.2326	8.96714	11.3678	0.259612	0.295102
High	P58735	Slc26a1 Sat1	Sulfate anion transporter 1 [OS=Mus musculus]	[R].KDQGPEVGVSNRSLVDGK.[D]	2xPhospho [S10; S13]	P58735 2xPhospho [S587; S590]	4.22161e-05	40	P58735 [578-595]	2	2044.91	56.7	0.435164	0.87731	0.595493	0.7017	0.545381	0.974126	0.496205	0.682268	0.300828	0.768905	0.590641	0.150749	0.315764	0.610827	0.336341	0.4349	0.31249	0.537671	0.177958	0.94794	0.227017	0.23935	0.501544	0.673138	0.393171	0.648523	0.651407	0.324385	0.490855	0.729828	0.54553	23.4761	22.6906	4.15025	6.78677	0.17037	0.264117
High	Q148W8	Dusp27	inactive dual specificity phosphatase 27 [OS=Mus musculus]	[K].KDSEAGDGGSEHGTEEAAAGEK.[N]	1xPhospho [S3]	Q148W8 1xPhospho [S555]	4.8381e-05	1	Q148W8 [553-574]	1	2211.87	36.61	0	0.160749	0	0	0	0	0	0	0	0	0	0	0	0	0	0	0	0	0	0	0	0	0	0	0	0	0	0	0	0.22496	1	23.3657	23.8301	20.9289	3.22166	0.0282119	0
High	P15920	Atp6v0a2 Atp6n1b Tj6	V-type proton ATPase 116 kDa subunit a isoform 2 [OS=Mus musculus]	[R].KDSEEEVSLLGNQDIEEGNSR.[M]	1xPhospho [S]	P15920 1xPhospho [S695; S700]; P15920-2 1xPhospho [S102; S107]	6.64549e-07	63	P15920 [693-713]; P15920-2 [100-120]	1	2428.05	78.76	0.316412	0.200033	0.192756	0.370881	0.214549	0.112918	0.240784	0.0201639	0.314486	0.458555	0.364497	0.364501	0.422655	0.23332	0.260222	0.295045	0.195976	0.172693	0.282135	0.369093	0.270338	0.236488	0.321283	0.527317	0.324898	0.236378	0	0.27033	0.278952	0.594595	0.45266	24.0319	23.7316	23.7236	3.28448	0.0946211	0.0964262
High	Q3UJU9	Rmdn3 Fam82a2 Fam82c	Regulator of microtubule dynamics protein 3 [OS=Mus musculus]	[R].KDSLDLDVEAASSPAAAALEEDDSSGREDVQLVLLQADELHQGSK.[Q]	1xPhospho [S]	Q3UJU9 1xPhospho [S212; S234]	1.38396e-13	80	Q3UJU9 [210-254]	2	4802.25	128.61	0	0	0	0	1.54555	6.9656	0	3.9873	6.62413	0	0	0	0	7.60701	0	0	0.258911	0	0	2.74248	0.0180636	0	0	0.131939	0.198952	0	4.35739	0	0	0.329132	0.123834	23.7675	23.2305	12.4655	12.4155	2.0208	1.18573
High	Q80ZK9	Wdtc1 Gm695	WD and tetratricopeptide repeats protein 1 [OS=Mus musculus]	[R].KDSISEDEMVLR.[E]	1xPhospho [S]	Q80ZK9 1xPhospho [S511; S513]	9.59804e-06	55	Q80ZK9 [509-520]	1	1501.66	71.58	0.367557	0.395854	0.174732	0.315374	0.943507	1.02148	0.373732	0.831019	0.279894	0.489188	0.348117	0.223827	0.395248	0.40515	0.358745	0.389125	0.371681	0.504951	0.345076	0.406025	0.369729	0.279613	0.337286	0.379417	0.38105	0.45885	0.341841	0.478208	0.289362	0.438112	0.720461	25.5954	23.7444	20.4652	6.27071	0.167071	0.0634733
High	Q9ESE1-1	Lrba Bgl Lba	Lipopolysaccharide-responsive and beige-like anchor protein [OS=Mus musculus]	[R].KDSPISPHFTR.[N]	1xPhospho [S]	Q9ESE1-2 1xPhospho [S979; S982]; Q9ESE1-3 1xPhospho [S979; S982]; Q9ESE1-1 1xPhospho [S979; S982]	6.15318e-06	56	Q9ESE1-2 [977-987]; Q9ESE1-3 [977-987]; Q9ESE1-1 [977-987]	1	1364.64	49.13	1.8689	1.18947	1.03625	1.32693	3.13816	0.77857	0.978739	0.942692	1.02888	0.570518	1.02951	0.88453	0.525019	0.747465	0.46999	0.44754	0.911911	1.06614	0.625567	0.794506	0.614553	0.664174	1.27168	0.587329	0.950463	0.45551	0.765659	0.471011	0.340523	0.693223	0.919681	22.9466	24.0712	20.6168	2.13476	0.312416	0.137379
High	Q8BZ20	Parp12 Zc3hdc1	Poly [ADP-ribose] polymerase 12 [OS=Mus musculus]	[R].KDSSGPVSPGTPSQEESEQICLYHIR.[K]	1xCarbamidomethyl [C21]; 1xPhospho [S]	Q8BZ20 1xPhospho [S268; S269]	5.58296e-06	4	Q8BZ20 [266-291]	1	2981.33	79.72	0.133778	0.098893	0	0.112822	0.163418	0.0729589	0.0263388	0.0850573	0.0208958	0	0.111344	0.16029	0.0349407	0	0.198934	0.044868	0	0.0776008	0.0482151	0.0970547	0	0.104143	0.129191	0.118967	0.0836384	0.0174642	0.0405608	0	0.103041	0.532316	0.256542	24.0993	23.73	23.1714	1.02277	0.0556969	0.0440187
High	Q8K4I3	Arhgef6	Rho guanine nucleotide exchange factor 6 [OS=Mus musculus]	[R].KDSVPQVLLPEEEKLIIEETR.[S]	1xPhospho [S3]	Q8K4I3 1xPhospho [S679]	2.04602e-09	35	Q8K4I3 [677-697]	2	2545.32	110.28	0.127515	0.129334	0.0402114	0.086232	0.482514	0	0.0406502	0.035729	0.0211943	0.0619719	0.0647422	0.144015	0.0932228	0.121345	0.086511	0.0793531	0.410432	0.286129	0.211508	0	0.0872366	0.135512	0.106615	0.32054	0.528245	0.167811	0.153693	0.0928488	0.168378	0.416283	0.050176	23.2767	24.5726	21.1351	3.82259	0.0739211	0.151445
High	Q99J09	Wdr77 Mep50	Methylosome protein 50 [OS=Mus musculus]	[R].KDTPPPLVPPAAR.[E]	1xPhospho [T3]	Q99J09 1xPhospho [T5]	1.26683e-05	144	Q99J09 [3-15]	1	1438.75	62.54	1.36241	1.24609	1.03676	1.33368	1.23641	1.52547	1.25573	2.12071	1.05598	0.816719	0.963288	0.982403	0.580045	1.48394	0.578713	0.833877	1.33966	1.74368	0.85145	0.922995	0.841885	1.02905	1.32904	1.07809	1.45144	1.05444	1.35015	1.25704	1.12637	0.449838	0.763876	22.5678	24.0048	4.78256	0.0105931	0.295342	0.18329
High	P09405	Ncl Nuc	Nucleolin [OS=Mus musculus]	[K].KEDSDEDEDEEDEDDSDEDEDDEEEDEFEPPIVK.[G]	1xPhospho [S4]	P09405 1xPhospho [S145]	1.15079e-07	3	P09405 [142-175]	1	4140.44	87	0	0	0	0.01826	0	0	0.0455073	0	0	0	0	0	0	0	0	0.362058	0	0	0.223624	0	0.227969	0	0.0270597	0	0	0	0	0.04518	0.0755372	0.294198	0.90117	23.507	24.102	6.59547	12.8119	0.062607	0.0676571
High	P09405	Ncl Nuc	Nucleolin [OS=Mus musculus]	[K].KEDSDEDEDEEDEDDSDEDEDDEEEDEFEPPIVK.[G]	2xPhospho [S4; S16]	P09405 2xPhospho [S145; S157]	2.62286e-07	10	P09405 [142-175]	1	4220.41	91.28	0	0	0	0	0	0	0	0	0	0	0	0	0	0	0	4.06908	0	0	0.0975987	0.239697	0.329166	0	0	0	0	0	0	0	0	0.317983	0.240296	23.6932	23.2442	13.4859	11.921	0.711092	0.0902644
High	Q8R1N0	Znf830 Ccdc16 Omcg1 Zfp830	zinc finger protein 830 [OS=Mus musculus]	[K].KEEENVDSDDEGELQDLLSQDWR.[V]	1xPhospho [S8]	Q8R1N0 1xPhospho [S342]	1.45175e-05	11	Q8R1N0 [335-357]	1	2829.17	120.34	0	0	0.0236495	0.0239208	0	0	0	0.0582692	0	0.018895	0.0233102	0	0.0124352	0	0	0.154813	0	0.0233763	0.164142	0.1416	0.213912	0.0520352	0.0241349	0	0.0214914	0.0222534	0	0.0701772	0.158479	0.278045	0.853961	24.4468	24.826	16.5127	12.753	0.0280652	0.0450813
High	P99027	Rplp2	60S acidic ribosomal protein P2 [OS=Mus musculus]	[K].KEESEESDDDMGFGLFD.[-]	1xPhospho [S]	P99027 1xPhospho [S102; S105]	1.4173e-05	264	P99027 [99-115]	1	2029.73	117.76	0.0277486	0	0.0698396	0.246652	0.284269	0.17478	0	0.124365	0.471296	0.33421	0.107013	0.164569	0.271262	0	0.397208	1.13458	0.0983764	0.0822479	1.2176	1.11719	0.772312	0.44106	0.382958	0.0762906	0.0815093	0.343899	0.489116	1.06089	0.972611	0.0144	0.592284	22.9531	24.4086	16.6398	15.2572	0.277396	0.325959
High	P99027	Rplp2	60S acidic ribosomal protein P2 [OS=Mus musculus]	[K].KEESEESDDDMGFGLFD.[-]	2xPhospho [S4; S7]	P99027 2xPhospho [S102; S105]	2.4875e-06	402	P99027 [99-115]	1	2109.69	126.73	0	0	0.00531035	0.00858724	0	0.0450438	0	4.5843	0	0.0361897	0.0292291	0	0.00374029	0.023413	0.040283	14.3908	0	0.00286865	2.75484	12.4175	5.32961	0.0253725	0.0172676	0.00372976	0.0139331	0.0281171	0.844778	0.0546565	1.54901	0.357724	0.195452	23.8222	23.0414	16.3823	10.5974	2.50354	3.04274
High	P99027	Rplp2	60S acidic ribosomal protein P2 [OS=Mus musculus]	[K].KEESEESDDDMGFGLFD.[-]	2xPhospho [S4; S7]; 1xOxidation [M11]	P99027 2xPhospho [S102; S105]	2.37861e-06	88	P99027 [99-115]	1	2125.69	110.06	0	0	0.0302985	0	0	0	0	0	0	0.06318	0.0402134	0	0	0	0	4.42608	0	0	0.758979	0.855758	0.699578	0.0333506	0.0472191	0	0	0	0	0	0.162418	0.313264	0.528093	23.7279	23.2029	14.4673	9.8396	0.784903	0.248734
High	P47955	Rplp1	60S acidic ribosomal protein P1 [OS=Mus musculus]	[K].KEESEESEDDMGFGLFD.[-]	1xPhospho [S]	P47955 1xPhospho [S101; S104]	1.52923e-05	621	P47955 [98-114]	1	2043.74	118.55	0.239804	0.00354573	0.26622	0.475644	0.883932	0.645243	0.0672486	0.800425	0.840802	0.625672	0.379647	0.219268	0.337815	0.346693	0.746206	1.94884	0.443525	0.50227	2.09934	1.08975	1.38687	0.920854	0.687166	0.255272	0.157155	1.04833	1.03135	1.44811	1.70644	0.00390625	0.538462	24.3169	24.5914	17.1297	17.7684	0.466911	0.410066
High	P47955	Rplp1	60S acidic ribosomal protein P1 [OS=Mus musculus]	[K].KEESEESEDDMGFGLFD.[-]	2xPhospho [S4; S7]	P47955 2xPhospho [S101; S104]	2.27448e-06	1411	P47955 [98-114]	1	2123.71	127.68	0.00757129	0.00378018	0.00668617	0.0403382	0.0216763	0.26629	0.101854	17.8461	0.297092	0.0173522	0.0163594	0.00628216	0.0402303	0.204161	0.0224067	39.5757	0.0797374	0.108601	12.4133	38.1191	17.0764	0.116916	0.0594681	0.0512061	0.10701	0.0854615	5.44524	0.458958	8.43709	0.377364	0.271024	23.8491	22.9434	15.9641	10.4853	7.01626	9.25944
High	P47955	Rplp1	60S acidic ribosomal protein P1 [OS=Mus musculus]	[K].KEESEESEDDMGFGLFD.[-]	2xPhospho [S4; S7]; 1xOxidation [M11]	P47955 2xPhospho [S101; S104]	2.21961e-06	666	P47955 [98-114]	1	2139.7	109.87	0	0.0103768	0.0308324	0.137377	0	0	0.0721551	1.28288	0.0189555	0	0.00375918	0.120276	0.158583	0	0.116639	10.7604	0.136252	0.0761496	6.65883	6.70788	3.22648	0.298151	0.0212599	0.0461807	0.183035	0.136667	1.53279	0.228236	4.61214	0.318886	0.559055	23.7145	22.471	13.1719	8.89056	1.81461	1.93606
High	P83741-3	Wnk1 Hsn2 Prkwnk1	Isoform 3 of Serine/threonine-protein kinase WNK1 [OS=Mus musculus]	[K].KEKPELAEPSHLNGPSSDLEAAFLSR.[G]	1xPhospho [S]	P83741-2 1xPhospho [S2249; S2255; S2256]; P83741 1xPhospho [S2000; S2006; S2007]; P83741-3 1xPhospho [S2258; S2264; S2265]; P83741-5 1xPhospho [S1818; S1824; S1825]; P83741-4 1xPhospho [S1751; S1757; S1758]	2.33001e-05	95	P83741-2 [2240-2265]; P83741 [1991-2016]; P83741-3 [2249-2274]; P83741-5 [1809-1834]; P83741-4 [1742-1767]	1	2902.4	94.89	0.125468	0.115976	0.0867748	0.0694719	0.110279	0.198018	0.0970507	0.053331	0.137745	0.0748494	0.0676814	0.098808	0.0800376	0.356502	0.0858831	0.0960519	0.168059	0.1931	0.10773	0.246953	0.0672219	0.0443357	0.0928762	0.157032	0.167708	0.0813696	0.107408	0.0781673	0.0776236	0.635209	0.0922337	23.1956	25.0605	4.96427	5.69872	0.0389861	0.0590645
High	Q52KI8-1	Srrm1 Pop101	Serine/arginine repetitive matrix protein 1 [OS=Mus musculus]	[K].KEKSPELPEPSVR.[M]	1xPhospho [S4]	Q52KI8-2 1xPhospho [S220]; Q52KI8-1 1xPhospho [S220]	9.95255e-06	117	Q52KI8-2 [217-229]; Q52KI8-1 [217-229]	2	1575.78	51.01	1.59188	1.87002	1.71152	1.87661	1.8584	1.02823	1.494	1.65792	1.60586	1.63488	1.56914	1.4647	1.19091	1.75538	1.60403	1.07935	1.62009	2.31697	1.51915	1.6432	1.79945	1.77208	1.56648	1.62534	1.27736	1.05096	1.32387	1.33246	1.01826	0.5476	0.487483	23.3022	24.1273	11.84	20.8716	0.148183	0.31764
High	Q9ES28-3	Arhgef7 Kiaa0142 Pak3bp	Isoform C of Rho guanine nucleotide exchange factor 7 [OS=Mus musculus]	[R].KESAPQVLLPEEEKIIVEETK.[S]	1xPhospho [S3]	Q9ES28-1 1xPhospho [S776]; Q9ES28-7 1xPhospho [S724]; Q9ES28-3 1xPhospho [S701]; Q9ES28-4 1xPhospho [S665]; Q9ES28-8 1xPhospho [S619]; Q9ES28-2 1xPhospho [S717]	2.84701e-09	22	Q9ES28-1 [774-794]; Q9ES28-7 [722-742]; Q9ES28-3 [699-719]; Q9ES28-4 [663-683]; Q9ES28-8 [617-637]; Q9ES28-2 [715-735]	2	2489.28	98.97	0.0945364	0.11771	0	0.141942	0.216237	0.170194	0.0749007	0.29531	0	0.077096	0.079764	0.0967733	0	0.0673848	0.107071	0	0.162413	0.115813	0.274065	0.305216	0	0.0715592	0.298545	0.151627	0.147419	0.190644	0.0989158	0.169208	0.126172	0.858032	0.298007	25.2799	21.8867	21.4577	7.02807	0.033871	0.100922
High	Q52KI8-1	Srrm1 Pop101	Serine/arginine repetitive matrix protein 1 [OS=Mus musculus]	[R].KETESEAEDDNLDDLER.[H]	1xPhospho [S/T]	Q52KI8-1 1xPhospho [T913; S915]	8.12136e-09	421	Q52KI8-1 [911-927]	1	2087.83	65.84	1.87425	2.57217	2.93017	4.71969	2.66874	1.32597	2.25424	3.22512	1.59642	3.59195	3.08974	3.38464	2.99981	3.80377	3.8309	2.57264	2.24752	2.5101	3.39124	3.16696	3.00335	2.44942	3.99602	1.87945	2.8056	2.49378	4.47065	4.21193	3.28959	0.472519	0.313712	23.2644	24.4468	12.9034	17.0348	0.572938	0.731721
High	Q52KI8-1	Srrm1 Pop101	Serine/arginine repetitive matrix protein 1 [OS=Mus musculus]	[R].KETESEAEDDNLDDLER.[H]	2xPhospho [T3; S5]	Q52KI8-1 2xPhospho [T913; S915]	1.12297e-07	75	Q52KI8-1 [911-927]	1	2167.8	70.52	0	0	0.798477	1.09242	0	0.095261	0.0430677	0.896293	0.0112075	0.622855	0.441744	0.0289865	0.423459	0.0648815	0.310282	1.93392	0.0105805	0.0977092	1.70696	1.32152	1.77645	0.632316	0.314987	0	0.171185	0.237581	0.913239	1.2568	0.948411	0.136382	0.406534	24.6735	25.4775	15.1055	14.1402	0.407106	0.567986
High	Q8K019-1	Bclaf1 Btf Kiaa0164	Bcl-2-associated transcription factor 1 [OS=Mus musculus]	[K].KEVQSPEQVKSEK.[L]	1xPhospho [S5]	Q8K019-1 1xPhospho [S494]; Q8K019-3 1xPhospho [S492]; Q8K019-2 1xPhospho [S492]	5.92859e-07	119	Q8K019-1 [490-502]; Q8K019-3 [488-500]; Q8K019-2 [488-500]	2	1595.77	34.28	0.781055	0.714435	1.84121	2.3389	0.098769	0.0313384	1.82254	0.0416054	0.0736218	1.64422	1.35863	1.27646	1.79958	0.0316826	1.70645	2.52798	1.48015	0.565183	2.61421	0.0487296	2.01313	1.89264	1.38873	0.50138	0.624822	2.69016	0.0782493	2.29222	2.32117	0.82719	0.850637	23.6385	24.9474	13.2328	20.3212	0.415731	0.724546
High	Q99LI2	Clcc1	chloride channel CLIC-like protein 1 [OS=Mus musculus]	[K].KEVSPDSSEAEELSDCLHR.[L]	1xCarbamidomethyl [C16]; 1xPhospho [S]	Q99LI2 1xPhospho [S58; S59]	5.75461e-10	94	Q99LI2 [52-70]	1	2267.95	73.29	0.23119	0.259287	0.24009	0.337253	0.253731	0.667051	0.282689	0.427288	0.242556	0.496931	0.231261	0.29761	0.588686	0.726827	0.311996	0.180236	0.302665	0.229501	0.659724	0.682464	0.259259	0.24693	0.385124	0.358109	0.268541	0.451691	0.192031	0.277826	0.230411	0.608556	0.096224	22.7261	22.4828	8.61604	8.06946	0.0977749	0.175555
High	P35582	Foxa1 Hnf3a Tcf-3a Tcf3a	Hepatocyte nuclear factor 3-alpha [OS=Mus musculus]	[R].KDPSGPGNPSAESPLHR.[G]	1xPhospho [S13]	P35582 1xPhospho [S303]	4.34886e-07	48	P35582 [291-307]	1	1825.82	43.69	0.982936	0.699691	0.64234	0.789311	1.04432	1.07511	1.03671	0.954504	0.871242	1.01142	0.869453	0.982917	0.658769	0.727836	0.753587	0.314979	0.825024	0.769258	0.388201	0.700259	0.750709	0.747654	0.842251	0.871805	0.59357	0.334465	0.148601	0.515231	0.612782	0.510082	0.465124	24.2162	24.642	0.528895	24.0268	0.111405	0.192049
High	P0C7T6	Atxn1l Boat	Ataxin-1-like [OS=Mus musculus]	[R].KDEPSPLNLSHHNLDHQGEGR.[G]	1xPhospho [S]	P0C7T6 1xPhospho [S359; S364]	1.4298e-06	8	P0C7T6 [355-375]	1	2460.11	51.81	0.114593	0.135347	0.0741341	0.19523	0.235726	1.20486	0	0.885336	0.188799	0.167457	0.133027	0.120441	0.146893	0.461943	0.0898232	0.0810734	0.102876	0.0475029	0.110891	0.312165	0.222592	0.0993351	0.0808016	0.103059	0.105792	0.080201	0.0779709	0.0234305	0.126303	0.802099	0.402844	24.6623	22.9524	15.8287	10.5696	0.2305	0.0633752
High	Q8CCJ3-3	Ufl1 Kiaa0776 Maxer Rcad	E3 UFM1-protein ligase 1 [OS=Mus musculus]	[R].KDEDSDDESQSSHGGK.[K]	1xPhospho [S]	Q8CCJ3-3 1xPhospho [S458; S462]; Q8CCJ3-1 1xPhospho [S378; S382]	1.03616e-05	51	Q8CCJ3-3 [454-469]; Q8CCJ3-1 [374-389]	1	1800.66	19.87	0.165518	0.256711	0.00645022	0.00413363	0.0964672	0.158064	0.0597368	0.0107191	0.129663	0.00334101	0.0116668	0.0366176	0.0178096	0.153884	0.0229795	0.0094803	0.125325	0.0362432	0.0045581	0.00691019	0.00695921	0.00497083	0.0260356	0.177661	0.0478044	0.0113058	0.00731345	0.00860733	0.00435851	0.822649	0.0916878	23.5552	25.4545	3.11449	2.20574	0.0402951	0.0507992
High	Q9QZQ1	Afdn Af6 Mllt4	Afadin [OS=Mus musculus]	[R].KCDSDMWINQSSSVESSTSSQEHLNHSSK.[S]	1xCarbamidomethyl [C2]; 1xPhospho [S/T]	Q9QZQ1 1xPhospho [S1309; S1310; S1311; S1314; S1315; T1316; S1317; S1318; S1325; S1326]; Q9QZQ1-2 1xPhospho [S1294; S1295; S1296; S1299; S1300; T1301; S1302; S1303; S1310; S1311]	3.25001e-05	116	Q9QZQ1 [1299-1327]; Q9QZQ1-2 [1284-1312]	1	3375.39	63.87	0.211085	0.209886	0.18404	0.180404	0.240271	0.216629	0.252677	0.489508	0.240511	0.223382	0.170717	0.286446	0.225236	0.261432	0.225199	0.166325	0.156352	0.158889	0.166107	0.298396	0.124766	0.138955	0.225987	0.197514	0.220268	0.228838	0.253263	0.129602	0.171023	0.120201	0.167936	23.2792	22.3022	9.06505	8.68443	0.057689	0.054643
High	P70333; O35737	#N/A	heterogeneous nuclear ribonucleoprotein H2 [OS=Mus musculus] Heterogeneous nuclear ribonucleoprotein H [OS=Mus musculus]	[K].HTGPNSPDTANDGFVR.[L]	1xPhospho [S/T]	P70333 1xPhospho [T100; S104]; O35737 1xPhospho [T100; S104]	2.60155e-07	142	P70333 [99-114]; O35737 [99-114]	0	1764.73	50.5	7.47343	6.0801	5.71513	7.99873	8.67392	10.2491	8.15852	9.52132	7.4555	7.52865	7.30657	8.0781	6.32022	8.38649	8.08805	5.92599	5.67975	10.2588	7.66208	9.01424	7.9388	7.24739	6.93593	5.07808	4.45903	6.54108	7.43906	6.88737	5.75427	0.900411	0.798342	24.0519	23.3584	7.1034	12.3806	0.513854	0.948473
High	P39447	Tjp1 Zo1	Tight junction protein ZO-1 [OS=Mus musculus]	[R].HTSDYEDTDTEGGAYTDQELDETLNDEVGTPPESAITR.[S]	1xPhospho [T/S]	P39447 1xPhospho [T840; S841; T846; T848; T854; T861; T868]	3.27051e-09	30	P39447 [839-876]	0	4251.75	101.1	0.151379	0.114199	0.088602	0.136239	0.0926756	0	0.482187	0	0	0.26123	0.158347	0	0.176107	0	0.200405	0.254931	0.84823	0.242752	0.816596	0	0.246369	0.102198	0.32094	0.0411902	0.0490859	0.184494	0.312106	0.254031	0.37641	0.569572	0.958833	24.8364	23.4374	22.3713	21.0622	0.152429	0.168651
High	Q99MB2	Mtfr1 Chppr Kiaa0009	Mitochondrial fission regulator 1 [OS=Mus musculus]	[R].HTSFPSLSQDKPSPER.[T]	1xPhospho [S/T]	Q99MB2 1xPhospho [T118; S119]	1.59185e-08	80	Q99MB2 [117-132]	0	1892.85	59.15	1.31882	0.501695	0.780658	0.962308	1.16967	1.40834	0.779079	1.81856	1.24995	1.04857	0.510415	1.11797	0.692957	2.16841	1.04329	1.04911	1.19407	0.386653	0.75827	2.14321	0.961105	0.696782	0.722041	0.507922	1.2914	0.687754	0.875571	0.587556	0.581869	0.594749	0.070278	23.5084	22.9101	9.21286	9.80498	0.387871	0.443377
High	Q5SV85-2	Synrg Ap1gbp1 Syng	Isoform 2 of Synergin gamma [OS=Mus musculus]	[K].HVMSDSSLDLPTVSGQHPPAAGSALASEDALPETAFPAFASFK.[D]	1xPhospho [S/T]	Q5SV85-2 1xPhospho [S765; S767; S768]	7.81229e-06	41	Q5SV85-2 [762-804]	0	4434.06	128.22	0.124669	0.00882305	0	0.00382351	0.191547	0	0	0	0.19029	0.0290951	0.0068492	0	0.011234	0.012962	0.012653	0.141071	0.205257	0.101466	0.100333	0.0732139	0.0859941	0	0.00934123	0.148616	0.143329	0.00858002	0.157682	0.0068228	0.079107	0.277413	0.517536	22.4651	26.2204	18.6443	5.80285	0.058802	0.0653567
High	Q6PIU9	0	Uncharacterized protein FLJ45252 homolog [OS=Mus musculus]	[R].HYSPEDELSAEAQPIAAYK.[I]	1xPhospho [S3]	Q6PIU9 1xPhospho [S292]	9.13294e-07	35	Q6PIU9 [290-308]	0	2198.96	83.65	0.109206	0.164413	0.180603	0.252235	0.0595579	0	0.204471	0	0.111239	0.152407	0.163292	0.116355	0.181399	0	0.185246	0.1844	0.250093	0.15091	0.234348	0.126934	0.189501	0.10836	0.16202	0.0701483	0.245794	0.246264	0.156587	0.135076	0.185828	0.956875	0.154685	24.107	22.3774	12.3712	7.28074	0.0600067	0.0629969
High	Q8C1D8	Iws1 Iws1l	protein IWS1 homolog [OS=Mus musculus]	[R].KAAVLSDSEDDAGNASAKK.[S]	2xPhospho [S6; S8]	Q8C1D8 2xPhospho [S343; S345]; Q8C1D8-2 2xPhospho [S343; S345]	5.70038e-05	1	Q8C1D8 [338-356]; Q8C1D8-2 [338-356]	2	2036.86	42.44	0	0	0.0922762	0.114964	0	0	0	0	0	0.0461254	0	0	0.0569482	0	0.00921602	0.132595	0	0	0.0815165	0.0125071	0.0947929	0.103916	0.0597977	0	0	0.0959621	0.0146055	0.0926147	0.154965	0.27489	0.825917	23.7436	26.0876	14.9659	19.6496	0.0304613	0.0488093
High	P14246	Slc2a2 Glut2	Solute carrier family 2, facilitated glucose transporter member 2 [OS=Mus musculus]	[R].KAAVQMEFLASSESV.[-]	1xPhospho [S14]; 1xOxidation [M6]	P14246 1xPhospho [S522]	8.64237e-06	59	P14246 [509-523]	1	1692.76	78.48	0.361995	0.274315	0.420288	0.502023	0.524226	0.199448	0.468022	0	0.372584	0.555887	0.414617	0.431276	0.809973	0.106173	0.540527	0.436061	1.01323	0.541423	0.200704	0.0642851	0.297595	0.389004	0.386849	0.744189	0.334637	0.0863074	0.441602	0.302894	0.666127	0.486088	0.0356077	23.4369	23.5147	19.7478	22.8864	0.177877	0.253464
High	Q99KW3-2	Triobp Kiaa1662 Tara	Isoform 2 of TRIO and F-actin-binding protein [OS=Mus musculus]	[R].KADGPRPSLDYVELSPLAPSSPQR.[M]	1xPhospho [S]	Q99KW3-1 1xPhospho [S169; S170]; Q99KW3-2 1xPhospho [S1607; S1608]; Q99KW3 1xPhospho [S1603; S1604]; Q99KW3-4 1xPhospho [S1557; S1558]	8.84764e-09	194	Q99KW3-1 [150-173]; Q99KW3-2 [1588-1611]; Q99KW3 [1584-1607]; Q99KW3-4 [1538-1561]	1	2660.31	90.47	1.44311	1.8447	0.985026	0.967443	1.487	1.88241	1.42094	1.33035	1.06733	0.911097	0.896648	1.00448	0.756419	1.39693	1.35767	1.10622	1.64098	2.1226	0.913721	1.24905	0.644169	0.948707	0.756633	1.0284	0.952474	0.908609	1.49858	1.0088	0.530607	0.843091	0.700234	22.8046	24.5286	4.01917	13.8314	0.163915	0.395374
High	P83917	Cbx1 Cbx	Chromobox protein homolog 1 [OS=Mus musculus]	[R].KADSDSEDKGEESKPK.[K]	1xPhospho [S]	P83917 1xPhospho [S89; S91]	3.28233e-07	83	P83917 [86-101]	2	1829.78	22.73	0.73696	1.38157	0.0443228	0.0412052	0.582827	0.460428	0.392279	0.092436	0.675368	0.0496031	0.0826011	0.264222	0.104778	0.755694	0.153932	0.0450549	0.575414	0.137486	0.0498509	0.0362632	0.0453065	0.0392898	0.183826	1.06891	0.329126	0.0888724	0.0616496	0.0481579	0.0286698	0.790321	0.0723072	24.1539	25.5217	4.29162	2.23502	0.194177	0.280286
High	Q9DBR1	Xrn2 Dhm1	5'-3' exoribonuclease 2 [OS=Mus musculus]	[R].KAEDSDSEPEPEDNVR.[L]	2xPhospho [S5; S7]	Q9DBR1 2xPhospho [S499; S501]; Q9DBR1-2 2xPhospho [S499; S501]	6.78234e-07	69	Q9DBR1 [495-510]; Q9DBR1-2 [495-510]	1	1976.72	44.54	0	0	1.41035	0.783893	0	0	0.0125366	0	0	0.235907	0.44105	0.0456024	0.233629	0	0.120738	2.41521	0.0122538	0.118453	1.52568	0.986928	1.38834	1.62652	0.0978726	0	0.110703	0.812297	0.359562	1.13181	1.95508	0.286011	0.45145	24.5863	25.4889	15.9575	17.4778	0.411429	0.542609
High	Q8K019-1	Bclaf1 Btf Kiaa0164	Bcl-2-associated transcription factor 1 [OS=Mus musculus]	[K].KAEGEPQEESPLK.[S]	1xPhospho [S10]	Q8K019-1 1xPhospho [S177]; Q8K019-3 1xPhospho [S175]; Q8K019-2 1xPhospho [S175]	1.45175e-05	100	Q8K019-1 [168-180]; Q8K019-3 [166-178]; Q8K019-2 [166-178]	1	1521.68	41.83	0.694222	1.76039	0.254956	0.279147	0.221542	0.789581	0.881794	0.280425	0.117614	0.484424	1.03081	0.903924	0.374325	0.0295435	0.318718	0.35226	1.08905	1.00025	0.428104	0.0300666	0.437254	0.92728	0.393215	1.05753	1.53122	1.22865	0.348298	0.343625	0.25112	0.00522729	0.376014	23.1111	25.5214	2.10247	4.02832	0.47761	0.367303
High	Q8K019-1	Bclaf1 Btf Kiaa0164	Bcl-2-associated transcription factor 1 [OS=Mus musculus]	[K].KAEGEPQEESPLKSK.[S]	1xPhospho [S10]	Q8K019-1 1xPhospho [S177]; Q8K019-3 1xPhospho [S175]; Q8K019-2 1xPhospho [S175]	4.88678e-08	234	Q8K019-1 [168-182]; Q8K019-3 [166-180]; Q8K019-2 [166-180]	2	1736.81	38.97	9.68185	12.5315	7.28007	8.0752	5.89677	11.051	6.30925	0.463923	7.40842	8.06736	6.85332	5.2685	6.37461	12.9749	6.47435	5.63575	7.14454	12.1298	5.96426	5.12716	6.76285	8.29681	6.87597	11.1316	5.24156	12.1734	4.31579	6.86157	8.67026	0.955311	0.226481	23.4767	25.2052	2.95578	1.16001	0.97524	2.97184
High	Q9QZS3-1	Numb	Protein numb homolog [OS=Mus musculus]	[K].KAETDKTVVGPSVAPGNTAPSPSSPTSPTPDGTASSEMNNPHAIPR.[R]	1xPhospho [S/T]	Q9QZS3-3 1xPhospho [S227; S229; S230; T232; S233; T235]; Q9QZS3-4 1xPhospho [S227; S229; S230; T232; S233; T235]; Q9QZS3-1 1xPhospho [S238; S240; S241; T243; S244; T246]; Q9QZS3-2 1xPhospho [S238; S240; S241; T243; S244; T246]	9.48289e-09	80	Q9QZS3-3 [207-252]; Q9QZS3-4 [207-252]; Q9QZS3-1 [218-263]; Q9QZS3-2 [218-263]	2	4635.17	68.48	0.128603	0.0800787	0.202367	0.153495	0.41152	0.201893	0.305581	0	0.125248	0.331851	0.172682	0.493972	0.36052	0.26611	0.38796	0.175681	0.370776	0.172305	0.151886	0.18273	0.191365	0.222721	0.255285	0.201728	0.323829	0.187115	0.258819	0.221709	0	0.821017	0.716732	22.297	24.0582	21.2779	12.324	0.0729482	0.0521942
High	Q8BSE0	Rmdn2 Fam82a Fam82a1	Regulator of microtubule dynamics protein 2 [OS=Mus musculus]	[K].KFGSLTLPEESHSAQGASVVFQR.[R]	1xPhospho [S/T]	Q8BSE0 1xPhospho [S51; T53]	3.06097e-06	70	Q8BSE0 [48-70]	1	2555.23	90.35	0.193914	0.138162	0.152794	0.252275	0.67091	0.449615	0.121538	0.31355	0.396873	0.265588	0.30934	0.288712	0.306682	0.0788903	0.293711	0.370837	0.358771	0.171102	0.133971	0.412541	0.203775	0.200914	0.365699	0.408344	0.337706	0.357182	0.303089	0.325584	0.182123	0.0296873	0.789965	24.4901	23.0512	19.2186	4.07675	0.131552	0.0689646
High	Q9EQ32-1	Pik3ap1 Bcap	Phosphoinositide 3-kinase adapter protein 1 [OS=Mus musculus]	[R].KAISEDSGCDSVTDTEPEDERELPFSK.[Q]	1xCarbamidomethyl [C9]; 1xPhospho [S/T]	Q9EQ32-3 1xPhospho [S143; S146; S150; T152; T154]; Q9EQ32-1 1xPhospho [S143; S146; S150; T152; T154]	5.2749e-06	107	Q9EQ32-3 [140-166]; Q9EQ32-1 [140-166]	2	3121.32	74.42	0.228193	0.279466	0.461755	0.356531	0.385043	0.418352	0.353314	0.403637	0.409452	0.438742	0.425369	0.423501	0.407524	0.390786	0.406944	0.419924	0.379044	0.361005	0.393566	0.251555	0.343598	0.324688	0.428227	0.403858	0.5903	0.449848	0.640119	0.547871	0.53211	0.244827	0.944978	26.0483	23.2786	15.9361	17.0087	0.0494126	0.0794213
High	Q5XJY5	Arcn1 Copd	Coatomer subunit delta [OS=Mus musculus]	[K].KAPGFGGFGSSAVSGGSTAAMITETIIETDKPK.[V]	1xPhospho [S/T]	Q5XJY5 1xPhospho [S192; S195; T196; T201; T203; T207]	1.31658e-07	61	Q5XJY5 [179-211]	1	3292.58	123.39	0.12068	0.0127541	0.0441502	0.0416138	0.267874	0.186609	0.0591332	0.0488437	0.249925	0.0658027	0.0410986	0.0450043	0.0330098	0.0948378	0.0723703	0.145006	0.170337	0.069858	0.0696865	0.15146	0.184443	0.0713877	0.043916	0.111795	0.0752282	0.0519163	0.125893	0.0563586	0.0677167	0.196692	0.117032	24.1566	23.4945	18.7138	12.3088	0.0602899	0.0461442
High	Q9D6Z1	Nop56 Nol5a	Nucleolar protein 56 [OS=Mus musculus]	[K].KAPKEELASDLEEMATSSAK.[R]	1xPhospho [S9]	Q9D6Z1 1xPhospho [S513]	1.07809e-07	107	Q9D6Z1 [505-524]	2	2215.02	96.4	0.88332	0.920187	0.708151	0.831842	1.01261	0.902415	1.02578	0.754169	0.928733	0.914441	0.666118	0.551063	0.722525	0.857991	0.729954	1.03765	0.756256	1.58755	1.2515	0.569554	0.755352	0.674319	1.09325	1.4104	1.77339	0.953251	0.74325	0.934827	1.13157	0.524176	0.00180625	23.6562	24.3829	17.7011	2.63492	0.126971	0.46607
High	Q9D6Z1	Nop56 Nol5a	Nucleolar protein 56 [OS=Mus musculus]	[K].KAPKEELASDLEEMATSSAK.[R]	1xPhospho [S9]; 1xOxidation [M14]	Q9D6Z1 1xPhospho [S513]	6.13487e-05	44	Q9D6Z1 [505-524]	2	2231.01	95.63	1.74485	1.31127	1.64565	1.88091	2.15557	1.96623	1.71004	1.33801	0.0637981	1.87672	1.5787	1.49666	1.50315	1.07634	0.496692	2.09152	2.20596	3.02075	2.11928	1.62133	1.89717	2.52772	2.67854	1.72679	1.64637	1.90747	0.627397	2.2017	2.08728	0.125033	0.237851	23.5372	23.8477	21.51	22.8222	0.564395	0.584844
High	Q8R3H9	Ttc4	Tetratricopeptide repeat protein 4 [OS=Mus musculus]	[K].KAPSEIDPEEFPDLACLQSMIFDDDRYPEEQAK.[T]	1xCarbamidomethyl [C16]; 1xPhospho [S4]	Q8R3H9 1xPhospho [S51]	1.44606e-07	9	Q8R3H9 [48-80]	2	3963.73	143.08	0	0	0	0	0.0522857	0.0751939	0	0.115926	0.140151	0	0	0	0	0.0590982	0	0.0232421	0.0373187	0	0	0.0305633	0.00274233	0	0	0.0908339	0.110276	0	0.0810638	0	0	0.181988	0.535385	24.4024	26.1988	13.7823	6.40985	0.0314909	0.0300001
High	A2ALU4	Shroom2 Apxl	Protein Shroom2 [OS=Mus musculus]	[K].KAPSPPPLGLPLR.[S]	1xPhospho [S4]	A2ALU4 1xPhospho [S318]	4.37677e-06	41	A2ALU4 [315-327]	1	1422.79	85.93	0.216321	0.210826	0.151284	0.149244	0.029821	0	0.279294	0	0	0.185225	0.143484	0.24063	0.197314	0	0.291103	0.328574	0.360133	0.293449	0.257162	0	0.176961	0.243331	0.201649	0.219296	0.120905	0.136576	0.0147423	0.406393	0.215505	0.303381	0.0877937	23.6103	22.142	2.46556	21.1557	0.0850447	0.122619
High	Q9ESV0	Ddx24	ATP-dependent RNA helicase DDX24 [OS=Mus musculus]	[R].KAQAVSEEEEEEEGQSSSPK.[K]	1xPhospho [S6]	Q9ESV0 1xPhospho [S80]	3.32028e-06	21	Q9ESV0 [75-94]	1	2257.93	44.13	0.13259	0	0.205641	0.615243	0.512843	0	0	0.206799	0.392871	0.556998	0.250653	0.306589	0	0	0.293122	0.587742	0	0.53931	0.573983	0	0.476083	0.350056	0.487604	0.070029	0.156156	0.506722	0.258586	0.341329	0.423561	0.0188513	0.945562	22.2304	24.7171	16.2913	21.17	0.285696	0.0876667
High	P43277	Hist1h1d H1f3	Histone H1.3 [OS=Mus musculus]	[R].KASGPPVSELITK.[A]	1xPhospho [S3]	P15864 1xPhospho [S36]; P43277 1xPhospho [S37]	2.59128e-05	41	P15864 [34-46]; P43277 [35-47]	1	1406.73	69	0.172104	0.301959	0.21781	0.104805	0.0980783	0	0.135154	0	0.0416127	0.0958248	0.0685228	0.149523	0.226326	0	0.10545	0.112529	0.243047	0.193111	0.393747	0	0.112609	0.235316	0.264055	0.273661	0.230997	0.234437	0	0.194536	0.177515	0.0688538	0.119094	23.6707	22.1953	4.02258	2.57352	0.0731342	0.115256
High	A2APT9	Klhdc7a	Kelch domain-containing protein 7A [OS=Mus musculus]	[R].KASKGAGTSLDYSLVDPEDPCILDISR.[S]	1xCarbamidomethyl [C21]; 1xPhospho [T/S]	A2APT9 1xPhospho [S89; T94; S95; S99]	6.81492e-09	54	A2APT9 [87-113]	2	2987.41	105.82	0.124098	0.0231468	0.0542459	0.0918504	0.109836	0.0473881	0.0590258	0.140569	0.0727511	0.0781906	0.0564546	0.11045	0.0985604	0.311456	0.113544	0.129834	0.198695	0.162486	0.0794938	0	0.0598107	0.0322978	0.0915894	0.273882	0.366449	0.0137523	0.199029	0.139983	0.105444	0.668143	0.182671	23.529	24.4293	8.89338	3.49607	0.046051	0.106781
High	Q8K3X4	Irf2bpl Eap1 Kiaa1865	interferon regulatory factor 2-binding protein-like [OS=Mus musculus]	[R].KASPEPPDSAESALK.[L]	1xPhospho [S3]	Q8K3X4 1xPhospho [S526]	4.82456e-06	63	Q8K3X4 [524-538]	1	1606.74	50.56	1.04943	1.07013	0.666849	1.14119	1.34607	1.11616	0.831047	1.07331	0.978815	1.93106	1.04961	1.3213	0.956698	0.965799	1.13852	0.663277	0.732366	1.63697	1.47297	1.32486	0.818584	0.740556	1.0612	0.642001	0.849847	0.723638	1.36853	1.20388	0.902354	0.272067	0.994607	21.6721	26.0538	18.6729	5.7225	0.21421	0.099897
High	Q60925	Dbp	D site-binding protein [OS=Mus musculus]	[R].KATLPSAPVPGPGLETAGPADAPSGAVSGGGSPR.[G]	1xPhospho [S]	Q60925 1xPhospho [S82; S86]	4.45902e-09	17	Q60925 [55-88]	1	3106.52	80.77	0	0.0680017	0.475237	0.289382	0.0588122	0	0	0.122387	0.173552	0.0512545	0	0	0	0.210146	0.48738	0.0412367	0	0	0.0247461	0.0965828	0.173845	0.0348556	0	0	0	0.0469523	0.211536	0.0426405	0	0.00210681	0.0113636	23.2105	23.4146	12.3661	13.4075	0.182402	0.094495
High	Q7TN29	Smap2 Smap1l	Stromal membrane-associated protein 2 [OS=Mus musculus]	[R].KAVGSMPTAGSAGSVPENLNLFPEPGSK.[S]	1xPhospho [S/T]	Q7TN29 1xPhospho [S230; T233; S236; S239]	2.69881e-07	185	Q7TN29 [226-253]	1	2822.34	97.34	0.579352	0.269522	0.414525	0.218917	0.764546	0.883797	0.760608	0.509595	0.196244	0.210578	0.184783	0.34741	0.26556	0.691748	0.600647	0.321169	0.432167	0.53329	0.390887	0.448058	0.211252	0.592507	0.596248	0.480823	0.583672	0.476021	0.503131	0.369778	0.347605	0.938573	0.864528	23.3546	23.8204	2.98512	2.22234	0.0885566	0.0684599
High	P18654	Rps6ka3 Mapkapk1b Rps6ka-rs1 Rsk2	Ribosomal protein S6 kinase alpha-3 [OS=Mus musculus]	[K].KAYSFCGTVEYMAPEVVNR.[RQ]	1xCarbamidomethyl [C6]; 1xPhospho [T/S]	Q7TPS0-1 1xPhospho [S252; T256]; Q7TPS0-2 1xPhospho [S252; T256]; P18653 1xPhospho [S221; T225]; Q7TPS0-3 1xPhospho [S252; T256]; P18654 1xPhospho [S227; T231]	3.16218e-06	69	Q7TPS0-1 [249-267]; Q7TPS0-2 [249-267]; P18653 [218-236]; Q7TPS0-3 [249-267]; P18654 [224-242]	1	2301.01	100.1	0.13925	0.118863	0.0990637	0.0818499	0.320359	0.407056	0.253926	0.0775062	0.152577	0.0952853	0.089808	0.0924952	0.0917017	0.0609126	0.0988621	0.132676	0.121408	0.129176	0.0677921	0.0402352	0.0653757	0.093172	0.0829348	0.119016	0.169532	0.0863505	0.122157	0.0806444	0.0351118	0.34363	0.592746	24.9725	25.8114	21.8057	3.89226	0.0623656	0.0340323
High	Q8CI51	Pdlim5 Enh	PDZ and LIM domain protein 5 [OS=Mus musculus]	[K].KANSTQEPSQQPASSGASPLSASEGPESPGSSRPSVAGLR.[S]	1xPhospho [S]	Q8CI51 1xPhospho [S318; S319; S322; S327; S332; S335; S336]	4.59963e-12	136	Q8CI51 [305-344]	1	3973.85	68.84	2.67686	3.00478	2.46828	1.71315	2.61636	2.24657	3.30387	2.09093	2.05688	2.7333	2.34886	3.5061	3.69268	3.21212	3.07276	2.07635	3.30766	1.70551	2.79848	1.38152	1.7617	2.02131	2.38812	2.55711	2.78043	1.97443	1.84065	2.09801	1.61937	0.139652	0.191581	24.173	23.2395	4.18058	3.10228	0.511903	0.499854
High	P62071	Rras2	Ras-related protein R-Ras2 [OS=Mus musculus]	[R].KFQEQECPPSPEPTRK.[E]	1xCarbamidomethyl [C7]; 1xPhospho [S10]	P62071 1xPhospho [S186]	1.67629e-05	79	P62071 [177-192]	2	2037.91	43.5	4.22437	6.17156	4.48824	2.50268	4.65018	9.08155	7.92483	7.7658	4.02196	3.7393	4.62851	5.49206	5.70348	5.72828	4.75502	1.57245	4.19941	4.21388	3.94368	4.0304	4.1205	3.2466	3.84964	4.5334	4.43398	5.23035	1.61546	2.70535	3.79824	0.0613553	0.0629508	21.0393	22.2727	5.88131	5.65393	1.83125	0.991555
High	Q3TGW2	Eepd1 Kiaa1706	Endonuclease/exonuclease/phosphatase family domain-containing protein 1 [OS=Mus musculus]	[R].KFSAACNFSNILVNQER.[L]	1xCarbamidomethyl [C6]; 1xPhospho [S]	Q3TGW2 1xPhospho [S25; S31]	1.1458e-05	27	Q3TGW2 [23-39]	1	2077.95	98.35	0.0516854	0.0535445	0.0532522	0.0605118	0.053999	0.0728158	0.0995877	0.0870799	0.0500631	0.106659	0.0489224	0.030148	0.0587951	0.0550967	0.0205057	0.052118	0.0724355	0.0339357	0.0332121	0	0.0285264	0.0320563	0.0552352	0.0627094	0.068652	0.032912	0	0.0178538	0.0323028	0.973577	0.283237	23.2832	23.259	2.13414	2.28029	0.0172396	0.0211191
High	Q9D6Z1	Nop56 Nol5a	Nucleolar protein 56 [OS=Mus musculus]	[R].KFSEEPEVAANFTK.[S]	1xPhospho [T/S]	Q9D6Z1 1xPhospho [S554; T564]	2.55088e-05	17	Q9D6Z1 [552-565]	1	1676.76	76.85	0.0700175	0.0638793	0.0245591	0.0994461	0.0111924	0	0.0434287	0	0.05901	0.0862191	0.060999	0.0980284	0.0522808	0.025282	0.131907	0.0618035	0.0617811	0.0705768	0.0604522	0	0.0851039	0.0483901	0.0844625	0	0.0282293	0.0574729	0	0.0558159	0.0409032	0.735135	0.944007	24.1669	25.4358	21.6211	21.3369	0.0376029	0.0155223
High	Q9ERG0	Lima1 D15Ertd366e Eplin	LIM domain and actin-binding protein 1 [OS=Mus musculus]	[R].KGWSESEQSEEFGGGIATMER.[K]	1xPhospho [S]	Q9ERG0-2 1xPhospho [S455; S457; S460]; Q9ERG0 1xPhospho [S615; S617; S620]	1.65438e-07	114	Q9ERG0-2 [452-472]; Q9ERG0 [612-632]	1	2394.99	88.29	0.392197	0.283188	0.387222	0.683692	0.299196	0.315675	0.61967	0.103681	0.51322	0.364515	0.546999	0.321323	0.357416	0.211928	0.322279	0.271239	0.229591	0.381032	0.135447	0.403777	0.293128	0.27131	0.503501	0.391142	0.381477	0.267546	0.254343	0.351971	0.21295	0.969831	0.759164	24.4827	25.4472	12.7207	25.3198	0.121183	0.065929
High	P15105	Glul Glns	Glutamine synthetase [OS=Mus musculus]	[K].KGYFEDRRPSANCDPYAVTEAIVR.[T]	1xCarbamidomethyl [C13]; 1xPhospho [S10]	P15105 1xPhospho [S343]	4.38526e-05	26	P15105 [334-357]	2	2894.33	85.11	0	0.148887	0.106043	0.149142	0.275067	0.0579181	0.190174	0.0308941	0.190806	0	0.236074	0.186852	0.338866	0.223524	0.244064	0.224493	0.131815	0.145564	0.143236	0.204153	0.178673	0.159403	0	0.121023	0.216518	0	0.19917	0	0	0.668633	0.565504	23.8854	25.5425	13.7448	8.108	0.0628553	0.0896433
High	Q569Z6	Thrap3 Trap150	Thyroid hormone receptor-associated protein 3 [OS=Mus musculus]	[R].KHGLTHEELKSPR.[E]	1xPhospho [S/T]	Q569Z6 1xPhospho [T689; S695]	2.78078e-05	78	Q569Z6 [685-697]	2	1611.8	36.05	1.3131	1.2891	1.34598	1.80131	0.0959309	0	1.92511	0	0.384691	1.53229	1.52102	1.64035	1.57591	0	1.46481	1.02531	1.32449	1.13408	1.17246	0	1.15675	0.979109	2.68608	1.07438	1.03238	1.53964	0.492194	1.45718	1.0814	0.28537	0.406534	24.3057	24.9274	4.1617	22.8888	0.54392	0.524913
High	Q3UW53	Niban1 Fam129a Niban	Protein Niban [OS=Mus musculus]	[K].KHNLFEDNMALPSESVSSLTDLK.[T]	1xPhospho [T/S]	Q3UW53 1xPhospho [S576; S578; S580; S581; T583]	7.11851e-06	54	Q3UW53 [564-586]	1	2655.24	104.89	0.0300033	0.0288776	0.0209258	0.0505059	0.0935339	0.0754405	0.0458727	0.065084	0.0366289	0.0400068	0.0332917	0.107392	0.0884474	0.204728	0.0568306	0.0821496	0.154901	0.0905361	0.192998	0.0432239	0.0466438	0.0355718	0.0559028	0.120188	0.133194	0.0661451	0.195031	0.0767015	0.129628	0.860627	0.520707	24.7006	23.771	21.2965	5.37778	0.0242882	0.0534111
High	Q8BHN1	Txlng Lrg	Gamma-taxilin [OS=Mus musculus]	[K].KHSLEGDEGSDFITK.[N]	1xPhospho [S3]	Q8BHN1 1xPhospho [S79]	5.92859e-07	31	Q8BHN1 [77-91]	1	1742.76	56.5	0.236677	0.118504	0.158134	0.338942	0.214508	0.800567	0.216308	0.228776	0.112615	0.427287	0.376151	0.192105	0.197707	0.27189	0	0.281857	0.21488	0.277204	0.131732	0.465642	0.207467	0.231319	0.539857	0.427696	0.290547	0.309393	0.140065	0.443339	0.345996	0.0910832	0.510224	25.5986	25.2546	21.9318	22.7187	0.14995	0.137222
High	B2RX12-1	Abcc3 Cmoat2 Mrp3	Canalicular multispecific organic anion transporter 2 [OS=Mus musculus]	[K].KHTNSLEKEALVTK.[T]	1xPhospho [T/S]	B2RX12-2 1xPhospho [T920; S922]; B2RX12-3 1xPhospho [T896; S898]; B2RX12-1 1xPhospho [T921; S923]	5.41239e-05	108	B2RX12-2 [918-931]; B2RX12-3 [894-907]; B2RX12-1 [919-932]	2	1677.86	45.54	1.11945	0.817587	0.551385	0.971387	3.01734	4.7577	0.748129	1.79795	1.9173	1.08966	1.74532	0.901558	1.3701	1.70551	0.312939	1.04459	1.3162	1.08457	0.253441	1.67881	0.701463	0.922066	1.0848	1.37026	0.977916	1.17862	1.2801	1.2354	0.986445	0.199362	0.817397	25.9288	24.2373	21.3872	7.59535	0.808781	0.348457
High	Q6ZPL9	Ddx55 Kiaa1595	ATP-dependent RNA helicase DDX55 [OS=Mus musculus]	[R].KKDEGSDIDDEDMEELLNDTR.[L]	1xPhospho [S6]	Q6ZPL9 1xPhospho [S544]	5.67422e-06	23	Q6ZPL9 [539-559]	2	2547.04	94.39	0	0	0.0681099	0.105773	0.0780653	0	0	0.01389	0.016042	0.083273	0	0	0.0756462	0	0.0811672	0.158686	0.015976	0.132961	0.187869	0.112245	0.1077	0.0827902	0.0828257	0.0204256	0	0.0624325	0.0479761	0.115433	0.0645405	0.0255041	0.995804	23.3207	24.0453	16.0406	9.64325	0.0533948	0.0133278
High	Q1HFZ0-1	Nsun2 D13Wsu123e Misu	tRNA (Cytosine(34)-C(5))-methyltransferase [OS=Mus musculus]	[K].KKEGVILTNENAASPEQPGDEDAK.[Q]	1xPhospho [T/S]	Q1HFZ0-2 1xPhospho [T651; S657]; Q1HFZ0-1 1xPhospho [T717; S723]	3.3035e-08	29	Q1HFZ0-2 [644-667]; Q1HFZ0-1 [710-733]	2	2620.21	51.99	0.577676	0.133393	0.753949	0.188055	0.0880539	0.673496	0.766733	0.752515	0.122945	0.822629	0.0851005	0.0739082	1.02567	0.214514	0.752052	0.66794	0.608748	0.704633	1.06707	0	0.870634	0.82352	1.19321	0.0751883	0.0706316	0.866478	0.272135	0.845219	0.854073	0.868997	0.637443	23.1551	25.9804	7.29285	21.1167	0.163461	0.312676
High	P10711	Tcea1 Tceat	Transcription elongation factor A protein 1 [OS=Mus musculus]	[K].KKEPAISSQNSPEAR.[E]	1xPhospho [S]	P10711-2 1xPhospho [S61; S62; S65]; P10711 1xPhospho [S96; S97; S100]	8.52875e-09	649	P10711-2 [55-69]; P10711 [90-104]	2	1721.82	35.23	13.736	16.7461	5.62996	7.25956	3.80112	0.246491	7.21677	0.209951	3.85031	5.58654	6.38428	6.63117	6.95731	0.276797	6.24547	10.8629	5.99103	11.234	12.5075	0.237612	5.6138	6.07559	6.8507	10.6053	8.62351	6.9026	3.55523	8.44709	5.21731	0.276466	0.0923552	25.0019	24.439	3.66137	2.56257	4.185	3.94518
High	P51125-1	Cast	Calpastatin [OS=Mus musculus]	[K].KKEQKPFTPASPVQSTPSKPSDK.[S]	1xPhospho [S/T]	P51125-7 1xPhospho [T133; S136]; P51125-6 1xPhospho [T201; S204]; P51125-1 1xPhospho [T216; S219]; P51125-3 1xPhospho [T197; S200]; P51125-2 1xPhospho [T197; S200]	6.68981e-08	77	P51125-7 [126-148]; P51125-6 [194-216]; P51125-1 [209-231]; P51125-3 [190-212]; P51125-2 [190-212]	2	2592.31	42.56	1.32972	1.16308	0.938163	1.42715	2.85937	3.62321	2.37551	4.1482	1.29797	1.68663	1.46548	2.70882	1.68018	1.31406	2.66408	0.949038	2.0534	0.784403	0.781425	1.37694	1.24647	2.37136	2.09942	1.01224	1.03151	2.05313	1.15344	1.29565	1.54222	0.970816	0.549229	25.4166	26.1107	23.5486	19.1098	0.32643	0.551678
High	Q923Q2	Stard13	StAR-related lipid transfer protein 13 [OS=Mus musculus]	[R].KKGDDSDEEDLCISNK.[W]	1xCarbamidomethyl [C12]; 1xPhospho [S6]	Q923Q2 1xPhospho [S133]	1.04454e-05	19	Q923Q2 [128-143]	2	1932.79	47.58	0	0.397542	0.755994	0.930405	0.368547	0	0.0571157	0	0.501815	0.915952	0.857002	0.754294	0.479545	0.370295	0.56306	0.806947	0.22126	0.703975	0.690987	0.773563	0.987643	0.559854	0.745459	0.292633	0.437132	0.0395565	0.539629	0.689486	0.338695	0.611368	0.868624	22.5846	22.7935	16.1005	15.5708	0.224843	0.158092
High	Q8CIB5	Fermt2 Plekhc1	Fermitin family homolog 2 [OS=Mus musculus]	[K].KKLDDQSEDEALELEGPLIMPGSGSIYSSPGLYSK.[T]	1xPhospho [S7]	Q8CIB5 1xPhospho [S159]	4.50398e-08	12	Q8CIB5 [153-187]	2	3833.81	115.2	0.123333	0.0156136	0.0274083	0	0.18166	0.120933	0.0249807	0.31206	0.392874	0.0666417	0.0272448	0.136699	0.0893012	0.0780361	0.028323	0.22216	0.19932	0.119575	0.184904	0.465851	0.0812193	0.0481553	0.0574607	0.152387	0.262644	0.0257343	0.306109	0.0804074	0.150035	0.754292	0.524176	23.1673	23.3732	17.0128	8.85505	0.053109	0.092321
High	Q8VDD5	Myh9	Myosin-9 [OS=Mus musculus]	[R].KGTGDCSDEEVDGKADGADAK.[A]	1xCarbamidomethyl [C6]; 2xPhospho [T3; S7]	Q8VDD5 2xPhospho [T1939; S1943]	1.72065e-10	53	Q8VDD5 [1937-1957]	2	2284.83	38.91	0.426438	0.119728	1.00957	2.97626	0.391707	0.424741	0.428448	0.904572	0.385412	1.39398	1.25096	0.501732	0.525949	0.36498	0.726988	2.3531	0.35724	1.25958	0.957342	1.14028	1.85794	1.88242	0.773793	0.713464	0.668967	1.56894	0.811399	1.28265	1.8515	0.142733	0.64883	23.1401	25.1456	15.8846	17.2331	0.575511	0.35248
High	Q60974-1	Ncor1 Rxrip13	Nuclear receptor corepressor 1 [OS=Mus musculus]	[K].KKQQQLEEEAAKPPEPEKPVSPPPVEQK.[H]	1xPhospho [S21]	Q60974-1 1xPhospho [S224]; Q60974-2 1xPhospho [S224]	2.31169e-05	8	Q60974-1 [204-231]; Q60974-2 [204-231]	2	3245.65	53.83	0.250164	0.289466	0.188637	0.196978	0.120262	0	0.15006	0	0.124557	0.0978001	0.132586	0.169009	0.278184	0.263395	0.256376	0.152369	0.180423	0.241453	0.130377	0	0.188828	0.187758	0.152578	0.22218	0.216403	0.143867	0.105564	0.0392954	0.0920397	0.407682	0.280688	25.9109	25.3891	6.27642	2.3838	0.064963	0.0713725
High	Q9CZ44-3	Nsfl1c	Isoform 3 of NSFL1 cofactor p47 [OS=Mus musculus]	[R].KKSPNELVDDLFK.[G]	1xPhospho [S3]	Q9CZ44-2 1xPhospho [S116]; Q9CZ44-3 1xPhospho [S116]; Q9CZ44-1 1xPhospho [S114]	7.79678e-09	440	Q9CZ44-2 [114-126]; Q9CZ44-3 [114-126]; Q9CZ44-1 [112-124]	2	1612.8	90.67	7.97615	8.79793	3.92457	4.93685	9.5732	5.97163	4.40712	3.4104	4.26451	4.91755	3.6212	3.41463	4.28664	6.12627	6.59806	4.5306	8.63439	8.09236	9.77994	6.43587	3.53216	6.45303	4.52921	7.9868	10.1734	4.14935	3.80046	11.6605	5.31665	0.93219	0.570327	22.4482	23.4733	21.1038	3.2398	0.843846	3.28473
High	P49429	Hpd	4-hydroxyphenylpyruvate dioxygenase [OS=Mus musculus]	[R].KKSQIQEYVDYNGGAGVQHIALK.[T]	1xPhospho [S3]	P49429 1xPhospho [S250]	7.67296e-11	50	P49429 [248-270]	2	2626.3	75.6	0.60273	0.432708	0.223504	0.63544	0.815642	0.571694	0.394501	1.20704	0.711404	0.622062	0.752621	1.02481	0.375833	0.382426	0.364754	0.345625	0.340529	0.772285	0.204571	0.397721	0.182633	0.275668	0.493053	2.60479	0.60544	0.652435	0.924627	0.142464	0.55682	0.495475	0.222784	24.4941	25.177	23.6747	2.72266	0.173032	0.67586
High	O55091	Impact	protein IMPACT [OS=Mus musculus]	[K].KKTEEVEVESEEDPILEHPPENPVK.[T]	1xPhospho [S10]	O55091 1xPhospho [S137]	4.03432e-08	45	O55091 [128-152]	2	2981.4	73.53	0.177197	0.171379	0.226158	0.244541	0.103792	0	0.216962	0	0.377954	0.301833	0.210015	0.386407	0.368205	0.163414	0.318765	0.20124	0.249767	0.222453	0.29956	0	0.201818	0.195741	0.306039	0.42817	0.26507	0.364019	0.0588238	0.231904	0.223545	0.967076	0.486785	24.944	23.8412	8.73773	1.85859	0.0939177	0.0919358
High	P39447	Tjp1 Zo1	Tight junction protein ZO-1 [OS=Mus musculus]	[K].KKVQIPVSHPDPEPVSDNEDDSYDEEVHDPR.[A]	2xPhospho [S16; S22]	P39447 2xPhospho [S125; S131]	3.54338e-06	21	P39447 [110-140]	2	3732.57	65.33	0	0	0.371603	0.464965	0	0	0	0.385244	0.0248725	0.341054	0.0805647	0.0342028	0.116605	0.0407527	0.182367	0.636288	0	0	0.726181	1.30609	0.508115	0.347567	0.114195	0	0.0356592	0.133894	0.535902	0.2814	0.435538	0.0328334	0.241966	23.8424	23.3935	14.4355	11.2921	0.177744	0.309269
High	Q64337	Sqstm1 A170 STAP	sequestosome-1 [OS=Mus musculus]	[K].KIALESVGQPEEQMESGNCSGGDDDWTHLSSK.[E]	1xCarbamidomethyl [C19]; 1xPhospho [S/T]	Q64337 1xPhospho [S330; S334; T341]; Q64337-2 1xPhospho [S330; S334; T341]	1.30814e-05	37	Q64337 [315-346]; Q64337-2 [315-346]	1	3571.5	87.57	0.181123	0.0433959	0.0546251	0.196332	0.0965112	0	0.193011	0	0.131188	0.156142	0.183141	0.198178	0.167521	0.0904725	0.182478	0.498932	0.0992659	0.137346	0.283433	0.160699	0.227908	0.237393	0.179264	0.125779	0.224957	0.0824267	0.18535	0.266036	0.053098	0.332814	0.86881	22.3192	23.4064	18.7133	14.9751	0.0959757	0.0841055
High	O08856	Ell	RNA polymerase II elongation factor ELL [OS=Mus musculus]	[R].KLCQPQNATTDSSPPREHGR.[S]	1xCarbamidomethyl [C3]; 1xPhospho [S]	O08856 1xPhospho [S299; S300]	3.21403e-06	190	O08856 [288-307]	2	2359.06	39.09	1.08846	1.56819	0.882674	1.40068	1.08899	1.99954	1.33432	1.6322	1.13059	1.22196	1.10814	0.939918	1.21018	2.26176	1.6074	1.0123	1.45778	1.7959	0.934979	1.15169	1.10481	1.34544	1.29156	1.51227	1.09764	1.23308	0.833326	0.891771	1.41252	0.47142	0.0536849	23.0968	25.3794	9.78589	0.537667	0.29164	0.337779
High	Q8CIB5	Fermt2 Plekhc1	Fermitin family homolog 2 [OS=Mus musculus]	[K].KLDDQSEDEALELEGPLIMPGSGSIYSSPGLYSK.[T]	1xPhospho [S6]	Q8CIB5 1xPhospho [S159]	2.30362e-11	100	Q8CIB5 [154-187]	1	3705.71	123.82	0.177337	0.118723	0.18259	0.123485	0.88575	1.33874	0.197278	0.639297	1.02068	0.148878	0.19256	0.268522	0.380775	0.830683	0.314317	0.649406	0.717986	0.548078	0.866769	1.09847	1.27832	0.279537	0.281248	0.917146	0.935088	0.276028	1.17389	0.305088	0.616635	0.717409	0.260406	26.0743	25.6572	18.0289	9.10373	0.253473	0.430614
High	E9Q5F9	Setd2 Kiaa1732 Kmt3a	Histone-lysine N-methyltransferase SETD2 [OS=Mus musculus]	[K].KLDESPVLKPEFIGHDGR.[E]	1xPhospho [S5]	E9Q5F9-2 1xPhospho [S633]; E9Q5F9 1xPhospho [S633]	4.18516e-08	46	E9Q5F9-2 [629-646]; E9Q5F9 [629-646]	1	2117.04	73.48	0.20169	0.338793	0.134252	0.181911	0.295716	0.171211	0.210599	0.366992	0.169308	0.401278	0.217476	0.283699	0.271193	0.0803487	0.347621	0.156833	0.231575	0.293906	0.259841	0.0536619	0.19055	0.175292	0.267	0.272769	0.181507	0.238744	0.267971	0.191853	0.183684	0.912789	0.295066	23.5961	24.3133	23.411	0.959592	0.0457453	0.0602205
High	P16546	Sptan1 Spna2 Spta2	Spectrin alpha chain, non-erythrocytic 1 [OS=Mus musculus]	[K].KLDPAQSASRENLLEEQGSIALR.[Q]	1xPhospho [S]	P16546 1xPhospho [S1029; S1031]; P16546-2 1xPhospho [S1029; S1031]	4.98372e-06	129	P16546 [1023-1045]; P16546-2 [1023-1045]	2	2605.3	83.26	0.756478	0.548559	0.448347	0.652434	2.94851	4.01952	0.808999	0.334328	1.79103	0.804208	0.50342	0.876472	1.31044	2.30448	2.10117	0.998089	1.707	0.879436	0.838751	1.45886	0.667723	0.623122	0.869438	1.72749	0.7728	0.4757	0.870483	0.360175	0.593997	0.45603	0.346568	25.806	25.7611	19.5209	4.44507	0.611311	0.339423
High	B1AZI6	Thoc2	THO complex subunit 2 [OS=Mus musculus]	[R].KIDSHPSPSHSSTVK.[D]	1xPhospho [S/T]	B1AZI6 1xPhospho [S1414; S1417; S1419; S1421; S1422; T1423]	1.96443e-06	149	B1AZI6 [1411-1425]	1	1686.78	32.73	0.356742	0.240526	0.499917	0.74837	0.0100349	0	0.72341	0	0.0133149	0.592295	0.491111	0.484381	0.524302	0.00280498	0.618949	0.701534	0.522919	0.267337	0.618247	0.00476821	0.603221	0.521875	0.684262	0.186706	0.296593	0.64592	0.00902193	0.584715	0.577998	0.747533	0.432701	24.1461	25.5895	9.29151	21.3263	0.154146	0.201756
High	P17095-2; P17095-1	Hmga1 Hmgi Hmgiy	High mobility group protein HMG-I/HMG-Y [OS=Mus musculus] Isoform HMG-Y of High mobility group protein HMG-I/HMG-Y [OS=Mus musculus]	[K].KLEKEEEEGISQESSEEEQ.[-]	1xPhospho [S]	P17095-2 1xPhospho [S99; S102; S103]; P17095-1 1xPhospho [S88; S91; S92]	3.72063e-05	190	P17095-2 [89-107]; P17095-1 [78-96]	2	2316.96	45.9	1.20591	0.779285	1.41157	3.79123	3.63382	0.592957	1.23328	1.46065	2.11017	2.81715	1.43648	2.27215	3.42982	2.03004	2.67875	2.56049	1.83537	2.43349	2.83339	3.28488	2.77077	2.79183	3.09152	2.39012	2.31524	2.15725	1.91247	2.64021	1.9335	0.0501312	0.945367	22.7472	23.7791	16.0194	12.2502	0.926061	0.199962
High	P17095-2; P17095-1	Hmga1 Hmgi Hmgiy	High mobility group protein HMG-I/HMG-Y [OS=Mus musculus] Isoform HMG-Y of High mobility group protein HMG-I/HMG-Y [OS=Mus musculus]	[K].KLEKEEEEGISQESSEEEQ.[-]	2xPhospho [S14; S]	P17095-2 2xPhospho [S99; S102; S103]; P17095-1 2xPhospho [S88; S91; S92]	4.28639e-05	139	P17095-2 [89-107]; P17095-1 [78-96]	2	2396.93	47.36	0	0	2.37459	4.98884	0	0	0	0	0	0.156221	0.296352	0.028463	0.175587	0	0.167751	20.2963	0	0	8.19972	2.69614	15.5245	4.71013	0.120487	0	0	1.02039	0.866544	1.77642	5.44655	0.0624	0.468951	23.7147	23.8268	16.654	14.5576	3.43671	3.54731
High	Q8R3B1	Plcd1 Plcd	1-phosphatidylinositol 4,5-bisphosphate phosphodiesterase delta-1 [OS=Mus musculus]	[K].KLGGLLPAGGENGPEATDVSDEDEAAEMEDEAVR.[S]	1xPhospho [S20]	Q8R3B1 1xPhospho [S460]	2.1052e-06	1	Q8R3B1 [441-474]	1	3551.54	96.27	0.0205582	0	0	0	0	0	0	0	0	0	0	0	0	0	0	0.0671257	0	0	0.117795	0	0.0454875	0.0216303	0	0.0354141	0.0401106	0	0.0432401	0	0	0.357963	0.451987	22.9103	23.5275	21.1258	7.26811	0.0118756	0.0403552
High	Q9QYE6	Golga5 Retii	Golgin subfamily A member 5 [OS=Mus musculus]	[R].KKSEPDDELLFDFLNSSQK.[E]	1xPhospho [S3]	Q9QYE6 1xPhospho [S116]	1.33463e-05	28	Q9QYE6 [114-132]	2	2320.07	120.23	0.114304	0.0639553	0.0352668	0.0376972	0.038174	0	0.0450259	0	0.0663922	0.0370388	0.0421678	0.0603086	0.0455572	0.00776222	0.0409659	0.0572708	0.110302	0.273928	0.0943362	0	0.11586	0.0433129	0.090752	0.113261	0.114302	0.038617	0	0.0573959	0.133644	0.176988	0.0372104	24.4556	24.4211	0.52577	1.24701	0.0303377	0.080281
High	Q80XU3	Nucks1 Nucks	Nuclear ubiquitous casein and cyclin-dependent kinase substrate 1 [OS=Mus musculus]	[R].KVVDYSQFQESDDADEDYGR.[D]	1xPhospho [S]	Q80XU3 1xPhospho [S14; S19]	4.75972e-09	737	Q80XU3 [9-28]	1	2445.97	69.6	6.53695	6.9023	7.86504	11.4767	8.54769	7.76339	7.38523	8.93055	12.6841	14.2484	9.4876	6.99246	10.4868	12.6042	9.89569	9.70676	6.64468	10.9371	13.3981	15.944	13.6531	8.94962	13.0589	9.28033	10.7894	10.3231	15.167	9.3771	12.5883	0.0180365	0.399803	24.1771	23.7763	14.5269	12.5852	2.31186	2.52908
High	Q8VDD5	Myh9	Myosin-9 [OS=Mus musculus]	[R].KGTGDCSDEEVDGKADGADAK.[A]	1xCarbamidomethyl [C6]; 1xPhospho [T/S]	Q8VDD5 1xPhospho [T1939; S1943]	3.23783e-10	921	Q8VDD5 [1937-1957]	2	2204.86	37.25	91.4339	89.2969	89.8648	127.415	94.9407	116.279	133.146	97.1978	98.0124	103.259	123.49	149.8	94.0641	133.849	84.3846	143.034	108.451	92.4902	129.139	139.632	99.8034	114.805	106.142	121.538	118.93	172.4	98.9941	111.857	206.549	0.936056	0.790677	24.7542	23.2499	23.7829	7.41397	8.96391	32.4005
High	Q8BWQ6-1	Vps35l	UPF0505 protein C16orf62 homolog [OS=Mus musculus]	[R].KGSTSSTSSSSSSSVIDPLSSVLDGTDPLSMFAATSDPAATGTVTDSSR.[K]	1xPhospho [S/T]	Q8BWQ6-1 1xPhospho [S53; T54; S55; S56; T57; S58; S59; S60; S61; S62; S63; S64]; Q8BWQ6-2 1xPhospho [S53; T54; S55; S56; T57; S58; S59; S60; S61; S62; S63; S64]	2.73203e-07	60	Q8BWQ6-1 [51-99]; Q8BWQ6-2 [51-99]	1	4832.18	150.41	0.0435408	0	0	0	0.216607	0.208725	0	0	0.282641	0	0	0.0125695	0	0.168243	0	0.0989795	0.0878377	0	0.0168347	0.0880424	0.0261	0	0	0.154148	0.0767649	0	0.265161	0	0	0.528384	0.400183	25.4318	24.76	18.0947	9.19702	0.0537905	0.0707007
High	Q8K4L3-3	Svil	Isoform 2 of Supervillin [OS=Mus musculus]	[R].KFSLKEFGETTSEQTEVAAR.[K]	1xPhospho [S3]	Q8K4L3-1 1xPhospho [S1011]; Q8K4L3-3 1xPhospho [S607]	2.90335e-06	7	Q8K4L3-1 [1009-1028]; Q8K4L3-3 [605-624]	2	2338.1	82.99	0.284891	0.209884	0.0962839	0.19988	0.309371	0	0.234255	0.0640081	0.30019	0.217546	0.222788	0.35641	0.197495	0.307046	0.169287	0.172581	0.187636	0.286813	0.167505	0.130359	0.104022	0.145807	0.211221	0.291642	0.251889	0.223305	0.239333	0.0939171	0.129028	0.628215	0.126167	24.6576	26.0833	0.274418	3.36928	0.0854182	0.0714768
High	Q8CB77	Eloa Tceb3	Elongin-A [OS=Mus musculus]	[K].KFSPALDVASDNHFK.[K]	1xPhospho [S3]	Q8CB77 1xPhospho [S309]	8.45236e-07	27	Q8CB77 [307-321]	1	1755.81	73.19	0.188903	0.145691	0.133185	0.183953	0.317936	0	0.208296	0.274935	0.302561	0.184618	0.130543	0.242071	0.251882	0.379931	0.127958	0.166395	0.215776	0.191044	0.147607	0	0.140007	0.161109	0.130836	0.153137	0.138138	0.106565	0.0875453	0.146461	0.129739	0.388752	0.164755	23.8218	22.925	10.7681	0.0469455	0.0624531	0.0523574
High	Q9ERA6	Tfip11 Stip Tip39	Tuftelin-interacting protein 11 [OS=Mus musculus]	[K].KGAAEEADSEDSDAEEKPVKQEDFPK.[D]	2xPhospho [S9; S12]	Q9ERA6 2xPhospho [S96; S99]	1.73147e-06	7	Q9ERA6 [88-113]	2	3009.23	53.32	0	0	0.250162	0.327903	0	0	0	0	0	0	0	0.0491575	0	0	0.0393723	0.54999	0	0	0.423705	0.505956	0.5226	0.155557	0	0	0	0	0.172642	0.258601	0.239599	0.261632	0.604817	23.0008	24.8294	15.692	13.2046	0.0970841	0.156247
High	Q9WV69	Dmtn Epb4.9 Epb49	Dematin [OS=Mus musculus]	[R].KGAEEEEEEEDDDSEEEIK.[A]	1xPhospho [S14]	Q9WV69-2 1xPhospho [S226]; Q9WV69-3 1xPhospho [S201]; Q9WV69-4 1xPhospho [S201]; Q9WV69 1xPhospho [S226]	1.10611e-06	48	Q9WV69-2 [213-231]; Q9WV69-3 [188-206]; Q9WV69-4 [188-206]; Q9WV69 [213-231]	1	2318.86	45.59	0.161832	0	0.615395	0.773882	0.212194	0.125997	0.219779	0.423008	0.37867	0.599874	0.528889	0.542588	0.460581	0.0775361	0.489907	0.684966	0.737256	0.375344	0.343384	2.91556	1.44155	1.61069	2.21931	0.385653	0.788194	1.52304	1.50316	1.80027	0.90336	0.671908	0.204485	23.9161	25.1621	17.2819	14.8563	0.150962	0.916166
High	Q9WV69	Dmtn Epb4.9 Epb49	Dematin [OS=Mus musculus]	[R].KGAEEEEEEEDDDSEEEIKAIR.[E]	1xPhospho [S14]	Q9WV69-2 1xPhospho [S226]; Q9WV69-3 1xPhospho [S201]; Q9WV69-4 1xPhospho [S201]; Q9WV69 1xPhospho [S226]	2.42832e-09	74	Q9WV69-2 [213-234]; Q9WV69-3 [188-209]; Q9WV69-4 [188-209]; Q9WV69 [213-234]	2	2659.08	56.52	0.443303	0.127208	1.06007	1.32638	0.227454	0.909035	0.637284	1.02947	0.500677	1.43039	0.912512	1.04749	1.08714	0.862327	1.0443	0.929764	1.3803	0.756513	0.515266	5.15781	2.47239	1.95207	1.87188	0.747402	1.14892	1.71383	1.641	1.83811	1.35534	0.715039	0.0917484	25.2078	23.7053	16.3547	13.0842	0.211846	1.25898
High	F6ZDS4	Tpr	Nucleoprotein TPR [OS=Mus musculus]	[R].KGAILSEEELAAMSPTAAAVAK.[I]	1xPhospho [S/T]	F6ZDS4 1xPhospho [S453; T455]	2.00483e-06	20	F6ZDS4 [440-461]	1	2238.11	88.25	0.0986415	0.0600987	0.0481703	0.084779	0.0421394	0	0.0741223	0	0.0366072	0.0878471	0.0626203	0.0700287	0.0827241	0	0.0807859	0.0932551	0.101607	0.0567173	0.0699895	0	0.059164	0.0597537	0.056539	0.125717	0.0763179	0.0618425	0	0.0716047	0.0373676	0.501972	0.228102	24.0425	24.4741	2.33277	1.82212	0.0313727	0.0320112
High	P47963	Rpl13	60S ribosomal protein L13 [OS=Mus musculus]	[K].KGDSSAEELKLATQLTGPVMPIR.[N]	1xPhospho [S/T]	P47963 1xPhospho [S139; S140; T148]	8.60756e-06	15	P47963 [136-158]	2	2521.27	103.04	0.0437378	0.0597704	0.0197531	0	0.22406	0.172438	0.150164	0.0667153	0.0507847	0.0129344	0.0383919	0.0480031	0.0387262	0.112196	0.0446387	0.10006	0.0548823	0.0505041	0.0320378	0	0.0194147	0.0201334	0.0127599	0.116179	0.151315	0.0157516	0.181996	0.0670324	0.0158849	0.569874	0.984064	24.0435	24.9843	19.9538	7.71227	0.0380562	0.0516828
High	Q9CW03	Smc3 Bam Bmh Cspg6 Mmip1 Smc3l1 Smcd	Structural maintenance of chromosomes protein 3 [OS=Mus musculus]	[K].KGDVEGSQSQDEGEGSGESER.[G]	1xPhospho [S]	Q9CW03 1xPhospho [S1065; S1067]	4.38447e-07	150	Q9CW03 [1059-1079]	1	2246.87	36.22	0.9994	0.938564	1.0042	1.48372	1.15132	1.00556	1.179	0.724662	1.253	1.28034	1.62686	1.09937	1.14128	1.08391	1.50605	1.39128	1.11791	1.00643	1.08998	1.16612	1.32044	1.19607	1.54992	1.05044	0.868587	1.21608	0.990028	1.04102	1.19879	0.0371333	0.643044	23.1185	25.4652	17.4772	17.542	0.230619	0.17382
High	Q9D0E3	Lysmd1	LysM and putative peptidoglycan-binding domain-containing protein 1 [OS=Mus musculus]	[R].KGESGVPEEDTGLYPSSPR.[M]	1xPhospho [S]	Q9D0E3 1xPhospho [S192; S193]	4.55809e-06	48	Q9D0E3 [177-195]	1	2084.92	64.04	0.216721	0.341829	0.209843	0.167966	0.185769	0	0.21717	0.291123	0.231825	0.24136	0.137912	0.182883	0.21971	0	0.181757	0.148969	0.14519	0.215666	0.137262	0	0.143774	0.125983	0.164412	0.128191	0.218321	0.111916	0.34205	0.11361	0.154098	0.620786	0.882284	24.7365	24.433	5.77578	3.82105	0.0681571	0.0804169
High	O08709	Prdx6 Aop2 Ltw4 Prdx5	Peroxiredoxin-6 [OS=Mus musculus]	[K].KGESVMVVPTLSEEEAKQCFPK.[G]	1xCarbamidomethyl [C19]; 1xPhospho [S/T]	O08709 1xPhospho [T192; S194]	1.07007e-05	101	O08709 [183-204]	2	2573.2	87.33	0.576762	0.631244	0.0831167	0.42341	0.263554	1.62845	0.789813	0.754213	0.678183	0.390718	0.522828	0.697816	0.470698	0.811618	0.212958	0.0926651	0.124195	0.394344	0.324195	0.436359	0.301546	0.284529	0.352662	0.513681	0.614545	0.328504	0.689554	0.383354	0.254226	0.378717	0.644488	22.5333	25.9981	3.71109	7.64322	0.232487	0.0988347
High	Q62018-1	Ctr9 Kiaa0155 Sh2bp1	RNA polymerase-associated protein CTR9 homolog [OS=Mus musculus]	[K].KGGEFDEFVNDDTDDDLPVSK.[K]	1xPhospho [T13]	Q62018-1 1xPhospho [T925]; Q62018-3 1xPhospho [T880]	7.87569e-06	58	Q62018-1 [913-933]; Q62018-3 [868-888]	1	2422	89.4	0.0642964	0.103589	0.292793	0.492601	0.162398	0.0423082	0.176931	0.0580924	0.135151	0.310428	0.207832	0.215114	0.228429	0.0435305	0.130345	0.593659	0.145892	0.119626	0.554649	0.393723	0.471186	0.399946	0.23773	0.177044	0.139498	0.331261	0.213282	0.575112	0.301517	0.259896	0.226671	22.97	25.3949	16.5934	14.8034	0.119141	0.145986
High	Q9DBM2	Ehhadh	Peroxisomal bifunctional enzyme [OS=Mus musculus]	[R].KGQGLTGPSLPPGTPTR.[K]	1xPhospho [T]	Q9DBM2 1xPhospho [T543; T545]	4.78378e-05	30	Q9DBM2 [530-546]	1	1743.88	61.62	1.27209	0.313111	2.7001	0.785605	0.257856	1.37123	0.433512	0	0.511013	0.492948	0.259224	0.239136	0.651832	0.157076	2.4558	0.402257	0.301572	0.705488	1.18462	0.174541	0.815852	1.86135	1.96939	0.406834	0.311688	2.06754	0.347243	0.329885	1.75828	0.666836	0.438906	23.2567	25.5591	12.5673	21.304	0.408251	0.63184
High	P51859	Hdgf Tdrm1	hepatoma-derived growth factor [OS=Mus musculus]	[K].KGSAEGSSDEEGKLVIDEPAK.[E]	2xPhospho [S7; S]	P51859 2xPhospho [S128; S132; S133]	3.30083e-05	12	P51859 [126-146]	2	2305.98	62.01	0.041969	0.0297799	0.181834	0.488922	0.0588369	0	0	0	0.0608756	0.18908	0.112467	0	0	0	0.223123	0.350654	0.0245407	0	0.443106	0.156873	0.247451	0.226587	0.176275	0.0539777	0	0.10892	0.178086	0.152542	0.390697	0.009409	0.836859	23.0029	24.5312	15.5428	20.7181	0.134983	0.113973
[truncated: 5,632 more rows]
[truncated: 5 more columns]
