# Supplementary material for: Rhythmic transcription of Bmal1 stabilizes the circadian timekeeping system in mammals
Source: Nat Commun. 2022 Aug 23;13:4652. doi: 10.1038/s41467-022-32326-9 (PMC9399252; doi:10.1038/s41467-022-32326-9)
Supplement: Supplementary file 8 — Dataset 5 [file 41467_2022_32326_MOESM8_ESM.xlsx]

## Sheet: KSEA_Kinase
	WT1-CT2	WT1-CT6	WT1-CT10	WT1-CT14	WT1-CT18	WT1-CT22	WT2-CT6	WT2-CT10	WT2-CT14	WT2-CT18	WT2-CT22	WT3-CT2	WT3-CT6	WT3-CT10	WT3-CT14	WT3-CT18	WT3-CT22	ΔRRE1-CT2	ΔRRE1-CT6	ΔRRE1-CT10	ΔRRE1-CT14	ΔRRE1-CT18	ΔRRE1-CT22	ΔRRE2-CT2	ΔRRE2-CT6	ΔRRE2-CT10	ΔRRE2-CT14	ΔRRE2-CT18	ΔRRE2-CT22
AKT1	-0.165124	-0.59458	-0.544287	0.289758	0.448244	0.423093	-0.178828	0.436737	-0.219688	0.137655	0.0167677	-0.562465	-0.382078	-0.192313	-0.242174	-0.0375224	-0.511627	-0.715332	-1.07046	-0.401558	-0.391413	-0.165729	-1.08173	-0.422169	-0.0689323	-0.480066	0.407785	-0.39783	-0.951103
AKT2	-0.0983545	-0.80608	-0.639741	0.226484	0.359359	0.742126	0.420649	0.859524	-0.329966	0.505329	-0.259041	-0.325898	-0.502779	-0.164733	-0.91537	-0.642603	-0.633811	-0.358677	-0.670091	-0.255135	-0.625821	-0.167779	-0.904337	0.0570676	-0.168259	-0.724535	-0.0706977	-0.755978	-1.097
AMPK	-0.0916809	-0.0241422	-0.459802	-0.552048	0.456035	0.278519	-0.0618517	0.0581059	-0.162591	-0.0617885	-0.29837	-0.397434	-0.32776	0.117971	0.00317565	0.0278185	0.15328	0.131917	-0.137685	0.0393262	-0.503499	-0.3623	-0.214426	0.247645	0.104767	-0.527046	-0.372756	-0.33135	-0.541543
ASK1		0.667454											-0.150562				-0.969075	0.179315		1.89743		0.924399						-0.0854519	-0.530468
AURB	0.211773	-0.515202	-1.25554	-0.166903	1.27769	0.593446	-1.12872	1.63971	0.71744	-0.372059	-1.51732	-0.638425	-1.78299	0.336272	-1.06019	-0.962624	-1.42877	-0.694615	-0.524305	0.848918	-0.37133	0.967522	-1.11361	-2.41459	-0.990042	0.924889	-2.34051	-0.140288	-0.982142
CAMK1	-0.160295	0.74156	-0.386884	-0.488849	0.41082	0.544355	0.470492	0.92993	-0.308187	-0.57587	-0.454195	-0.675705	-0.429858	0.493403	-1.11555	-0.628745	-0.350348	0.513913	-0.998624	0.49688	-0.625978	-0.486848	-0.566862	0.45915	0.57686	-0.707791	-0.124918	-0.692036	-0.649214
CAMK2	-0.119836	0.0681934	-0.230199	0.0360033	0.00546939	-0.660143	-0.168581	-0.286321	-0.399633	0.116236	-0.165293	-0.170137	-0.12714	0.0684449	0.184873	-0.284704	0.560575	-0.145396	-0.0212291	-0.609915	-0.571659	0.122545	-0.32886	-0.304469	-0.183158	0.21055	0.376313	-0.705947	-0.116069
CAMK4	1.18427	-0.638649	-2.11155	-1.38294	1.64499		-3.33027		1.40182	-0.871265	-0.904478	-2.24013	-2.12949	-0.749225	-1.78988	0.133572	1.06964	0.788312	-0.539366	-0.152822		-0.106379	-1.1046	1.00802	0.776875	-0.154392	0.781897	-0.955135	0.755145
CDK	-0.48234	0.0414607	-0.68948	-0.474	-0.6501	0.98079	-0.948792	0.134763	-0.0589514	0.315444	-0.848084	-0.334628	0.200937	0.659047	-0.125461	-0.317077	-0.345718	-0.205972	0.273301	-0.741111	-0.379438	0.247832	-0.484884	-0.116195	-0.59461	0.223358	-0.666186	0.0431562	0.360648
CDK1	-0.274582	-0.337645	-0.992017	-0.794572	0.400341	0.510056	-0.840844	-0.0500429	-0.161682	-0.251084	-0.889774	-0.25332	-0.249512	1.18947	-0.109492	-0.275604	-0.212895	-0.118364	0.230594	0.237352	-0.566872	-0.616282	-0.48599	0.10654	-0.332629	-0.440572	0.165642	-0.590315	-0.518432
CDK2	-0.306576	-0.353181	0.0941572	0.0584393	-0.277406	-0.276602	-0.267101	-0.957193	0.209806	0.00532457	-0.355433	0.103142	-0.0811528	0.431187	0.624753	-0.112848	-0.158079	-0.176693	0.187887	-0.890236	-0.225423	-0.0181132	0.113675	0.0351351	-0.351106	0.207714	0.0621827	-0.0168008	-0.0261158
CDK5	-0.369534	-0.288519	-0.245566	-0.950774	-0.392382	0.400935	-0.10531	0.348106	-0.295688	-0.466152	-0.513696	0.358149	0.784862	-0.210606	0.0433556	0	-0.351709	-0.133275	-0.186531	0.190394	-0.205039	-0.568535	-0.616149	-0.342886	0.113159	-0.582612	-0.115996	-1.05059	-0.423678
CDKL5	-0.291065	0.0241691	-0.425773	-0.0734947	0.2021		0.073784		-0.0576408	-0.188461	-0.186286	-2.69876e-05	0.141791		0.0778465	0.339705	0.172173	-0.521486	0.444692	-2.18832	-0.406531	0.244851	0.208419	0.00880078	-0.166067	0.0485673	-0.0374843	-0.106786	0.218098
CK1	-0.0180074	-1.10504	0.120184	-1.27466	1.36515	0.425621	-1.37561	-2.30648	-0.47276	-0.466152	0.0567817	0.106578	-0.363856	-0.48806	0.430648	-0.0405796	0.470682	-0.430903	-1.21206	0.470077	-0.264879	-0.167724	-0.00507124	-0.874143	-2.97921	-0.144611	-2.2261	-0.576212	0.125513
CK1D	-0.938329			-0.708701	0.259508	-0.0965802		-3.86625	-1.23732	0.831277	0.216405	-0.261487			-0.782484	0.0796034	0.868796	-1.23272			-1.8692	0.830553	0.904632	-1.33086			-0.953629	-0.460544	0.104114
CK1E		-1.78667		0.82766	-0.333727				0.519238	0.451664		-1.36606			0.739494	-0.493975	-0.802257	-1.84533			-0.0228144	-0.641286		-0.70083	-0.691431		0.647927	-0.425129
CK2	-0.809286	-1.77427	-0.609734	0.0863493	-0.418092	0.635743	-0.577805	0.595878	-0.717011	0.0849563	-0.135068	-0.644065	-0.443304	0.294868	-0.345943	0.565407	-0.7773	-0.384618	0.677918	0.575381	0.371368	-0.230675	-0.211455	-0.25878	0.141245	-0.281427	0.362271	-0.0834043	0.606104
DAPK1	-0.280999	-0.557885	-3.65787	0.227044	-0.329286	0.190125	-1.71667	1.40765	-0.0774468	0.221341	1.34435	-0.899063	-3.44911	-4.00458	0.0991276	0.885565	0.0651011	-2.30805	-4.32768	-1.17675	0.299856	0.262835	-4.61846	-1.86497	0.0503513	-1.49628	0.578825	0.0670594	-1.98024
DYRK1A	0.329981	0.325965	-0.294909	-0.0749187	-0.35452	0.679071	0.0138451	0.0671713	-0.0377236	-0.33559	-0.335864	0.268169	0.110576	0.0907447	-0.0634491	-1.07553	-0.0813814	-0.355863	-0.0122976	-0.00175331	-0.293409	0.101926	0.00379249	-0.470711	-0.411524	0.201974	-3.63403	-0.303746	-0.447212
DYRK2	-0.0845956	-0.183235	0.249685	-0.213422	-1.29149	-0.950755	0.24137	-2.95332	-1.30685	-0.401184	-0.76766	0.961375	0.919301	-0.658276	-0.527824	0.378953	-0.391033	0.0645262	0.541494	-1.08657	-0.380255	-0.767576	-0.10104	0.295234	0.847203	-1.31142	-0.299652	-1.24843	0.0131644
ERK1	-0.30322	-0.201286	-0.654597	-0.0697495	0.171926	-0.255562	-0.399268	-0.692729	-0.368956	0.14096	-0.121945	0.020313	-0.0613453	0.209129	0.234072	-0.231183	-0.0867516	-0.21936	-0.0920752	-0.225483	-0.272407	-0.385058	-0.0111222	-0.224272	-0.0831217	-0.203744	0.184874	-0.134801	-0.338779
ERK2	-0.132789	-0.1034	-0.491212	-0.265076	0.217728	-0.156478	0.0184224	0.0470395	-0.148198	-0.00353871	-0.468065	0.102747	-0.025077	0.2625	0.0960642	-0.298444	0.0527427	0.252568	-0.156139	-0.437168	-0.270698	-0.167724	-0.125638	0.0800322	0.0317912	-0.64577	-0.024607	-0.142444	-0.395094
ERK3	0.445147	-0.316853	-1.83861	-1.61077	-0.633375		-0.191513	1.36682	-1.22746	-0.304041	-0.142551	-0.820655	0.369416		0.286846	0.404718	0.664094	0.864725	0.119432		0.366115	-0.499901	-0.491909	1.14913	0.100536	-1.09045	-0.479023	-0.179716	0.447735
ERK4	0.445147	-0.316853	-1.83861	-1.61077	-0.633375		-0.191513	1.36682	-1.22746	-0.304041	-0.142551	-0.820655	0.369416		0.286846	0.404718	0.664094	0.864725	0.119432		0.366115	-0.499901	-0.491909	1.14913	0.100536	-1.09045	-0.479023	-0.179716	0.447735
GSK3B	-0.33857	-0.68272	-0.111502	-0.162657	0.113168	-0.856626	-0.553331	-1.86434	-0.288319	0.100363	-0.438453	-0.0468931	0.24752	-0.229868	0.2228	0.236773	-0.089007	-0.316493	0.453564	0.470077	0.179416	-0.0771295	0.220398	-0.110273	-0.369583	0.407345	0.495357	-0.119017	-0.179255
HIPK2	0.0419829	-0.166704	-0.322868	-1.27505	0.635198	-0.175105	0.107373	-3.11025	-0.474223	-0.238614	-0.501848	-1.02667	0.132787	-0.0696108	0.786934	-0.327889	0.026577	0.603448	-0.599304	-0.0834902	0.513779	-0.263277	0.675164	0.0523542	-0.434342	0.00635508	-1.57492	-0.411356	-0.207349
HOST	-0.404738	-1.36658	-1.51649	-0.34436	0.626818	0.44631	-1.26004	0.917175	0.668437	-0.322026	-0.83363	0.0768053	-1.69625	0.0783641	0.575884	0.709965	0.0159551	-0.543211	-1.13506	0.574971	0.657522	0.75918	0.179125	-2.30266	-2.28552	0.283664	-0.640801	0.093989	0.118027
IKKB	-0.0460383	-0.532412	-1.46084	-0.73195	0.495862	1.65834	-1.16891	0.716189	0.0824503	-1.80217	-1.19583	-0.108899	-0.272316	1.16206	-0.772931	-0.642139	-0.475508	0.230542	-0.501446	0.266156	-2.26632	-1.18997	-1.58195	0.551821	0.348181	-1.74601	0.136543	-1.00903	-2.51706
IRAK1	-0.605555	-0.867013	-0.657761	-1.39027	-1.31666			-0.870053	-1.62459		-1.55955	1.83562	1.5298	-0.210606	-0.707804	0.101458	0.215379	0.255045	0.451095	0.108027	-0.709484	-2.06625	-0.610406	1.16077	2.86671	-1.27818	1.54161	-2.26718
JNK1	-0.122933	-0.307194	-0.657761	-0.0368735	0.257686	-0.920113	-0.129485	-0.528557	-0.475232	0.21894	-0.257104	-0.404135	-0.0613453	-0.210606	0.448668	0.101458	0.117596	-0.0903856	-0.869981	-0.263831	-0.308532	-0.330137	-0.48599	-0.165062	0.121487	-0.559881	0.407785	-0.196574	-0.554242
JNK2	-0.634044	-0.0842148	-0.404688	0.219125	-0.268637	1.07677	-0.201681	-0.0158767	-0.0359033	0.127053	-0.43254	0.112577	-0.0103276	0.414507	-0.266725	-0.28939	-0.128787	-0.143771	-1.27098	-0.263831	-0.436459	-0.93727	-0.0729583	0.514222	0.00287374	-0.462317	-0.594084	-0.413213	-0.0952096
LATS1	0.0177283	-1.11122	-1.59608	-2.97213	0.838715	0.818651	-1.36114	0.0556942	0.329478	-1.40099	-0.817341	-0.200817	-0.55111	0.938702	-0.408797	-0.242996	0.371069	-0.295808	0.00513843	0.911742	-0.212895	-1.22682	-0.215931	1.09957	0.18352	-1.01106	-0.0458249	-0.789446	0.513947
LATS2	-0.298405	-1.57492	-1.59608	-1.89698	0.490574	1.15186	-1.43036	0.439724	1.01151	-1.40099	-0.817341	-0.488045	-0.997199	0.961598	-0.612881	0.80907	0.452011	0.635092	0.437834	0.911742	0.936337	-1.06059	-0.899088	1.70797	1.16694	-1.01106	0.697547	-1.04876	0.513947
MAPK	-0.33857	-0.68272	-0.111502	-0.162657	0.113168	-1.06326	-0.553331	-1.86434	0.684023	0.263551	-0.621333	0.087753	0.535553	0.283169	1.18437	-0.231183	-0.089007	-0.316493		-1.29396	-0.546407	-0.602393	0.220398	-0.100339	-0.369583	0.407345	0.495357	-0.119017	-0.179255
MAPKAPK2	0.108604	0.228985	-0.287438	-1.07818	-0.311989	-1.03507	-0.176011	-0.930802	-0.194169	-0.241504	-0.463202	0.354215	0.45139	-0.468597	-0.194737	-0.00777848	0.626598	0.237372	-0.0255536	-0.814808	-0.163814	-0.219933	0.169068	-0.163884	-0.281245	0.370536	-1.35005	-0.351955	-0.202888
MAPKAPK3	-0.978853	-1.09737	-0.287438	0.091647	0.199594	-0.893468	-0.478843	-2.25062	-0.208696	-0.214095	-0.778275	0.811745	0.606963	-0.339849	-0.230503	1.23511	0.956523	0.272155	-1.55559	-1.21849	-0.396624	0.355312	1.20696	-0.244832	-0.0246335	0.0994264	-2.10279	-1.0817	-0.375125
MAPKAPK5	0.369998	0.53271	0.417168	-1.57047	0.529651	-1.17668	-2.91847		0.533256	-1.20531	-0.463202	1.3579	1.46295	-0.597346	-1.49967	-2.24142	-1.25625	0.20737			0.225628	-1.76343	-1.0636	0.151144	-0.281245	0.100905	-0.542208	-0.351955	0.406145
MARK2	-0.0811415	0.138207	0.146863	-0.0912494	-0.0744691	0.872465	-0.715177		-0.373534	-0.043145	-1.32028	0.265858	0.0540686	-0.0518431	0.351846	0.53315	-1.16078	-2.22068	0.295754	-0.0408263	0.0137224	-0.173583	0.421173	-0.0748041	0.752308	0.459332	-0.236997	0.371816	-2.07843
MEK1	-0.227316	0.206663	0.529953	-0.755294	-0.386392	0.589032	1.40819	-0.0403295	-1.02249	-0.88384	-0.617518	-0.00792178	0.879824	0.591813	-2.23072	-2.85696	-1.39958	0.190183	-2.00493	-0.0834091	-2.64484	-2.96015	-0.808049	0.0441545	1.52084	-1.92455	0.148128	-2.50546	-1.32503
MEK2	-0.428051	-0.0736503	0.374132	-1.04114	0.0135965	0.662759	1.24791	0.661355	-0.680728	-0.75688	-0.519814	-0.178086	0.857368	0.853599	-2.49623	-2.92061	-1.99778	0.320378	-2.18377	0.0180034	-2.966	-3.00316	-1.21504	-0.0149309	1.40674	-1.87122	0.344668	-2.62505	-0.872986
MEK3	0.421359	-0.596679	0.111107	0.179082	0.543105	-0.061777	0.255744	-0.138544	0.206414	-0.0685937	-0.281154	-0.189459	0.12254	-0.665585	-0.434391	0.198885	-0.225004	-0.237377	-0.04867	-0.510007	0.0124505	0.294672	-0.498697	-0.348838	-0.173566	-0.371367	-0.266596	0.535843	-0.0624039
MEK4	0.421359	-0.596679	0.111107	0.179082	0.543105	-0.061777	0.255744	-0.138544	0.206414	-0.0685937	-0.281154	-0.189459	0.12254	-0.665585	-0.434391	0.198885	-0.225004	-0.237377	-0.04867	-0.510007	0.0124505	0.294672	-0.498697	-0.348838	-0.173566	-0.371367	-0.266596	0.535843	-0.0624039
MEK6	0.421359	-0.596679	0.111107	0.179082	0.543105	-0.061777	0.255744	-0.138544	0.206414	-0.0685937	-0.281154	-0.189459	0.12254	-0.665585	-0.434391	0.198885	-0.225004	-0.237377	-0.04867	-0.510007	0.0124505	0.294672	-0.498697	-0.348838	-0.173566	-0.371367	-0.266596	0.535843	-0.0624039
MEKK1	-0.605555	-0.867013	-0.657761	-1.39027	-1.31666			-0.870053	-1.62459		-1.55955	1.83562	1.5298	-0.210606	-0.707804	0.101458	0.215379	0.255045	0.451095	0.108027	-0.709484	-2.06625	-0.610406	1.16077	2.86671	-1.27818	1.54161	-2.26718
MEKK2	-4.63056		-4.55307	-5.05789	1.73448	1.24828	-0.963935	-0.794965	1.16782	-4.04599	-4.25544	-2.28747	-3.9249	2.43787	-2.3553	-3.44312	-0.398344	-4.28551	-3.47643	1.1089			-2.89584	-0.624574	-2.27479		1.76842		-2.93791
MSK1	-0.160329	-0.0867931	-0.646408	0.051439	-0.401147	-0.393536	0.176552	-0.177166	-0.246944	-0.0416222	-0.425919	-0.0568059	0.03347	-0.144673	-0.338346	-0.105627	0.0484807	0.0495045	-0.127274	0.0826038	-0.509008	-0.0419869	-0.548198	0.180573	0.0517768	-0.696081	0.281092	-0.743242	-0.713183
MST1	-0.0825878	-2.12872	0.316662	0.071947	1.09786	0.223279	0.885184		-0.424841	-0.207475	-0.299443	0.329898	-0.314268	-0.842102		-0.222619	-1.07072	-1.11155	-1.42435		-0.351971	-0.73414		-0.767167	-0.550685		-0.178421	-0.904069	-1.73904
MTOR	0.201809	-0.643922	-0.750584	-0.0606495	0.0706668	-0.191623	-0.175405	-0.830833	-0.0944594	-0.122489	0.0195619	-0.471412	-0.173012	0.00280947	0.228129	-0.00368878	0.323421	0.0989198	-0.156139	-0.228155	-0.246107	-0.137779	-0.822912	0.358092	0.237773	-0.698762	-0.0103429	-0.039698	-0.554242
NDR1	0.113394	-0.160237	-0.382291	-1.06506	0.488734	0.273777	0.156043	-0.328336	-0.676695	-0.0152697	-0.424765	0.0184372	-0.10502	0.915805	-0.204714	-0.119691	0.385248	-0.647862	-0.827469	-0.640425	-1.10072	-0.529374	-0.391525	0.491171	-0.503097	-1.14123	-0.564475	-0.530131	-0.710067
NDR2	0.333861	-0.647514		-4.04728	1.18686	0.485444	-1.29191	-0.328336	-0.352556			0.0864108	-0.10502	0.915805	-0.204714	-1.29506	0.290126	-1.22671	-0.427557		-1.36213	-1.39305	0.467225	0.491171	-0.799902		-0.789197	-0.530131
NEK6	-0.605555	-0.867013	-0.657761	-1.39027	-1.31666			-0.870053	-1.62459		-1.55955	1.83562	1.5298	-0.210606	-0.707804	0.101458	0.215379	0.255045	0.451095	0.108027	-0.709484	-2.06625	-0.610406	1.16077	2.86671	-1.27818	1.54161	-2.26718
NLK	-0.605555	-0.867013	-0.657761	-1.39027	-1.31666			-0.870053	-1.62459		-1.55955	1.83562	1.5298	-0.210606	-0.707804	0.101458	0.215379	0.255045	0.451095	0.108027	-0.709484	-2.06625	-0.610406	1.16077	2.86671	-1.27818	1.54161	-2.26718
NUAK1	-0.715937	-0.384576	0.213014	0.0274568	-0.394135	-0.00636116	0.289937	0.611546	-0.341176	0.221656	-0.72846	0.179234	0.149827	-0.125192	-0.660249	0.0715577	-0.337983	0.0501126	-0.468383	0.531451	-0.621348	0.254072	-0.308559	-0.648208	-0.720847	-0.0184958	-0.0151261	-0.445132	-0.558148
P38A	-0.219346	-0.315633	-0.394342	0.0178856	0.196956	0.167909	0.00437344	-0.871188	-0.363968	0.109966	-0.177281	-0.100287	0.0345553	-0.0222599	0.139087	-0.0664549	-0.0867516	-0.0304045	0.451095	0.273414	0.0292637	-0.0638828	-0.0298529	0.0800322	-0.151867	-0.1222	-0.024607	-0.00415146	-0.179255
P38B	0.445147	-0.316853	-1.83861	-0.785614	-0.633375		-0.191513	1.36682	-1.22746	-0.375814	-0.142551	-0.820655	0.369416		0.286846	0.356916	0.664094	0.864725	0.119432		0.491793	-0.499901	-0.491909	1.14913	0.100536	-1.09045	-0.479023	-0.232404	0.447735
P38G	0.501698	0.318527	0.111344	-0.366073	0.460279	-0.287351	0.576528	-0.187252	-0.14497	-0.689381	0.21453	-0.0427524	-0.383981	-1.1268	-0.177409	0.121314	0.0898795	0.623763	-0.0493745	-0.980187	-0.0629754	0.556428	-0.696515	-0.29297	-0.0951984	-0.298124	0.406893	0.220224	0.132756
P70S6K	0.012418	-0.5985	-3.65787	0.0550468	0.295425	0.471843	-0.688896	1.19854	-0.12662	0.0212682	0.156718	-0.997614	-2.44725	-1.51506	0.0991276	0.157759	0.0651011	-1.23269	-1.86053	-0.762246	-0.494431	-0.103342	-1.2595	-0.751322	0.13607	-1.20661	0.411037	-0.0343007	-1.98024
P70S6KB	-0.280999	-0.557885	-3.65787	0.227044	-0.329286	0.190125	-1.71667	1.40765	-0.0774468	0.221341	1.34435	-0.899063	-3.44911	-4.00458	0.0991276	0.885565	0.0651011	-2.30805	-4.32768	-1.17675	0.299856	0.262835	-4.61846	-1.86497	0.0503513	-1.49628	0.578825	0.0670594	-1.98024
PAK1	0.573526	-0.149077	-0.534555	0.395429	0.621728	-0.921904	-0.286233	0.390624	-0.476626	0.154323	-0.139612	-0.701827	0.148376	-1.90586	0.103778	0.270989	-0.302722	-0.478511	-1.05376	-0.0456403	-0.530895	-0.0724713	-0.859259	-0.622769	-0.0808706	-0.226855	0.338147	0.0593187	-0.8077
PAK2	0.894187	-0.0867931	-0.664669	0.974607	0.514368	-1.32389	-0.129485	-0.528557	-0.475232	0.399089	-0.257104	-0.626521	-0.291749	-2.20937	0.448668	0.281046	0.0470236	-0.0903856	-1.54251	-0.401558	-0.308532	-0.330137	-0.48599	-0.165062	0.209767	-0.402941	0.407785	0.0200644	-1.16389
PAK3	1.02446	-0.317413		0.0536188					0.37446			-0.960076				-1.66636					-1.84036							-0.926133
PAK4	0.322075	-0.0843714	-0.714267	0.112652	0.514368	-1.32389	-0.0828288	-0.528557	-0.123497	-0.019727	-0.253535	-0.223392	-0.025041	-1.61596	0.245216	0.707639	0.197873	-0.273294	-0.695179	-0.401558	-0.429451	-0.523591	-0.345885	0.154801	0.250672	-0.259125	0.0889809	-0.28754	-1.00443
PAK5	0.894187	-0.0867931	-0.664669	0.974607	0.514368	-1.32389	-0.129485	-0.528557	-0.475232	0.399089	-0.257104	-0.626521	-0.291749	-2.20937	0.448668	0.281046	0.0470236	-0.0903856	-1.54251	-0.401558	-0.308532	-0.330137	-0.48599	-0.165062	0.209767	-0.402941	0.407785	0.0200644	-1.16389
PAK7	0.894187	-0.0867931	-0.664669	0.974607	0.514368	-1.32389	-0.129485	-0.528557	-0.475232	0.399089	-0.257104	-0.626521	-0.291749	-2.20937	0.448668	0.281046	0.0470236	-0.0903856	-1.54251	-0.401558	-0.308532	-0.330137	-0.48599	-0.165062	0.209767	-0.402941	0.407785	0.0200644	-1.16389
PASK	-0.280999	-0.557885	-3.65787	0.227044	-0.329286	0.190125	-1.71667	1.40765	-0.0774468	0.221341	1.34435	-0.899063	-3.44911	-4.00458	0.0991276	0.885565	0.0651011	-2.30805	-4.32768	-1.17675	0.299856	0.262835	-4.61846	-1.86497	0.0503513	-1.49628	0.578825	0.0670594	-1.98024
PDHK1	-0.095291	-0.0324649	0.450633	0.156394	0.530144	0.0139244	0.574519	0.384734	0.0432915	-0.0617821	-0.0701927	-0.32193	0.173548	-0.137017	-0.796423	-0.92799	-1.06522	-0.122596	-0.676987	-0.235898	-0.769387	-0.886698	-0.456556	-0.165013	-0.373928	-0.574089	-0.759527	-0.942178	-0.732005
PDHK2	-0.0868778	-0.0352912	0.440335	0.159191	0.534597	0.0147601	0.563701	0.378965	0.0479003	-0.0569867	-0.0639216	-0.310995	0.162398	-0.142876	-0.784911	-0.92143	-1.05737	-0.129762	-0.685855	-0.238576	-0.760473	-0.878901	-0.463683	-0.16434	-0.367257	-0.579253	-0.750519	-0.932836	-0.734918
PDHK3	-0.0868778	-0.0352912	0.440335	0.159191	0.534597	0.0147601	0.563701	0.378965	0.0479003	-0.0569867	-0.0639216	-0.310995	0.162398	-0.142876	-0.784911	-0.92143	-1.05737	-0.129762	-0.685855	-0.238576	-0.760473	-0.878901	-0.463683	-0.16434	-0.367257	-0.579253	-0.750519	-0.932836	-0.734918
PDHK4	-0.095291	-0.0324649	0.450633	0.156394	0.530144	0.0139244	0.574519	0.384734	0.0432915	-0.0617821	-0.0701927	-0.32193	0.173548	-0.137017	-0.796423	-0.92799	-1.06522	-0.122596	-0.676987	-0.235898	-0.769387	-0.886698	-0.456556	-0.165013	-0.373928	-0.574089	-0.759527	-0.942178	-0.732005
PDK1	-0.085631	-0.386366	-0.458832	-0.782992	0.62096	1.18642	-0.737393	-0.500909	0.076937	-0.405167	-0.331146	-0.722968	-0.33565	-0.586159	-0.262849	-0.251315	0.133333	-0.364691	-0.497529	-0.872059	0.0767411	-0.748566	-0.675967	0.0200064	0.198691	-0.958399	-0.0645155	-0.928786	-0.193798
PIM1	0.573526	-0.149077	-0.534555	0.395429	0.621728	-0.921904	-0.286233	0.390624	-0.476626	0.154323	-0.139612	-0.701827	0.148376	-1.90586	0.103778	0.270989	-0.302722	-0.478511	-1.05376	-0.0456403	-0.530895	-0.0724713	-0.859259	-0.622769	-0.0808706	-0.226855	0.338147	0.0593187	-0.8077
PIM2	0.894187	-0.0867931	-0.664669	0.974607	0.514368	-1.32389	-0.129485	-0.528557	-0.475232	0.399089	-0.257104	-0.626521	-0.291749	-2.20937	0.448668	0.281046	0.0470236	-0.0903856	-1.54251	-0.401558	-0.308532	-0.330137	-0.48599	-0.165062	0.209767	-0.402941	0.407785	0.0200644	-1.16389
PIM3	0.252864	-0.211361	-0.664669	0.497179	0.729087	-0.519915	-0.442982	0.967762	-0.475232	-0.0904419	-0.257104	-0.667851	0.0515105	-1.60234	-0.241113	0.260932	-0.549649	-0.163725	-0.777823	0.310278	-0.308532	-0.15347	-0.968449	-0.470081	-0.371508	-0.394107	0.407785	0.0985731	-0.568586
PKA	0.0568335	-0.328623	-0.351244	0.381572	0.270474	-0.519915	-0.576929	0.340352	-0.427632	-0.111245	-0.360153	-0.37439	-0.203077	-0.333458	-0.363381	0.182864	-0.461058	-0.150443	-0.565002	-0.180798	-0.320527	-0.164748	-0.777793	-0.470081	-0.371508	-0.398524	-0.157469	-0.165945	-0.451513
PKB	-0.000339099	-0.313011	-0.823052	0.296391	0.621728	0.0805397	-0.286233	1.13036	-0.353766	0.154323	-0.319974	-0.647186	-0.120119	-0.968428	-0.330173	0.213943	-0.601058	-0.190802	-0.991232	0.246464	-0.530895	-0.162647	-1.08173	-0.317572	-0.22022	-0.398524	0.38972	0.0593187	-0.663802
PKC	-0.0101354	0.0681934	-0.230199	0.0360033	-0.0137708	0.332389	0.00217411	-0.0197345	-0.208696	-0.471244	-0.610263	0.0621152	0.390924	0.298327	-0.161684	-0.538266	-0.331423	0.137183	-0.238247	-0.230601	-0.60797	-0.379237	-0.723616	-0.244832	-0.31863	-0.531682	-0.198781	-0.675596	-0.63199
PKCA	0.0713845	-0.263483	-0.40444	0	0.348165	0.481098	0.00688406	0.223723	-0.420041	-0.329306	-0.419419	-0.0665122	-0.200778	-0.286762	-0.241113	0.0151153	0.0241832	-0.0131508	-0.332586	-0.230601	-0.500442	-0.565105	-0.968449	-0.225829	-0.152939	-0.329501	-0.371276	-0.744412	-0.413319
PKCD	-0.601862	-0.623801	-0.472599	-0.750457	0.364622	-0.893468	-1.69866	-1.56034	-0.261649	-0.214095	-0.778275	1.08482	1.03495	-0.339849	-0.477608	0.319823	0.308526	0.2636	0.451095	-0.555232	-0.396624	-0.704058	0.0461612	0.129547	0.371446	-0.0775369	-0.48031	-0.794395	0.315429
PKCE	-0.605555	-0.867013	-0.657761	-1.39027	-1.31666			-0.870053	-1.62459		-1.55955	1.83562	1.5298	-0.210606	-0.707804	0.101458	0.215379	0.255045	0.451095	0.108027	-0.709484	-2.06625	-0.610406	1.16077	2.86671	-1.27818	1.54161	-2.26718
PKCT	0.07557	0.170861	-0.0755925	-0.183748	0.729087	0.137121	0.255201	1.30981	0.40775	-0.0904419	-0.0221201	-0.623529	0.0625732	-0.321241	-0.256587	-0.250136	-0.652467	0.317758	-0.565002	0.16706	-0.753259	0.0701472	-0.576843	0.131828	0.392172	-0.367994	0.268508	0.0101633	-0.0905189
PKD1	-3.29682	0.145871	-3.86671	-0.112063	1.1594	-1.49595	-1.85048	1.92021	0.168732	-2.87	-4.20618	0.709568	-1.70737	1.96236	-2.60327	-4.12202	-0.372922	0.282347	-0.841914	-0.434255	-2.89409	-0.386249	-3.53912	0.152676	0.37239	-4.78097	1.26858	-0.229103	-0.708503
PKG1	-0.640649	-0.122115	-0.44493	0.608916	0.0848543	-0.332774	-0.734388	-0.395257	-0.106897	0.0632815	-0.22021	0.0110183	0.357711	-0.286762	-0.363381	0.178924	-0.639934	-0.103881	-0.596711	-0.504026	0.419707	0.235777	-0.484211	-0.835611	-1.45391	-0.302764	-0.332785	0.180824	-0.108009
PKN1	-0.625029	0.5967	-0.321147	-0.97248	-0.0137708	0.332389	0.390997	0.13116	-0.63263	-0.52498	-0.610263	0.0621152	0.753283	0.595024	-0.359221	0.129726	-0.387653	0.157338	0.282992	-0.230601	-0.624766	-0.565277	-1.28122	-0.112589	-0.31863	-0.574017	-0.371276	-0.468607	-0.917257
QIK	-0.0811415	0.138207	0.146863	-0.0912494	-0.0744691	0.872465	-0.715177		-0.373534	-0.043145	-1.32028	0.265858	0.0540686	-0.0518431	0.351846	0.53315	-1.16078	-2.22068	0.295754	-0.0408263	0.0137224	-0.173583	0.421173	-0.0748041	0.752308	0.459332	-0.236997	0.371816	-2.07843
RAF1	-0.285066	0.070061	-0.129356	0.656915			0.898831	-5.46659		0.863257	-0.293002	-0.311487	0.0207498	-2.54694	-0.152703	0.577452	-0.448339	-0.699606	1.34973	-4.5425	1.36209	0.439142	0.0143873	-0.568751	-0.262284	1.67897	-4.11549	1.39797	1.56931
ROCK1	0.170041	-0.515202	-1.25554	-0.861737	0.394977	0.396725	-1.9165	0.819086	0.71744	-0.372059	-1.51732	-0.349327	-0.663558	0.336272	-0.761942	0.418413	0.087405	-0.693252	-0.182245	0.452329	-0.0108738	-0.513361	-1.11361	0.256731	-0.990042	0.924889	-0.225801	-0.218606	-0.206513
ROCK2	0.211773	-0.515202	-0.814857	-0.166903	0.772995	0.351687	-1.12872	0.990032	0.00185237	-0.372059	-0.727024	-0.638425	-1.78299	1.11763	-0.843351	-0.629145	0.560575	-0.694615	-0.622973	1.4476	-0.49054	0.23721	-1.11361	-1.60479	-0.990042	0.290103	-1.24899	-0.140288	-1.06303
RSK	-0.30757	-0.211361	-0.519747	0.167261	0.621728	-0.519915	-0.286233	-0.177166	-0.0303658	-0.0660321	-0.171788	-0.551363	0.2051	-0.182751	0.0630875	0.136393	-0.0447294	-0.240109	-0.777823	0.155733	-0.42747	-0.133565	-0.599274	-0.436351	-0.292362	-0.222438	0.338147	0.182582	-0.51005
RSK2	-0.333448	-0.557885	-0.664669	0.333768	-0.265087	0.0833522	-0.129485	0.686382	-0.0774468	0.180403	0.260803	-0.882232	-0.663951	-2.20937	0.0311119	0.281046	0.0470236	-2.19209	-1.54251	-0.743757	0.183124	0.165857	-1.28647	-0.422169	0.104032	-1.431	0.553566	0.0200644	-1.86864
SGK1	-0.0854142	-0.533439	-0.412183	0.65969	0.0617319	0.125156	0.115474	-0.0640011	0.00940475	0.545	-0.0326647	-0.622993	-0.631883	-0.254275	-0.459044	-0.47331	-0.61624	-0.225046	-1.0972	-0.972428	-0.236951	-0.0117253	-1.35131	0.131828	0.1442	-0.502922	0.50853	-0.853846	-0.759002
SGK3	-0.760199	-0.602421	-0.122626	-0.250259	0.136617	1.31172	0.68982			0.180403	0.260803	-1.77506	-0.663951	0.745437	-0.628639	-1.0035	-0.473606	-1.59875	-0.990381		-1.59115	-1.52155	-1.28647	-0.422169	0.168108	-1.58144	0.8757	-1.41223	-1.86864
SIK1	-0.0811415	0.138207	0.146863	-0.0912494	-0.0744691	0.872465	-0.715177		-0.373534	-0.043145	-1.32028	0.265858	0.0540686	-0.0518431	0.351846	0.53315	-1.16078	-2.22068	0.295754	-0.0408263	0.0137224	-0.173583	0.421173	-0.0748041	0.752308	0.459332	-0.236997	0.371816	-2.07843
SIK2	-0.0811415	0.138207	0.146863	-0.0912494	-0.0744691	0.872465	-0.715177		-0.373534	-0.043145	-1.32028	0.265858	0.0540686	-0.0518431	0.351846	0.53315	-1.16078	-2.22068	0.295754	-0.0408263	0.0137224	-0.173583	0.421173	-0.0748041	0.752308	0.459332	-0.236997	0.371816	-2.07843
TAK1	-0.182531	-0.33497	-1.02382	-0.346742	0.58263	-0.797424	0.348245	-1.75192	-0.90836	-0.182384	0.0695518	0.782475	0.471527	-0.297173	-0.152681	0.717702	0.562611	0.690134	0.987491	-0.510185	0.158498	0.380746	0.322032	0.778701	0.349029	-0.0453274	-0.348624	1.25349	-0.190266
TAO2	-0.708815	-1.85619	-0.125109	-0.848633	0.940284	1.29263	1.11165	0.666243	-0.347193	-0.589907	-1.35585	-1.39808	-2.0904	0.845978	-0.734791	-0.503656	-0.0528078	0.650654	-2.74469	0.117754	-1.18814	-2.03735	-1.93736	1.10113	-1.10877	-0.811664	0.306	-2.19216	-0.323909
TBK1	-0.605555	-0.867013	-0.657761	-1.39027	-1.31666			-0.870053	-1.62459		-1.55955	1.83562	1.5298	-0.210606	-0.707804	0.101458	0.215379	0.255045	0.451095	0.108027	-0.709484	-2.06625	-0.610406	1.16077	2.86671	-1.27818	1.54161	-2.26718
TTBK1	-0.0180074	-1.84302	0.626941	-1.28149	1.88894	1.3648	-1.37561		-0.295688	-0.466152	-0.111712	-1.70858		-1.18525	0.470398	-2.2041	-1.7308	-1.00102	-1.21206	0.470077		-0.694024	-0.675967	-0.874143	-3.07778			-1.20394	-0.193798

## Sheet: KSEA_Substrate
KINASE	SUBSTRATE	WT1-CT2	WT1-CT6	WT1-CT10	WT1-CT14	WT1-CT18	WT1-CT22	WT2-CT6	WT2-CT10	WT2-CT14	WT2-CT18	WT2-CT22	WT3-CT2	WT3-CT6	WT3-CT10	WT3-CT14	WT3-CT18	WT3-CT22	ΔRRE1-CT2	ΔRRE1-CT6	ΔRRE1-CT10	ΔRRE1-CT14	ΔRRE1-CT18	ΔRRE1-CT22	ΔRRE2-CT2	ΔRRE2-CT6	ΔRRE2-CT10	ΔRRE2-CT14	ΔRRE2-CT18	ΔRRE2-CT22
GSK3B	A6X8Z5_T776	0.0436754	0.0960607	0.0576466	0.0328846	0.0559151	0.0429388	0.0384216		0.130824	0.0489519	0.0512528	0.102053	0.072638	0.0580083	0.0609346	0.0720989	0.0146746	0.134661	0.238532	0.0199082	0.0847681	0.0574259	0.0404083	0.223669	0.169692	0.0588913	0.202602	0.0748052	0.148297
ERK2	D3YXK2_S366	5.33821	5.5043	8.74814	4.55696	8.11489	8.51607	9.9657	9.64831	7.54619	5.05636	7.84455	7.8949	5.23506	6.78291	9.01286	5.92101	2.94199	7.99347	4.79078	8.62879	7.93301	6.85829	8.70877	9.85783	10.0657	9.50289	7.09286	4.65118	6.32421
PKA	E9PZQ0_S2844														0.168534											0.0133504
PKG1	E9PZQ0_S2844														0.168534											0.0133504
AMPK	E9Q4Z2_S212	0.583542	0.401058	0.137863	0.082632	0.716738	0.528053	0.819524	0.221782	0.209929	0.216778	0.15799	0.250672	0.200136	0.513251	0.232365	0.266719	0.343017	0.403116	0.32377	0.444444	0.0897942	0.248747	0.20855	0.951557	0.351661	0.0826574	0.3226	0.151195	0.129012
MTOR	E9Q7G0_S1973	0.169562	0.0384434	0.00774178	0.29348	0.103435		0.0628111		0.0989116	0.104134	0.135174	0.058243	0.00737425		0.13021	0.0814958	0.135879		0.0243213		0.067728	0.0830791	0.0331165	0.031776	0.0556538	0.0184933	0.0678967	0.0440315	0.00700287
MTOR	E9Q7G0_S1974	0.169562	0.0384434	0.00774178	0.29348	0.103435		0.0628111		0.0989116	0.104134	0.135174	0.058243	0.00737425		0.13021	0.0814958	0.135879		0.0243213		0.067728	0.0830791	0.0331165	0.031776	0.0556538	0.0184933	0.0678967	0.0440315	0.00700287
MTOR	E9Q7G0_T1982	0.169562	0.0384434	0.00774178	0.29348	0.103435		0.0628111		0.0989116	0.104134	0.135174	0.058243	0.00737425		0.13021	0.0814958	0.135879		0.0243213		0.067728	0.0830791	0.0331165	0.031776	0.0556538	0.0184933	0.0678967	0.0440315	0.00700287
ERK2	F6ZDS4_S2223	0.314706	0.386636	0.814248	0.76455	1.01703	0.552479	1.1678	0.0178816	0.145823	0.61434	0.279643	0.621728	0.589466	0.387303	0.347491	1.15146	0.929202	0.869677	0.288611	0.393151	0.694332	1.34701	0.576825	0.874157	0.704971	0.319629	0.292337	0.410634	0.303317
P38A	O08709_T93	0.00642339	0.0048507	0.017665	0.0170555	0.0306837				0.00937683	0.0177593	0.0157917	0.0118973	0.0130107	0.0439184	0.01264	0.0379957	0.00715008		0.0317003	0.0253357	0.0336312	0.0175425				0.0169501		0.0188114	0.0321009
GSK3B	O08785_S427		0.0778337	0.0421837	0.0162491			0.142176		0.00938319				0.108946				0.0137541		0.10824					0.0197356	0.0381949	0.0800796
ASK1	O08785_S845		0.0369038											0.0209326				0.0118693	0.0263103		0.0865626		0.044098						0.021899	0.0160865
ASK1	O08785_T843		0.0369038											0.0209326				0.0118693	0.0263103		0.0865626		0.044098						0.021899	0.0160865
GSK3B	O35625_S485	0.146163	0.14634	0.107681	0.133359	0.200504	0.157164	0.170467	0.105566	0.118868	0.149687	0.135431	0.175839	0.100425	0.0891542	0.164609	0.213849	0.15268	0.111283	0.133508	0.112797	0.184879	0.193577	0.154111	0.132743	0.0958385	0.22347	0.110386	0.202639	0.159693
ERK2	O35737_S104	7.47343	6.0801	5.71513	7.99873	8.67392	10.2491	8.15852	9.52132	7.4555	7.52865	7.30657	8.0781	6.32022	8.38649	8.08805	5.92599	5.67975	10.2588	7.66208	9.01424	7.9388	7.24739	6.93593	5.07808	4.45903	6.54108	7.43906	6.88737	5.75427
P38A	O35737_S104	7.47343	6.0801	5.71513	7.99873	8.67392	10.2491	8.15852	9.52132	7.4555	7.52865	7.30657	8.0781	6.32022	8.38649	8.08805	5.92599	5.67975	10.2588	7.66208	9.01424	7.9388	7.24739	6.93593	5.07808	4.45903	6.54108	7.43906	6.88737	5.75427
PKCA	O54724_S169	0.0407183		0.0172244	0.0315118	0.0153719					0.0162958	0.00922211	0.0406127	0.0196101		0.0242905	0.0520471	0.0760369	0.030413	0.0353474		0.0148787	0.0210724	0.00813491	0.143001	0.0677946	0.0218046		0.0090175	0.00613439
PKCA	O54724_S171	0.0407183		0.0172244	0.0315118	0.0153719					0.0162958	0.00922211	0.0406127	0.0196101		0.0242905	0.0520471	0.0760369	0.030413	0.0353474		0.0148787	0.0210724	0.00813491	0.143001	0.0677946	0.0218046		0.0090175	0.00613439
PKCA	O54724_T304				0.0115557
CK1D	O54943_S624	0.0586475			0.0785731	0.271809	0.115396		0.00965365	0.0587898	0.275917	0.207421	0.110443			0.0945597	0.117371	0.290815	0.0599052			0.0385359	0.237962	0.263555	0.0474395			0.060343	0.102309	0.174277
CK1D	O54943_S971	0.0897627			0.117227	0.0865096					0.206292	0.106649				0.0579268	0.131572	0.131602	0.0484561			0.0904346	0.243112	0.228541					0.126968	0.113153
CK1D	O54943_T622	0.0813611			0.0953986	0.186639	0.166377			0.0671718	0.258518	0.181145	0.138314			0.0906423	0.164757	0.284718	0.0951233			0.0361932	0.27727	0.248078	0.0731198			0.0969756	0.0820145	0.167581
ERK3	O54992_T182	0.0405639	0.0239197	0.00833031	0.00975546	0.0192076		0.0260907	0.0768404	0.0127243	0.024133	0.0269914	0.0168692	0.0384895		0.0363485	0.039443	0.0472117	0.0542557	0.0323661		0.0384016	0.0210694	0.0211864	0.0660786	0.0319449	0.013992	0.0213765	0.0263049	0.0406367
ERK4	O54992_T182	0.0405639	0.0239197	0.00833031	0.00975546	0.0192076		0.0260907	0.0768404	0.0127243	0.024133	0.0269914	0.0168692	0.0384895		0.0363485	0.039443	0.0472117	0.0542557	0.0323661		0.0384016	0.0210694	0.0211864	0.0660786	0.0319449	0.013992	0.0213765	0.0263049	0.0406367
P38B	O54992_T182	0.0405639	0.0239197	0.00833031	0.00975546	0.0192076		0.0260907	0.0768404	0.0127243	0.024133	0.0269914	0.0168692	0.0384895		0.0363485	0.039443	0.0472117	0.0542557	0.0323661		0.0384016	0.0210694	0.0211864	0.0660786	0.0319449	0.013992	0.0213765	0.0263049	0.0406367
P38A	O55022_S181	385.474	328.388	411.486	262.204	240	261.782	248.801	231.702	350.453	339.692	371.787	332.495	308.948	309.287	318.191	277.093	361.859	350.887	311.764	236.963	325.132	370.88	327.507	340.021	315.669	305.346	331.148	360.096	394.73
ERK2	O55098_T950	0.0661184	0.0753062	0.210173	0.115276	0.140201	0.0167265	0.310274	0.286187	0.0285586	0.157896	0.171056	0.120559	0.15556	0.0452026	0.161251	0.0616243	0.0128281	0.157835	0.131945	0.0102895	0.133427	0.182341	0.179755	0.0851451	0.133607	0.212063	0.0174676	0.125556	0.142746
TAO2	O55131_T425	0.415234	0.187456	0.622309	0.37688	1.30233	1.6626	1.46659	1.07703	0.533522	0.450908	0.265165	0.257516	0.159366	1.21992	0.407825	0.478687	0.654291	1.06545	0.101259	0.736402	0.297854	0.165335	0.177201	1.45593	0.314699	0.386663	0.83904	0.148512	0.542202
ERK2	O55201_S664	0.0794578	0.0814336	0.0611734	0.0695025	0.110397	0.0174622	0.0851867		0.0340403	0.0803926	0.0401211	0.109543	0.0941277		0.102407	0.0855043	0.154924	0.115476	0.0838121	0.0572953	0.0611969	0.080506	0.0639751	0.18728	0.134308	0.0682894	0.0774239	0.0728214	0.102365
AMPK	O70405_S555	0.116925	0.277149	0.092746	0.0356417			0.13794		0.172249		0.0482266	0.437273	0.167416		0.156752	0.0486031	0.21669	0.332012	0.0427088		0.0327694	0.124546	0.152522	0.391292	0.094417	0.181965		0.103565	0.0852211
AMPK	O70405_S637	0.0318811	0.0571598	0.0391551	0.0226658	0.0353774	0.019202	0.0333022		0.0674384	0.032257	0.0164197	0.0593061	0.0287423	0.0448966	0.0519453	0.0546052	0.0806912	0.0731172	0.0442098		0.0726581	0.0212701	0.0307519	0.0513076	0.0701361	0.0215003	0.0489476	0.0176428	0.128981
ERK2	O70475_T474	9.02655	11.1383	8.27535	7.9774	21.7734	16.0017	9.43948	25.6511	8.35426	13.7871	7.30347	4.91271	9.60806	14.8903	9.00082	9.4262	7.71166	9.35257	5.45475	10.8221	9.93435	9.31575	11.522	5.66631	10.7715	7.27263	10.7496	14.819	5.91943
CK2	O70480_S30			0.0219133	0.0326645			0.00807729	0.0327559		0.058069	0.0286679	0.00990401	0.03268		0.0258511	0.23126	0.0069483	0.0232484	0.145941	0.0642977	0.164516	0.0366258	0.0383775			0.0203741	0.0110416	0.0352142	0.139661
PKA	O88343_S1026	0.0313145		0.0302809	0.180179	0.0495089		0.027041		0.0308887	0.107876	0.0695719	0.054912	0.0824157		0.144825	0.469876	0.035593	0.0785243	0.136485	0.173426	0.342024	0.0901252	0.0398731		0.0897179	0.0326658	0.0953438	0.14941	0.171976
ERK2	O88487_S81	0.10614	0.0920485	0.0355281	0.0368537	0.107692	0.0364728	0.0719919	0.023565	0.100312	0.0368225	0.0518147	0.184261	0.123903	0.224752	0.0725428	0.0639091	0.269155	0.196936	0.243194	0.0710109	0.1264	0.0323205	0.0922934	0.410189	0.294561	0.0706512	0.135112	0.0497082	0.0957461
CDK5	O89053_T418	0.340034	0.758791	0.423609	0.313659	0.384703	0.302254	0.586544	0.738704	0.21836	0.30658	0.377472	0.936398	0.830582	0.586956	0.496783	0.265547	0.328314	0.497924	0.891981	0.428577	0.503922	0.524696	0.618026	0.402815	0.801147	0.651925	0.360034	0.291023	0.481839
CDK	P00520_S569					0.0148708				0.0224021	0.0290397		0.0170671	0.0235217			0.0264595	0.0299941	0.0195714	0.0295971		0.012227	0.0277102		0.0152673		0.0272441		0.0240451	0.0331106
CDK1	P00520_S569					0.0148708				0.0224021	0.0290397		0.0170671	0.0235217			0.0264595	0.0299941	0.0195714	0.0295971		0.012227	0.0277102		0.0152673		0.0272441		0.0240451	0.0331106
PDK1	P05132_T198	0.487023	0.328245	0.174582	0.135849	1.04337	1.61174	0.203085	0.816096	2.64514	0.2783	0.252818	0.195177	0.362319	1.0181	0.457785	0.569975	0.953836	0.527813	0.623103	0.983771	0.775992	0.129037	0.261187	0.962153	1.88425	0.245088	1.81545	0.252527	1.35248
PKCA	P05132_T198	0.487023	0.328245	0.174582	0.135849	1.04337	1.61174	0.203085	0.816096	2.64514	0.2783	0.252818	0.195177	0.362319	1.0181	0.457785	0.569975	0.953836	0.527813	0.623103	0.983771	0.775992	0.129037	0.261187	0.962153	1.88425	0.245088	1.81545	0.252527	1.35248
MAPKAPK2	P05784_S52		0.0390837	0.0166808	0.0194953	0.0331571	0.0638691	0.0364343		0.0359786		0.0233149	0.0163416		0.0395275	0.0559913	0.0409405	0.114289		0.0382167	0.0654317	0.0258851				0.0203038	0.0974941		0.0399219	0.0318071
MTOR	P08775_S1934	0.520343	0.477331	0.236405	0.619606	0.466398	0.474832	0.340849	0.234338	0.513785	0.682293	0.5961	0.389089	0.413176	0.728503	0.552211	0.277974	0.525082	0.550862	0.621764	0.601735	0.516202	0.775572	0.43708	0.665789	0.516823	0.235059	0.257137	0.404687	0.368255
CDK5	P10637_S491	0.315293	0.0889877	0.493019	0.131332	1.1824	0.822207	0.123037		0.260091	0.231105	0.295466	0.0976791		0.140391	0.442323	0.0692842	0.0961862	0.159513	0.137807	0.442224		0.197339	0.199825	0.174178	0.0378122			0.138584	0.279124
GSK3B	P10637_S491	0.315293	0.0889877	0.493019	0.131332	1.1824	0.822207	0.123037		0.260091	0.231105	0.295466	0.0976791		0.140391	0.442323	0.0692842	0.0961862	0.159513	0.137807	0.442224		0.197339	0.199825	0.174178	0.0378122			0.138584	0.279124
CK1	P10637_S494	0.315293	0.0889877	0.493019	0.131332	1.1824	0.822207	0.123037		0.260091	0.231105	0.295466	0.0976791		0.140391	0.442323	0.0692842	0.0961862	0.159513	0.137807	0.442224		0.197339	0.199825	0.174178	0.0378122			0.138584	0.279124
GSK3B	P10637_S494	0.315293	0.0889877	0.493019	0.131332	1.1824	0.822207	0.123037		0.260091	0.231105	0.295466	0.0976791		0.140391	0.442323	0.0692842	0.0961862	0.159513	0.137807	0.442224		0.197339	0.199825	0.174178	0.0378122			0.138584	0.279124
PDK1	P10637_S494	0.315293	0.0889877	0.493019	0.131332	1.1824	0.822207	0.123037		0.260091	0.231105	0.295466	0.0976791		0.140391	0.442323	0.0692842	0.0961862	0.159513	0.137807	0.442224		0.197339	0.199825	0.174178	0.0378122			0.138584	0.279124
TTBK1	P10637_S494	0.315293	0.0889877	0.493019	0.131332	1.1824	0.822207	0.123037		0.260091	0.231105	0.295466	0.0976791		0.140391	0.442323	0.0692842	0.0961862	0.159513	0.137807	0.442224		0.197339	0.199825	0.174178	0.0378122			0.138584	0.279124
CDK5	P10637_S688																0.0771444					0.0603342								0.017881
CK1	P10637_S688																0.0771444					0.0603342								0.017881
GSK3B	P10637_S688																0.0771444					0.0603342								0.017881
CK1	P10637_S696	0.136688	0.0942768	0.220411	0.441829		0.0301236	0.0399007		0.0770138	0.287286	0.362744	0.218342	0.161227		0.136751	0.351493	0.281024	0.150432	0.0204661		0.449485	0.515742	0.270352	0.0376827	0.0257172		0.0433441	0.136018	0.434378
GSK3B	P10637_S696	0.136688	0.0942768	0.220411	0.441829		0.0301236	0.0399007		0.0770138	0.287286	0.362744	0.218342	0.161227		0.136751	0.351493	0.281024	0.150432	0.0204661		0.449485	0.515742	0.270352	0.0376827	0.0257172		0.0433441	0.136018	0.434378
P38A	P11679_S438	0.15251	0.206574	0.116455	0.0187818	0.315535	0.363383	0.236927	0.0724565	0.374412		0.0657517	0.762271	0.588506	1.61799	0.229269	0.302882	0.458626	0.305309	0.832964	1.05666	0.265519	0.272608	0.316936	0.398185	0.598435	0.608883	0.348803	0.0999104	0.127135
MAPKAPK2	P14602_S15	0.117397	0.108139	0.189581	0.246554	0.265709	0.124555	0.166026	0.0486203	0.200216	0.199468	0.134908	0.406146	0.352401	0.182818	0.197212	0.544661	0.449019	0.279415	0.0787127	0.0994307	0.175763	0.295993	0.534137	0.195263	0.227461	0.247887	0.0538665	0.10932	0.178402
MAPKAPK3	P14602_S15	0.117397	0.108139	0.189581	0.246554	0.265709	0.124555	0.166026	0.0486203	0.200216	0.199468	0.134908	0.406146	0.352401	0.182818	0.197212	0.544661	0.449019	0.279415	0.0787127	0.0994307	0.175763	0.295993	0.534137	0.195263	0.227461	0.247887	0.0538665	0.10932	0.178402
PKA	P14602_S15	0.117397	0.108139	0.189581	0.246554	0.265709	0.124555	0.166026	0.0486203	0.200216	0.199468	0.134908	0.406146	0.352401	0.182818	0.197212	0.544661	0.449019	0.279415	0.0787127	0.0994307	0.175763	0.295993	0.534137	0.195263	0.227461	0.247887	0.0538665	0.10932	0.178402
PKC	P14602_S15	0.117397	0.108139	0.189581	0.246554	0.265709	0.124555	0.166026	0.0486203	0.200216	0.199468	0.134908	0.406146	0.352401	0.182818	0.197212	0.544661	0.449019	0.279415	0.0787127	0.0994307	0.175763	0.295993	0.534137	0.195263	0.227461	0.247887	0.0538665	0.10932	0.178402
PKCA	P14602_S15	0.117397	0.108139	0.189581	0.246554	0.265709	0.124555	0.166026	0.0486203	0.200216	0.199468	0.134908	0.406146	0.352401	0.182818	0.197212	0.544661	0.449019	0.279415	0.0787127	0.0994307	0.175763	0.295993	0.534137	0.195263	0.227461	0.247887	0.0538665	0.10932	0.178402
PKCD	P14602_S15	0.117397	0.108139	0.189581	0.246554	0.265709	0.124555	0.166026	0.0486203	0.200216	0.199468	0.134908	0.406146	0.352401	0.182818	0.197212	0.544661	0.449019	0.279415	0.0787127	0.0994307	0.175763	0.295993	0.534137	0.195263	0.227461	0.247887	0.0538665	0.10932	0.178402
MAPKAPK2	P14602_S86	0.622611	0.696945	0.643305	0.162211	0.695468	0.213119	0.0637221		0.697208	0.208931	0.349461	1.23483	1.32809	0.318433	0.170369	0.101883	0.201682	0.556239			0.563323	0.141903	0.230494	0.534978	0.396436	0.516668	0.330838	0.377475	0.638408
MAPKAPK5	P14602_S86	0.622611	0.696945	0.643305	0.162211	0.695468	0.213119	0.0637221		0.697208	0.208931	0.349461	1.23483	1.32809	0.318433	0.170369	0.101883	0.201682	0.556239			0.563323	0.141903	0.230494	0.534978	0.396436	0.516668	0.330838	0.377475	0.638408
PKA	P14602_S86	0.622611	0.696945	0.643305	0.162211	0.695468	0.213119	0.0637221		0.697208	0.208931	0.349461	1.23483	1.32809	0.318433	0.170369	0.101883	0.201682	0.556239			0.563323	0.141903	0.230494	0.534978	0.396436	0.516668	0.330838	0.377475	0.638408
PKCA	P14602_S86	0.622611	0.696945	0.643305	0.162211	0.695468	0.213119	0.0637221		0.697208	0.208931	0.349461	1.23483	1.32809	0.318433	0.170369	0.101883	0.201682	0.556239			0.563323	0.141903	0.230494	0.534978	0.396436	0.516668	0.330838	0.377475	0.638408
PKCD	P14602_S86	0.622611	0.696945	0.643305	0.162211	0.695468	0.213119	0.0637221		0.697208	0.208931	0.349461	1.23483	1.32809	0.318433	0.170369	0.101883	0.201682	0.556239			0.563323	0.141903	0.230494	0.534978	0.396436	0.516668	0.330838	0.377475	0.638408
P38A	P16460_S219	0.751213	0.711567	0.579507	0.524985	0.914853	1.82462	0.951265	0.312665	1.40063	0.733073	0.735226	0.628263	1.02191	1.51521	0.73961	0.337111	0.667892	0.706514	0.698123	1.03514	0.361685	0.368425	0.635837	1.72299	0.759757	1.29122	0.594156	0.929582	0.657085
MSK1	P18608_S7	0.0265309		0.0215258	0.0755895	0.00730437	0.0254486	0.0377814	0.0377205	0.033	0.0324789	0.0314847	0.0358083	0.0428654	0.0316539	0.0341583	0.026915	0.0346069	0.00731554	0.311121	0.0347811	0.133273	0.0641258	0.0312306	0.0252889	0.0287983	0.184365	0.0372056	0.0841583	0.0729602
RSK	P18608_S7	0.0265309		0.0215258	0.0755895	0.00730437	0.0254486	0.0377814	0.0377205	0.033	0.0324789	0.0314847	0.0358083	0.0428654	0.0316539	0.0341583	0.026915	0.0346069	0.00731554	0.311121	0.0347811	0.133273	0.0641258	0.0312306	0.0252889	0.0287983	0.184365	0.0372056	0.0841583	0.0729602
RSK2	P18608_S7	0.0265309		0.0215258	0.0755895	0.00730437	0.0254486	0.0377814	0.0377205	0.033	0.0324789	0.0314847	0.0358083	0.0428654	0.0316539	0.0341583	0.026915	0.0346069	0.00731554	0.311121	0.0347811	0.133273	0.0641258	0.0312306	0.0252889	0.0287983	0.184365	0.0372056	0.0841583	0.0729602
PDK1	P18654_S227	0.0839424	0.071418	0.0584148	0.0588068	0.192698	0.203528	0.166054	0.0387531	0.127481	0.0727141	0.0637345	0.0565562	0.0568698	0.0535938	0.0607244	0.119275	0.102389	0.0724991	0.0509944	0.0201176	0.0548074	0.0535003	0.0675025	0.0884563	0.107134	0.0684367	0.0892677	0.0694607	0.0219574
PDK1	P18654_S369	0.0816236	0.0646162	0.0506276	0.0303126	0.026732		0.0312859			0.0662073	0.0103043	0.104013	0.0971641			0.0278547	0.0351627	0.0192104			0.0786184			0.052887	0.0575021	0.0173366		0.0331561	0.0208833
PKCA	P19783_S58	0.0860489	0.0870063	0.0452366	0.0608483			0.161421		0.0290776	0.058892	0.0456105	0.0765327	0.0559255		0.0626171	0.0809877	0.191663	0.105456	0.0944965		0.0728403	0.0756436	0.0482143	0.061992	0.0366911	0.0813643	0.0322099	0.0596818	0.0808329
MAPKAPK2	P19973_S243	0.0583876	0.0813298	0.0638008	0.0349771	0.0379979	0.0100278	0.113518	0.0693519	0.0133258	0.052745	0.0510027	0.0676988	0.049731	0.0240304	0.0462732	0.0443629	0.0817666	0.0637439	0.206351		0.0472758	0.0421333	0.0539433	0.0500018	0.0643802	0.068469	0.021681	0.0917058	0.0517334
AURB	P20152_S39	0.0492606	0.0493963	0.0457175	0.0547455			0.00860202			0.0644727	0.0428579	0.0318783	0.00897516		0.0451071	0.0339229	0.0609463	0.0322047	0.0268327		0.0294124	0.0487085	0.0100701	0.0238167	0.023065	0.0505274		0.0474051
CAMK2	P20152_S39	0.0492606	0.0493963	0.0457175	0.0547455			0.00860202			0.0644727	0.0428579	0.0318783	0.00897516		0.0451071	0.0339229	0.0609463	0.0322047	0.0268327		0.0294124	0.0487085	0.0100701	0.0238167	0.023065	0.0505274		0.0474051
PKA	P20152_S39	0.0492606	0.0493963	0.0457175	0.0547455			0.00860202			0.0644727	0.0428579	0.0318783	0.00897516		0.0451071	0.0339229	0.0609463	0.0322047	0.0268327		0.0294124	0.0487085	0.0100701	0.0238167	0.023065	0.0505274		0.0474051
PKC	P20152_S39	0.0492606	0.0493963	0.0457175	0.0547455			0.00860202			0.0644727	0.0428579	0.0318783	0.00897516		0.0451071	0.0339229	0.0609463	0.0322047	0.0268327		0.0294124	0.0487085	0.0100701	0.0238167	0.023065	0.0505274		0.0474051
PKCA	P20152_S39	0.0492606	0.0493963	0.0457175	0.0547455			0.00860202			0.0644727	0.0428579	0.0318783	0.00897516		0.0451071	0.0339229	0.0609463	0.0322047	0.0268327		0.0294124	0.0487085	0.0100701	0.0238167	0.023065	0.0505274		0.0474051
ROCK2	P20152_S39	0.0492606	0.0493963	0.0457175	0.0547455			0.00860202			0.0644727	0.0428579	0.0318783	0.00897516		0.0451071	0.0339229	0.0609463	0.0322047	0.0268327		0.0294124	0.0487085	0.0100701	0.0238167	0.023065	0.0505274		0.0474051
CDK	P20152_S56	0.0747531	0.0913716	0.0648545	0.0743664	0.0643535		0.048235		0.0408889	0.108525	0.0498454	0.143885	0.21135	0.677343	0.106071	0.0876971	0.0913589	0.111831	0.155897		0.157697	0.0935821	0.0875542	0.137764	0.0898218	0.104779	0.0480256	0.0934209	0.165628
CDK1	P20152_S56	0.0747531	0.0913716	0.0648545	0.0743664	0.0643535		0.048235		0.0408889	0.108525	0.0498454	0.143885	0.21135	0.677343	0.106071	0.0876971	0.0913589	0.111831	0.155897		0.157697	0.0935821	0.0875542	0.137764	0.0898218	0.104779	0.0480256	0.0934209	0.165628
AURB	P20152_S72	0.494906	0.299007	0.178986	0.380654	1.03609	0.64479	0.195431	1.33161	0.702658	0.330196	0.149285	0.274529	0.124177	0.539512	0.204939	0.219278	0.158734	0.264042	0.297127	0.769702	0.330363	0.835653	0.197489	0.0801511	0.21515	0.81132	0.0843742	0.387741	0.216331
ROCK1	P20152_S72	0.494906	0.299007	0.178986	0.380654	1.03609	0.64479	0.195431	1.33161	0.702658	0.330196	0.149285	0.274529	0.124177	0.539512	0.204939	0.219278	0.158734	0.264042	0.297127	0.769702	0.330363	0.835653	0.197489	0.0801511	0.21515	0.81132	0.0843742	0.387741	0.216331
ROCK2	P20152_S72	0.494906	0.299007	0.178986	0.380654	1.03609	0.64479	0.195431	1.33161	0.702658	0.330196	0.149285	0.274529	0.124177	0.539512	0.204939	0.219278	0.158734	0.264042	0.297127	0.769702	0.330363	0.835653	0.197489	0.0801511	0.21515	0.81132	0.0843742	0.387741	0.216331
AURB	P20152_S73	0.494906	0.299007	0.178986	0.380654	1.03609	0.64479	0.195431	1.33161	0.702658	0.330196	0.149285	0.274529	0.124177	0.539512	0.204939	0.219278	0.158734	0.264042	0.297127	0.769702	0.330363	0.835653	0.197489	0.0801511	0.21515	0.81132	0.0843742	0.387741	0.216331
PKC	P26645_S163	1.75297	4.08838	2.16397	1.37778	2.67782	3.40397	3.5451	2.9608	1.74376	1.87885	1.771	2.82244	4.55708	4.08363	2.10761	2.95786	2.06648	3.01502	3.28939	2.30414	1.75329	1.82709	1.11234	2.50054	2.16775	1.81606	2.09007	1.95372	1.43154
PKCA	P26645_S163	1.75297	4.08838	2.16397	1.37778	2.67782	3.40397	3.5451	2.9608	1.74376	1.87885	1.771	2.82244	4.55708	4.08363	2.10761	2.95786	2.06648	3.01502	3.28939	2.30414	1.75329	1.82709	1.11234	2.50054	2.16775	1.81606	2.09007	1.95372	1.43154
PKN1	P26645_S163	1.75297	4.08838	2.16397	1.37778	2.67782	3.40397	3.5451	2.9608	1.74376	1.87885	1.771	2.82244	4.55708	4.08363	2.10761	2.95786	2.06648	3.01502	3.28939	2.30414	1.75329	1.82709	1.11234	2.50054	2.16775	1.81606	2.09007	1.95372	1.43154
P38A	P27546_S760	0.0916355	0.0692835	0.0505755	0.0619388	0.0952245	0.191457	0.110869	0.146542	0.0841278	0.0864995	0.0688173	0.102745	0.211304	0.123564	0.154747	0.106639	0.123103	0.132676	0.080276	0.187926	0.114121	0.236722	0.172782	0.186929	0.0680042	0.0760646	0.0943366	0.102746	0.140735
GSK3B	P28033_S184	0.230979	0.181959	0.270351	0.260932	0.315907	0.139772	0.199032	0.0802176	0.46925	0.350614	0.189868	0.310391	0.42336	0.355414	0.66378	0.248828	0.274599	0.234541		0.119117	0.19999	0.192377	0.340282	0.272451	0.226067	0.387361	0.411728	0.268946	0.257948
GSK3B	P28033_T179	0.230979	0.181959	0.270351	0.260932	0.315907	0.139772	0.199032	0.0802176	0.46925	0.350614	0.189868	0.310391	0.42336	0.355414	0.66378	0.248828	0.274599	0.234541		0.119117	0.19999	0.192377	0.340282	0.272451	0.226067	0.387361	0.411728	0.268946	0.257948
CDK2	P28033_T188	0.230979	0.181959	0.270351	0.260932	0.315907	0.139772	0.199032	0.0802176	0.46925	0.350614	0.189868	0.310391	0.42336	0.355414	0.66378	0.248828	0.274599	0.234541		0.119117	0.19999	0.192377	0.340282	0.272451	0.226067	0.387361	0.411728	0.268946	0.257948
ERK1	P28033_T188	0.230979	0.181959	0.270351	0.260932	0.315907	0.139772	0.199032	0.0802176	0.46925	0.350614	0.189868	0.310391	0.42336	0.355414	0.66378	0.248828	0.274599	0.234541		0.119117	0.19999	0.192377	0.340282	0.272451	0.226067	0.387361	0.411728	0.268946	0.257948
ERK2	P28033_T188	0.230979	0.181959	0.270351	0.260932	0.315907	0.139772	0.199032	0.0802176	0.46925	0.350614	0.189868	0.310391	0.42336	0.355414	0.66378	0.248828	0.274599	0.234541		0.119117	0.19999	0.192377	0.340282	0.272451	0.226067	0.387361	0.411728	0.268946	0.257948
GSK3B	P28033_T188	0.230979	0.181959	0.270351	0.260932	0.315907	0.139772	0.199032	0.0802176	0.46925	0.350614	0.189868	0.310391	0.42336	0.355414	0.66378	0.248828	0.274599	0.234541		0.119117	0.19999	0.192377	0.340282	0.272451	0.226067	0.387361	0.411728	0.268946	0.257948
MAPK	P28033_T188	0.230979	0.181959	0.270351	0.260932	0.315907	0.139772	0.199032	0.0802176	0.46925	0.350614	0.189868	0.310391	0.42336	0.355414	0.66378	0.248828	0.274599	0.234541		0.119117	0.19999	0.192377	0.340282	0.272451	0.226067	0.387361	0.411728	0.268946	0.257948
P38A	P28033_T188	0.230979	0.181959	0.270351	0.260932	0.315907	0.139772	0.199032	0.0802176	0.46925	0.350614	0.189868	0.310391	0.42336	0.355414	0.66378	0.248828	0.274599	0.234541		0.119117	0.19999	0.192377	0.340282	0.272451	0.226067	0.387361	0.411728	0.268946	0.257948
RSK	P28033_T188	0.230979	0.181959	0.270351	0.260932	0.315907	0.139772	0.199032	0.0802176	0.46925	0.350614	0.189868	0.310391	0.42336	0.355414	0.66378	0.248828	0.274599	0.234541		0.119117	0.19999	0.192377	0.340282	0.272451	0.226067	0.387361	0.411728	0.268946	0.257948
PKC	P28667_S104	1.93451	2.70104	2.48848	1.18557	1.07365	0.738255	1.58008	1.40172	1.49869	1.04928	0.998904	1.61008	2.06874	2.39934	1.32847	1.52179	1.24234	1.9447	2.25074	1.71561	0.793144	1.31564	0.559889	1.73944	0.922611	0.712467	1.96467	0.644334	1.03983
PKC	P28667_S93	0.064001	0.100883	0.0500702	0.0368526			0.0764896			0.0511948	0.0184829	0.073165	0.0875812	0.184487		0.041858	0.0354555	0.0751977	0.046075	0.0907501	0.0146909	0.0347431	0.0414074	0.0753837	0.0546471	0.0179297			0.0114023
PKCD	P28867_S643	0.0270746	0.0314819	0.0182446	0.0379596	0.0595153	0.050653			0.0329553	0.0410331		0.0476017	0.0381051		0.0345264	0.0595169	0.0541434	0.0548922	0.0645523			0.0735113	0.0667071	0.0441699	0.0697715	0.0343572	0.0306673	0.0288389	0.0510015
CDK1	P31001_S32	0.0441779	0.0331703	0.0241406	0.0184667	0.086062	0.0551031	0.0120137	0.0293828		0.032702	0.0130437	0.0332316	0.0499076	0.150655	0.0495042	0.108925	0.181411	0.129898	0.107718	0.137418	0.115435	0.0337985	0.0425378	0.261724	0.0700823	0.0413627	0.0615949	0.0350978	0.12715
ERK1	P31938_T386			0.00268013		0.0300866				0.096627					0.0223484		0.00781529		0.00506439						0.0101693	0.016642			0.00449129
ERK2	P31938_T386			0.00268013		0.0300866				0.096627					0.0223484		0.00781529		0.00506439						0.0101693	0.016642			0.00449129
PDHK1	P35486_S232	12.8735	32.2584	37.8469	7.55248	13.7828	16.0615	37.0006	24.9067	10.3969	5.89831	11.5489	6.51585	19.4712	24.1219	4.88703	2.86224	4.19537	17.5924	28.8142	23.6515	2.98399	4.48908	28.7752	9.2577	9.36538	22.818	5.91844	6.49467	18.356
PDHK4	P35486_S232	12.8735	32.2584	37.8469	7.55248	13.7828	16.0615	37.0006	24.9067	10.3969	5.89831	11.5489	6.51585	19.4712	24.1219	4.88703	2.86224	4.19537	17.5924	28.8142	23.6515	2.98399	4.48908	28.7752	9.2577	9.36538	22.818	5.91844	6.49467	18.356
PDHK1	P35486_S293	36.5773	38.2053	52.6443	43.5488	56.7763	39.4538	57.3233	51.0168	40.2651	37.4368	37.2192	31.7373	44.0697	35.5346	22.8602	20.725	18.8781	35.8915	24.4401	33.0577	23.2089	21.3633	28.4747	34.8516	30.4334	26.247	23.3711	20.6014	23.5256
PDHK2	P35486_S293	36.5773	38.2053	52.6443	43.5488	56.7763	39.4538	57.3233	51.0168	40.2651	37.4368	37.2192	31.7373	44.0697	35.5346	22.8602	20.725	18.8781	35.8915	24.4401	33.0577	23.2089	21.3633	28.4747	34.8516	30.4334	26.247	23.3711	20.6014	23.5256
PDHK3	P35486_S293	36.5773	38.2053	52.6443	43.5488	56.7763	39.4538	57.3233	51.0168	40.2651	37.4368	37.2192	31.7373	44.0697	35.5346	22.8602	20.725	18.8781	35.8915	24.4401	33.0577	23.2089	21.3633	28.4747	34.8516	30.4334	26.247	23.3711	20.6014	23.5256
PDHK4	P35486_S293	36.5773	38.2053	52.6443	43.5488	56.7763	39.4538	57.3233	51.0168	40.2651	37.4368	37.2192	31.7373	44.0697	35.5346	22.8602	20.725	18.8781	35.8915	24.4401	33.0577	23.2089	21.3633	28.4747	34.8516	30.4334	26.247	23.3711	20.6014	23.5256
PDHK1	P35486_S300	37.6781	38.7467	54.3706	44.5115	57.4512	40.2165	59.2458	51.5291	41.2588	38.3706	38.2257	31.8272	44.1814	35.8869	22.9067	20.9101	19.0129	36.1818	24.5797	33.7829	23.34	21.5173	28.7066	35.5174	30.7005	26.5328	23.5001	20.7055	23.8562
PDHK2	P35486_S300	37.6781	38.7467	54.3706	44.5115	57.4512	40.2165	59.2458	51.5291	41.2588	38.3706	38.2257	31.8272	44.1814	35.8869	22.9067	20.9101	19.0129	36.1818	24.5797	33.7829	23.34	21.5173	28.7066	35.5174	30.7005	26.5328	23.5001	20.7055	23.8562
PDHK3	P35486_S300	37.6781	38.7467	54.3706	44.5115	57.4512	40.2165	59.2458	51.5291	41.2588	38.3706	38.2257	31.8272	44.1814	35.8869	22.9067	20.9101	19.0129	36.1818	24.5797	33.7829	23.34	21.5173	28.7066	35.5174	30.7005	26.5328	23.5001	20.7055	23.8562
PDHK4	P35486_S300	37.6781	38.7467	54.3706	44.5115	57.4512	40.2165	59.2458	51.5291	41.2588	38.3706	38.2257	31.8272	44.1814	35.8869	22.9067	20.9101	19.0129	36.1818	24.5797	33.7829	23.34	21.5173	28.7066	35.5174	30.7005	26.5328	23.5001	20.7055	23.8562
ERK1	P35564_S563	3.60305	4.51893	6.77749	11.1486	4.65624	5.38127	4.87108	6.58635	4.94552	6.87871	7.79238	6.51526	7.1647	6.01523	8.58464	9.01116	4.76026	5.90233	9.61051	9.99674	10.3786	8.35012	11.2521	4.82885	5.58701	7.69965	5.8885	7.67068	8.46529
PKCT	P35569_S1097	0.0711755	0.162427	0.108515	0.0155192	0.19795	0.201058	0.213923	0.352835	0.151701	0.022947	0.0270839	0.0885034	0.119421	0.166215	0.00883985	0.0104064	0.0254666	0.183473	0.00511059	0.128391	0.00843013	0.12005	0.102221	0.125367	0.177649	0.0250789	0.116613	0.0158457	0.122581
CDK1	P39054_S764	0.573247	0.595418	0.187837	0.0345573	5.34316	4.69036	0.102331	3.63295	6.23327	0.016381	0.0640782	0.424426	0.210382	5.39696	0.325735	0.968839	1.55596	1.20699	0.478227	2.52451	0.974293	0.464651	0.29332	1.93807	0.993653	0.190265	5.16482	0.331326	0.395265
MTOR	P42128_S427	0.125876	0.0508669	0.228788	0.167258	0.152974	0.16923	0.125899	0.0737518	0.120696	0.31653	0.166985	0.0551344	0.10732	0.124096	0.291998	0.328967	0.203209	0.131449	0.503352	0.460011	0.339687	0.19067	0.111087	0.0886702	0.148676	0.143779	0.268717	0.21495	0.23517
MTOR	P42128_S431	0.612731	0.282483	0.356684	0.678904	0.426544	0.16923	0.193523	0.229226	0.22091	0.881981	0.399296	0.256683	0.216793	0.124096	0.686244	0.575205	0.594095	0.334292	1.14566	0.460011	0.819149	0.637392	0.287667	0.0886702	0.148676	0.23201	0.268717	0.388339	0.355272
ERK1	P42225_S727	0.0105683		0.00730551	0.0121532	0.0384789					0.0237896	0.0134802	0.0121357	0.0200791		0.025868	0.043875	0.0227306	0.0165915	0.0533823		0.0625708	0.0303937			0.0175048	0.0132831	0.0537094	0.0256497	0.0148167
ERK2	P42225_S727	0.0105683		0.00730551	0.0121532	0.0384789					0.0237896	0.0134802	0.0121357	0.0200791		0.025868	0.043875	0.0227306	0.0165915	0.0533823		0.0625708	0.0303937			0.0175048	0.0132831	0.0537094	0.0256497	0.0148167
JNK1	P42225_S727	0.0105683		0.00730551	0.0121532	0.0384789					0.0237896	0.0134802	0.0121357	0.0200791		0.025868	0.043875	0.0227306	0.0165915	0.0533823		0.0625708	0.0303937			0.0175048	0.0132831	0.0537094	0.0256497	0.0148167
P38A	P42225_S727	0.0105683		0.00730551	0.0121532	0.0384789					0.0237896	0.0134802	0.0121357	0.0200791		0.025868	0.043875	0.0227306	0.0165915	0.0533823		0.0625708	0.0303937			0.0175048	0.0132831	0.0537094	0.0256497	0.0148167
CDK5	P42227_S727	0.0241079	0.0201119	0.0232511	0.0139939	0.0147263			0.0200695	0.0118959		0.0124446	0.130926	0.105917	0.0316994	0.0224584	0.0393542	0.0425878	0.043775	0.0501468	0.0395338	0.0224323	0.00875881	0.024027	0.0820116	0.267556	0.0151244	0.106787	0.0076201
DYRK2	P42227_S727	0.0241079	0.0201119	0.0232511	0.0139939	0.0147263			0.0200695	0.0118959		0.0124446	0.130926	0.105917	0.0316994	0.0224584	0.0393542	0.0425878	0.043775	0.0501468	0.0395338	0.0224323	0.00875881	0.024027	0.0820116	0.267556	0.0151244	0.106787	0.0076201
IRAK1	P42227_S727	0.0241079	0.0201119	0.0232511	0.0139939	0.0147263			0.0200695	0.0118959		0.0124446	0.130926	0.105917	0.0316994	0.0224584	0.0393542	0.0425878	0.043775	0.0501468	0.0395338	0.0224323	0.00875881	0.024027	0.0820116	0.267556	0.0151244	0.106787	0.0076201
JNK1	P42227_S727	0.0241079	0.0201119	0.0232511	0.0139939	0.0147263			0.0200695	0.0118959		0.0124446	0.130926	0.105917	0.0316994	0.0224584	0.0393542	0.0425878	0.043775	0.0501468	0.0395338	0.0224323	0.00875881	0.024027	0.0820116	0.267556	0.0151244	0.106787	0.0076201
MEKK1	P42227_S727	0.0241079	0.0201119	0.0232511	0.0139939	0.0147263			0.0200695	0.0118959		0.0124446	0.130926	0.105917	0.0316994	0.0224584	0.0393542	0.0425878	0.043775	0.0501468	0.0395338	0.0224323	0.00875881	0.024027	0.0820116	0.267556	0.0151244	0.106787	0.0076201
MSK1	P42227_S727	0.0241079	0.0201119	0.0232511	0.0139939	0.0147263			0.0200695	0.0118959		0.0124446	0.130926	0.105917	0.0316994	0.0224584	0.0393542	0.0425878	0.043775	0.0501468	0.0395338	0.0224323	0.00875881	0.024027	0.0820116	0.267556	0.0151244	0.106787	0.0076201
MTOR	P42227_S727	0.0241079	0.0201119	0.0232511	0.0139939	0.0147263			0.0200695	0.0118959		0.0124446	0.130926	0.105917	0.0316994	0.0224584	0.0393542	0.0425878	0.043775	0.0501468	0.0395338	0.0224323	0.00875881	0.024027	0.0820116	0.267556	0.0151244	0.106787	0.0076201
NEK6	P42227_S727	0.0241079	0.0201119	0.0232511	0.0139939	0.0147263			0.0200695	0.0118959		0.0124446	0.130926	0.105917	0.0316994	0.0224584	0.0393542	0.0425878	0.043775	0.0501468	0.0395338	0.0224323	0.00875881	0.024027	0.0820116	0.267556	0.0151244	0.106787	0.0076201
NLK	P42227_S727	0.0241079	0.0201119	0.0232511	0.0139939	0.0147263			0.0200695	0.0118959		0.0124446	0.130926	0.105917	0.0316994	0.0224584	0.0393542	0.0425878	0.043775	0.0501468	0.0395338	0.0224323	0.00875881	0.024027	0.0820116	0.267556	0.0151244	0.106787	0.0076201
P38A	P42227_S727	0.0241079	0.0201119	0.0232511	0.0139939	0.0147263			0.0200695	0.0118959		0.0124446	0.130926	0.105917	0.0316994	0.0224584	0.0393542	0.0425878	0.043775	0.0501468	0.0395338	0.0224323	0.00875881	0.024027	0.0820116	0.267556	0.0151244	0.106787	0.0076201
PKCD	P42227_S727	0.0241079	0.0201119	0.0232511	0.0139939	0.0147263			0.0200695	0.0118959		0.0124446	0.130926	0.105917	0.0316994	0.0224584	0.0393542	0.0425878	0.043775	0.0501468	0.0395338	0.0224323	0.00875881	0.024027	0.0820116	0.267556	0.0151244	0.106787	0.0076201
PKCE	P42227_S727	0.0241079	0.0201119	0.0232511	0.0139939	0.0147263			0.0200695	0.0118959		0.0124446	0.130926	0.105917	0.0316994	0.0224584	0.0393542	0.0425878	0.043775	0.0501468	0.0395338	0.0224323	0.00875881	0.024027	0.0820116	0.267556	0.0151244	0.106787	0.0076201
TBK1	P42227_S727	0.0241079	0.0201119	0.0232511	0.0139939	0.0147263			0.0200695	0.0118959		0.0124446	0.130926	0.105917	0.0316994	0.0224584	0.0393542	0.0425878	0.043775	0.0501468	0.0395338	0.0224323	0.00875881	0.024027	0.0820116	0.267556	0.0151244	0.106787	0.0076201
HOST	P46935_S309	0.907018	0.465664	0.419707	0.945783	1.85415	1.63609	0.501353	2.26752	1.90842	0.960539	0.673762	1.26641	0.370536	1.26778	1.78983	1.96415	1.21411	0.824008	0.546723	1.7887	1.89404	2.03231	1.35949	0.24338	0.246288	1.46166	0.770112	1.28159	1.30312
LATS1	P46938_S112	0.172303	0.0872709		0.0082687	0.311222	0.191392	0.0558325	0.108881	0.107068			0.145145	0.127109	0.257914	0.118622	0.0557106	0.167158	0.0584137	0.101644		0.0531802	0.0520524	0.18899	0.192153	0.0785229		0.0791077	0.0946685
NDR1	P46938_S112	0.172303	0.0872709		0.0082687	0.311222	0.191392	0.0558325	0.108881	0.107068			0.145145	0.127109	0.257914	0.118622	0.0557106	0.167158	0.0584137	0.101644		0.0531802	0.0520524	0.18899	0.192153	0.0785229		0.0791077	0.0946685
NDR2	P46938_S112	0.172303	0.0872709		0.0082687	0.311222	0.191392	0.0558325	0.108881	0.107068			0.145145	0.127109	0.257914	0.118622	0.0557106	0.167158	0.0584137	0.101644		0.0531802	0.0520524	0.18899	0.192153	0.0785229		0.0791077	0.0946685
LATS1	P46938_S149	0.328179	0.13547	0.133497	0.108366	0.567045	0.896775	0.149747	0.547407	0.813646	0.152827	0.229032	0.287756	0.202187	0.785977	0.263903	0.707122	0.552089	0.626789	0.54669	0.759279	0.772334	0.193495	0.216415	1.31853	0.906201	0.200254	0.654519	0.195088	0.576306
LATS2	P46938_S149	0.328179	0.13547	0.133497	0.108366	0.567045	0.896775	0.149747	0.547407	0.813646	0.152827	0.229032	0.287756	0.202187	0.785977	0.263903	0.707122	0.552089	0.626789	0.54669	0.759279	0.772334	0.193495	0.216415	1.31853	0.906201	0.200254	0.654519	0.195088	0.576306
JNK1	P46938_S352	0.0157991	0.0315033	0.0293834	0.0631255			0.0327358			0.0484043	0.0297116	0.0633232	0.0603202		0.0645716	0.0380788	0.0679966	0.043959			0.0255419	0.0106921					0.0211164
JNK2	P46938_S352	0.0157991	0.0315033	0.0293834	0.0631255			0.0327358			0.0484043	0.0297116	0.0633232	0.0603202		0.0645716	0.0380788	0.0679966	0.043959			0.0255419	0.0106921					0.0211164
JNK1	P46938_T104	2.01122	2.16156	1.4862	1.64266	1.39888	3.55457	1.76758	1.66674	1.64376	1.88554	1.41411	1.41267	1.25068	2.24609	0.81884	1.34559	0.941458	1.42633	0.698302	1.40355	1.63605	1.95196	1.60208	2.40682	1.68854	1.22314	1.59049	1.26549	1.57756
JNK2	P46938_T104	2.01122	2.16156	1.4862	1.64266	1.39888	3.55457	1.76758	1.66674	1.64376	1.88554	1.41411	1.41267	1.25068	2.24609	0.81884	1.34559	0.941458	1.42633	0.698302	1.40355	1.63605	1.95196	1.60208	2.40682	1.68854	1.22314	1.59049	1.26549	1.57756
MEK3	P47811_T180	5.16159	2.54873	4.16283	4.36366	5.61607	3.69271	4.60181	3.50135	4.44712	3.6753	3.1718	3.37994	4.19595	2.42986	2.85218	4.42397	3.29768	3.26952	3.72641	2.70654	3.88767	4.72767	2.72784	3.02643	3.41738	2.97954	3.20397	5.58788	3.69111
MEK4	P47811_T180	5.16159	2.54873	4.16283	4.36366	5.61607	3.69271	4.60181	3.50135	4.44712	3.6753	3.1718	3.37994	4.19595	2.42986	2.85218	4.42397	3.29768	3.26952	3.72641	2.70654	3.88767	4.72767	2.72784	3.02643	3.41738	2.97954	3.20397	5.58788	3.69111
MEK6	P47811_T180	5.16159	2.54873	4.16283	4.36366	5.61607	3.69271	4.60181	3.50135	4.44712	3.6753	3.1718	3.37994	4.19595	2.42986	2.85218	4.42397	3.29768	3.26952	3.72641	2.70654	3.88767	4.72767	2.72784	3.02643	3.41738	2.97954	3.20397	5.58788	3.69111
P38A	P47811_T180	5.16159	2.54873	4.16283	4.36366	5.61607	3.69271	4.60181	3.50135	4.44712	3.6753	3.1718	3.37994	4.19595	2.42986	2.85218	4.42397	3.29768	3.26952	3.72641	2.70654	3.88767	4.72767	2.72784	3.02643	3.41738	2.97954	3.20397	5.58788	3.69111
AMPK	P47856_S259	3.20345	2.28771	1.7872	2.76785	2.80922	2.81015	3.32678	1.29023	2.19594	3.40887	2.84234	2.00488	1.75395	2.73468	2.89869	2.22621	2.49112	2.10687	1.41691	2.73754	2.19916	1.93677	3.44326	2.0587	2.67032	1.34687	2.35032	3.14243	3.32405
ERK2	P48678_S22	1.49368	1.52095	1.24467	0.702412	1.31744	1.49048	1.91525	1.73681	1.49172	0.602579	1.06263	1.61348	2.20179	1.91841	1.27746	1.29341	0.562925	1.84736	0.833134	1.37369	0.805679	1.03331	1.35028	1.87602	2.0067	1.62839	1.09844	0.604521	1.18338
CDK	P48678_S390	2.04134	3.45218	1.76561	2.07582	2.47606	4.55642	1.65711	2.5348	2.33912	2.89607	1.84383	1.83081	2.65378	1.09628	2.35946	1.85322	1.81679	2.59179	2.18166	1.38127	1.77482	5.16959	1.73675	2.13009	1.45402	3.4376	2.46255	3.57086	2.86203
ERK1	P49138_T208	0.142149	0.0936414	0.0497327	0.137649	0.190524		0.273781	0.0432898	0.0897863	0.141648	0.132319		0.033927	0.0819305	0.0490844	0.170458	0.109356	0.0748976	0.0237219	0.0582958	0.0892981	0.0460527	0.0719331	0.0992578	0.134721	0.108203	0.0719746	0.104459	0.0238282
P38A	P49138_T208	0.142149	0.0936414	0.0497327	0.137649	0.190524		0.273781	0.0432898	0.0897863	0.141648	0.132319		0.033927	0.0819305	0.0490844	0.170458	0.109356	0.0748976	0.0237219	0.0582958	0.0892981	0.0460527	0.0719331	0.0992578	0.134721	0.108203	0.0719746	0.104459	0.0238282
MSK1	P54254_S751	0.323559	0.422129	0.271677	0.175262	0.557499	0.765037	0.425934	0.435585	0.515305	0.087989	0.212359	0.276726	0.0400712	0.415631	0.190016	0.209519	0.127658	0.365693	0.196645	0.871113	0.0838092	0.38037	0.0719052	0.461858	0.297941	0.161554	0.283476	0.112872	0.19562
PKCA	P54310_S557		0.0293043	0.0921008		0.0986968		0.124199		0.0540039	0.130225	0.102038		0.097499		0.171213	0.100562	0.214384		0.0651058		0.0774958	0.0599239	0.131297	0.0244832	0.0268195	0.097972	0.0242888	0.0823575	0.0998636
AMPK	P54310_S559	0.401629	0.250892	0.264989	0.259881	0.548633	0.230108	0.392316	0.212612	0.275856	0.340339	0.36742	0.231242	0.318893	0.469694	0.387512	0.355491	0.731445	0.630836	0.322898	0.239897	0.268987	0.222668	0.394633	0.512959	0.387631	0.295646	0.274348	0.552707	0.416362
PKCA	P54310_S559	0.401629	0.250892	0.264989	0.259881	0.548633	0.230108	0.392316	0.212612	0.275856	0.340339	0.36742	0.231242	0.318893	0.469694	0.387512	0.355491	0.731445	0.630836	0.322898	0.239897	0.268987	0.222668	0.394633	0.512959	0.387631	0.295646	0.274348	0.552707	0.416362
PKCA	P54310_S651	0.0106275	0.0408985	0.0533072		0.0749024	0.106721			0.0373872	0.00382586		0.0813516				0.0694768	0.0442246	0.0636319	0.0498206			0.00716327	0.0667767	0.0407971	0.0646534	0.0295171		0.0232184
CK2	P57776_S162	18.9172	11.1788	80.8504	118.482	43.2497	93.4043	28.3785	138.256	41.3301	104.122	70.586	43.4736	65.9031	53.933	87.6152	124.594	30.6596	40.6898	108.688	121.095	127.306	88.6696	73.6353	36.4875	59.2584	60.3552	82.4646	103.792	103.41
ERK2	P58468_S38	0.216398	0.107439	0.0429954	0.261416	0.201899	0.419493	0.11564		0.176757	0.241656	0.20639	0.271981	0.201016	0.288073	0.170525	0.341016	0.166344	0.407549	0.147277	0.261777	0.177532	0.323138	0.179935	0.297293	0.2101	0.124079	0.302076	0.131487	0.0729971
AMPK	P59242_S137	0.0474767	0.0795333	0.122483	0.110164	0.0235195		0.0649508		0.0124283	0.110203	0.069393	0.0627276	0.0587944		0.0574672	0.218182	0.0595008	0.0971564	0.110056		0.105221	0.0775863	0.043927	0.0203493	0.034442	0.0524955	0.015192	0.0548259	0.0676774
CDK1	P62137_T320	0.0480456	0.0471267	0.0530069	0.0175509			0.112868			0.0464943	0.0953461	0.0523153	0.0278582		0.089999	0.023036	0.0331923	0.0487036	0.106835		0.0304229	0.0229136	0.0412283	0.0309043	0.0276506	0.014929		0.0248407	0.0152371
DAPK1	P62754_S235	12.4884	10.9685	1.18051	17.1104	11.9837	19.3382	4.63671	48.2764	14.7552	17.2612	40.0571	8.34313	1.39871	1.0485	16.0607	26.901	15.794	3.14113	0.763955	7.41541	17.8717	17.6591	0.545824	4.35262	16.9183	5.83802	23.927	15.6327	3.9199
P70S6K	P62754_S235	12.4884	10.9685	1.18051	17.1104	11.9837	19.3382	4.63671	48.2764	14.7552	17.2612	40.0571	8.34313	1.39871	1.0485	16.0607	26.901	15.794	3.14113	0.763955	7.41541	17.8717	17.6591	0.545824	4.35262	16.9183	5.83802	23.927	15.6327	3.9199
P70S6KB	P62754_S235	12.4884	10.9685	1.18051	17.1104	11.9837	19.3382	4.63671	48.2764	14.7552	17.2612	40.0571	8.34313	1.39871	1.0485	16.0607	26.901	15.794	3.14113	0.763955	7.41541	17.8717	17.6591	0.545824	4.35262	16.9183	5.83802	23.927	15.6327	3.9199
PASK	P62754_S235	12.4884	10.9685	1.18051	17.1104	11.9837	19.3382	4.63671	48.2764	14.7552	17.2612	40.0571	8.34313	1.39871	1.0485	16.0607	26.901	15.794	3.14113	0.763955	7.41541	17.8717	17.6591	0.545824	4.35262	16.9183	5.83802	23.927	15.6327	3.9199
RSK2	P62754_S235	12.4884	10.9685	1.18051	17.1104	11.9837	19.3382	4.63671	48.2764	14.7552	17.2612	40.0571	8.34313	1.39871	1.0485	16.0607	26.901	15.794	3.14113	0.763955	7.41541	17.8717	17.6591	0.545824	4.35262	16.9183	5.83802	23.927	15.6327	3.9199
AKT1	P62754_S236	10.4579	8.11154	1.02518	15.437	10.1927	12.9772	3.84932	28.1116	11.737	15.1817	31.0334	6.64525	1.15566	0.713781	13.7736	24.4639	13.3609	2.50299	0.625947	5.08769	16.3492	15.7183	0.585444	3.33853	12.2205	4.14969	17.9775	13.5354	3.15962
DAPK1	P62754_S236	10.4579	8.11154	1.02518	15.437	10.1927	12.9772	3.84932	28.1116	11.737	15.1817	31.0334	6.64525	1.15566	0.713781	13.7736	24.4639	13.3609	2.50299	0.625947	5.08769	16.3492	15.7183	0.585444	3.33853	12.2205	4.14969	17.9775	13.5354	3.15962
P70S6K	P62754_S236	10.4579	8.11154	1.02518	15.437	10.1927	12.9772	3.84932	28.1116	11.737	15.1817	31.0334	6.64525	1.15566	0.713781	13.7736	24.4639	13.3609	2.50299	0.625947	5.08769	16.3492	15.7183	0.585444	3.33853	12.2205	4.14969	17.9775	13.5354	3.15962
P70S6KB	P62754_S236	10.4579	8.11154	1.02518	15.437	10.1927	12.9772	3.84932	28.1116	11.737	15.1817	31.0334	6.64525	1.15566	0.713781	13.7736	24.4639	13.3609	2.50299	0.625947	5.08769	16.3492	15.7183	0.585444	3.33853	12.2205	4.14969	17.9775	13.5354	3.15962
PASK	P62754_S236	10.4579	8.11154	1.02518	15.437	10.1927	12.9772	3.84932	28.1116	11.737	15.1817	31.0334	6.64525	1.15566	0.713781	13.7736	24.4639	13.3609	2.50299	0.625947	5.08769	16.3492	15.7183	0.585444	3.33853	12.2205	4.14969	17.9775	13.5354	3.15962
RSK2	P62754_S236	10.4579	8.11154	1.02518	15.437	10.1927	12.9772	3.84932	28.1116	11.737	15.1817	31.0334	6.64525	1.15566	0.713781	13.7736	24.4639	13.3609	2.50299	0.625947	5.08769	16.3492	15.7183	0.585444	3.33853	12.2205	4.14969	17.9775	13.5354	3.15962
IKKB	P62908_S209	9.96019	7.10975	3.73568	6.19138	14.5009	32.4592	4.57352	16.8935	10.888	2.94862	4.48896	9.53553	8.51434	23.0113	6.01798	6.58906	7.39579	12.065	7.26401	12.3665	2.13744	4.50725	3.43488	15.0744	13.09	3.06568	11.3039	5.1095	1.79646
CDK1	P62908_T221	5.05634	4.06118	2.02807	3.70383	6.77342	15.2281	2.86532	7.35856	5.61985	1.92154	2.76978	4.93918	4.50872	10.2094	3.20736	3.22121	3.77343	5.85945	4.0118	6.04983	1.43631	2.29639	2.28041	7.54492	6.25571	2.06283	6.04	2.7941	1.40343
ERK2	P62908_T221	5.05634	4.06118	2.02807	3.70383	6.77342	15.2281	2.86532	7.35856	5.61985	1.92154	2.76978	4.93918	4.50872	10.2094	3.20736	3.22121	3.77343	5.85945	4.0118	6.04983	1.43631	2.29639	2.28041	7.54492	6.25571	2.06283	6.04	2.7941	1.40343
MEK1	P63085_T183	0.48443	0.619321	0.844718	0.316719	0.65793	1.0318	1.54791	1.0308	0.4066	0.385694	0.454577	0.576073	1.18081	1.17773	0.115517	0.0860789	0.16319	0.813824	0.143452	0.659943	0.0834127	0.0812918	0.280752	0.645048	1.72805	0.178153	0.827642	0.105649	0.355871
MEK2	P63085_T183	0.48443	0.619321	0.844718	0.316719	0.65793	1.0318	1.54791	1.0308	0.4066	0.385694	0.454577	0.576073	1.18081	1.17773	0.115517	0.0860789	0.16319	0.813824	0.143452	0.659943	0.0834127	0.0812918	0.280752	0.645048	1.72805	0.178153	0.827642	0.105649	0.355871
CK2	P70288_S394	0.744226	0.60506	1.26636	1.22302	1.3181	2.28992	0.873751	1.11231	1.39284	1.65404	0.902749	1.55103	1.46181	1.5602	1.83763	1.40838	0.968958	0.998947	1.94207	1.48065	1.26714	1.44712	1.18041	1.08999	1.30812	1.07302	1.6764	1.07404	1.12203
ERK2	P70333_S104	7.47343	6.0801	5.71513	7.99873	8.67392	10.2491	8.15852	9.52132	7.4555	7.52865	7.30657	8.0781	6.32022	8.38649	8.08805	5.92599	5.67975	10.2588	7.66208	9.01424	7.9388	7.24739	6.93593	5.07808	4.45903	6.54108	7.43906	6.88737	5.75427
P38A	P70333_S104	7.47343	6.0801	5.71513	7.99873	8.67392	10.2491	8.15852	9.52132	7.4555	7.52865	7.30657	8.0781	6.32022	8.38649	8.08805	5.92599	5.67975	10.2588	7.66208	9.01424	7.9388	7.24739	6.93593	5.07808	4.45903	6.54108	7.43906	6.88737	5.75427
MTOR	P70445_S65				0.0267486													0.0290455
MTOR	P70445_S83				0.0267486													0.0290455
MTOR	P70445_T37	1.96018	1.0907	0.489388	1.18916	2.47783	2.17791	1.07345	0.954469	2.10817	1.56557	1.8301	1.49198	0.952722	2.16618	1.88903	2.44164	3.11456	1.30241	1.57034	1.12361	1.61708	1.54907	0.379799	3.03175	3.44746	1.79992	1.73484	2.27826	0.763835
MTOR	P70445_T41	1.96018	1.0907	0.489388	1.18916	2.47783	2.17791	1.07345	0.954469	2.10817	1.56557	1.8301	1.49198	0.952722	2.16618	1.88903	2.44164	3.11456	1.30241	1.57034	1.12361	1.61708	1.54907	0.379799	3.03175	3.44746	1.79992	1.73484	2.27826	0.763835
MTOR	P70445_T46	1.96018	1.0907	0.489388	1.18916	2.47783	2.17791	1.07345	0.954469	2.10817	1.56557	1.8301	1.49198	0.952722	2.16618	1.88903	2.44164	3.11456	1.30241	1.57034	1.12361	1.61708	1.54907	0.379799	3.03175	3.44746	1.79992	1.73484	2.27826	0.763835
MTOR	P70445_T70				0.0267486													0.0290455
PKA	P70460_S235	0.785252	3.42799	1.93429	2.58737	0.938871	0.617406	0.905679	0.464116	0.976912	1.87832	2.15391	2.53278	2.48759	0.993476	1.26866	1.7922	0.94646	1.52288	1.1771	0.629159	2.64146	2.42143	1.5701	0.682875	0.573126	1.35605	0.70233	1.67701	2.00472
PKG1	P70460_S235	0.785252	3.42799	1.93429	2.58737	0.938871	0.617406	0.905679	0.464116	0.976912	1.87832	2.15391	2.53278	2.48759	0.993476	1.26866	1.7922	0.94646	1.52288	1.1771	0.629159	2.64146	2.42143	1.5701	0.682875	0.573126	1.35605	0.70233	1.67701	2.00472
GSK3B	P70670_T2131	1.34698	1.47489	1.34726	4.0477	1.70138	1.37203	2.15806	0.681671	3.01894	2.66346	2.6927	2.19072	3.9056	1.97322	3.54345	5.45927	2.65876	2.94453	5.58403	3.56267	4.33948	2.35514	3.56082	2.30165	2.34488	3.51419	3.22586	7.47357	3.0541
MTOR	P81122_S616	0.129907	0.0151432		0.282495					0.0262285	0.0701712	0.0273569				0.0938551	0.0536681	0.103713				0.0458252	0.0812055				0.00818337		0.0380342	0.0119339
CAMK2	Q00560_S780	0.324212	0.0916378	0.0330132	0.0547041	0.446189		0.0141846		0.376979	0.0779921	0.0762171	0.0301982	0.0326051	0.0848766	0.0412592	0.156508	0.299449	0.246396	0.0981662	0.128329		0.132527	0.0663453	0.286928	0.24445	0.128189	0.245302	0.0735873	0.240796
CAMK4	Q00560_S780	0.324212	0.0916378	0.0330132	0.0547041	0.446189		0.0141846		0.376979	0.0779921	0.0762171	0.0301982	0.0326051	0.0848766	0.0412592	0.156508	0.299449	0.246396	0.0981662	0.128329		0.132527	0.0663453	0.286928	0.24445	0.128189	0.245302	0.0735873	0.240796
ERK2	Q01279_T695	0.194688	2.11687	0.131156	1.7703	4.27361	0.678355	0.530558	7.24139	2.15068	0.261713	0.103656	3.12884	0.585885	7.4561	0.314862	0.109883	1.47748	2.3269	1.06743	1.41598	0.25738	1.46389	0.164589	2.12688	2.47675	0.0695933	4.60959	1.63236	1.17085
PKD1	Q01279_T695	0.194688	2.11687	0.131156	1.7703	4.27361	0.678355	0.530558	7.24139	2.15068	0.261713	0.103656	3.12884	0.585885	7.4561	0.314862	0.109883	1.47748	2.3269	1.06743	1.41598	0.25738	1.46389	0.164589	2.12688	2.47675	0.0695933	4.60959	1.63236	1.17085
AKT1	Q02248_S552	0.874273	0.617544	0.699537	0.861723	1.31286	1.63316	0.801184	1.48487	1.37545	0.937606	0.763133	0.632624	0.827803	0.996598	0.738137	0.700144	0.697272	0.542923	0.422737	1.51818	0.497902	0.740722	0.848971	1.66938	1.04417	0.759939	1.51375	0.573829	0.722064
AMPK	Q02248_S552	0.874273	0.617544	0.699537	0.861723	1.31286	1.63316	0.801184	1.48487	1.37545	0.937606	0.763133	0.632624	0.827803	0.996598	0.738137	0.700144	0.697272	0.542923	0.422737	1.51818	0.497902	0.740722	0.848971	1.66938	1.04417	0.759939	1.51375	0.573829	0.722064
MEKK2	Q02248_S675	0.00371951		0.00392478	0.00276597	0.306587	0.218874	0.0472336	0.0531026	0.207002	0.00557777	0.00482402	0.0188724	0.00606613	0.499226	0.0180057	0.00847116	0.0699054	0.00472451	0.00827782	0.198717			0.0123791	0.0597597	0.0190391		0.313886		0.0120233
PKCA	Q04899_S109	0.15595	0.105666	0.116172	0.143223	0.157762	0.0637251	0.14295	0.144724	0.114809	0.179717	0.155922	0.174663	0.0826577	0.0718275	0.0984655	0.0853971	0.113266	0.246994	0.121497		0.0546089	0.0521308	0.0971442	0.221292	0.163492	0.0711549	0.149831	0.0561549	0.137176
PKCA	Q04899_S66	0.146499	0.166683	0.102138	0.247311	0.180866	0.356516	0.0770707	0.289374	0.183962	0.110373	0.139194	0.168569	0.149425	0.186357	0.151207	0.228613	0.0796162	0.158221	0.10942	0.22324	0.0538705	0.0725258	0.0517076	0.30088	0.139719	0.145837	0.275895	0.0859568	0.121038
AKT1	Q2NL51_S21	0.174301	0.106109	0.139381	0.537939	0.0212907		0.308928		0.194012	0.441605	0.362217	0.16213	0.0458763		0.223577	0.217194	0.200839	0.116836	0.0544948	0.0864604	0.177738	0.20931	0.0472102	0.0977466	0.166461	0.157883	0.335242		0.112175
MTOR	Q3TC46_T194	0.0802567			0.103926					0.0424303	0.10008	0.0691846				0.0512047	0.0676139	0.0508713				0.0484595	0.0560979						0.0156398
DYRK1A	Q3TWW8_S303	5.96849	5.95189	3.87038	4.50793	3.71372	7.6024	4.794	4.97451	4.62566	3.76277	3.76205	5.71817	5.12645	5.05646	4.54391	2.25301	4.48778	3.71026	4.70791	4.74244	3.87441	5.09581	4.76071	3.42635	3.56984	5.46173	0.382453	3.84674	3.48262
AMPK	Q3U182_S171	0.181151	0.210898	0.212167	0.179886	0.181991	0.350837	0.116729		0.147919	0.185986	0.0767403	0.230409	0.19895	0.184868	0.244559	0.277308	0.0857114	0.0411126	0.235233	0.186285	0.193463	0.169908	0.256598	0.181949	0.322801	0.263475	0.162601	0.247968	0.0453731
MARK2	Q3U182_S171	0.181151	0.210898	0.212167	0.179886	0.181991	0.350837	0.116729		0.147919	0.185986	0.0767403	0.230409	0.19895	0.184868	0.244559	0.277308	0.0857114	0.0411126	0.235233	0.186285	0.193463	0.169908	0.256598	0.181949	0.322801	0.263475	0.162601	0.247968	0.0453731
QIK	Q3U182_S171	0.181151	0.210898	0.212167	0.179886	0.181991	0.350837	0.116729		0.147919	0.185986	0.0767403	0.230409	0.19895	0.184868	0.244559	0.277308	0.0857114	0.0411126	0.235233	0.186285	0.193463	0.169908	0.256598	0.181949	0.322801	0.263475	0.162601	0.247968	0.0453731
SIK1	Q3U182_S171	0.181151	0.210898	0.212167	0.179886	0.181991	0.350837	0.116729		0.147919	0.185986	0.0767403	0.230409	0.19895	0.184868	0.244559	0.277308	0.0857114	0.0411126	0.235233	0.186285	0.193463	0.169908	0.256598	0.181949	0.322801	0.263475	0.162601	0.247968	0.0453731
SIK2	Q3U182_S171	0.181151	0.210898	0.212167	0.179886	0.181991	0.350837	0.116729		0.147919	0.185986	0.0767403	0.230409	0.19895	0.184868	0.244559	0.277308	0.0857114	0.0411126	0.235233	0.186285	0.193463	0.169908	0.256598	0.181949	0.322801	0.263475	0.162601	0.247968	0.0453731
ERK2	Q3UGS4_T30	0.343607	0.345463	0.309641	0.190605	0.199948	0.232005	0.540101	0.272499		0.322477	0.105934	0.33588	0.32854	0.586384	0.292443	0.219124	0.380003	0.373064	0.211898	0.70855	0.257075	0.260624	0.461739	0.108093	0.31976	0.450062	0.208384	0.525116	0.174039
NDR1	Q3UHJ0_S635	0.161065	0.202857	0.113572	0.0711626	0.207669	0.0415303	0.247649	0.111726	0.0931454	0.136072	0.105359	0.131237	0.0820343	0.300986	0.104604	0.180417	0.24005	0.225842	0.0839022	0.139839	0.0694254	0.109503	0.110137	0.249638	0.215558	0.0662535	0.10068	0.148344	0.120419
MTOR	Q3UMB5_S416	0.058564	0.0485605	0.0477433	0.0521151			0.0635709			0.119207	0.0749753	0.019026	0.0752096		0.0684804	0.0404136	0.0556485	0.02424	0.0270706		0.0271583	0.0346272	0.0347269	0.0505349	0.0558597	0.0488386		0.0403142	0.0406651
GSK3B	Q3UPF5_S262	0.138193	0.0140625	0.0226847		1.03109	0.60924		0.289063	0.165363		0.113425	0.0176311	0.0267221	0.651907	0.0354347		0.316838	0.422206	0.0429758	0.576278	0.0280969		0.013325	0.449381	0.58744	0.0372189	0.579278		0.16252
PKCA	Q5EBG6_S16		0.00776847		0.0163919		0.239373		0.147394	0.0505138			0.0158705												0.0360108	0.0200759		0.037126
AMPK	Q5SWU9_S79	4.53129	3.66315	3.35998	2.5055	5.88771	4.71696	4.22078	7.73446	2.65243	7.81702	2.781	1.84262	2.8797	3.54323	2.02554	2.25933	2.94936	3.57616	2.1883	2.99378	1.69738	4.10085	4.50787	3.48214	1.56098	1.62745	1.99438	3.46658	2.25604
ERK2	Q60749_S58	0.196872	0.105779	0.0386048	0.0145629	0.385061	0.138143	0.0940021	0.125987	0.0281294	0.102173	0.118477	0.0363393	0.0944836	0.14628	0.0561671	0.0852081	0.3068	0.265944	0.14217		0.0951711	0.116704	0.0653098	0.094703	0.105816	0.0535949		0.0538404	0.183998
ERK2	Q60749_T71	0.196872	0.105779	0.0386048	0.0145629	0.385061	0.138143	0.0940021	0.125987	0.0281294	0.102173	0.118477	0.0363393	0.0944836	0.14628	0.0561671	0.0852081	0.3068	0.265944	0.14217		0.0951711	0.116704	0.0653098	0.094703	0.105816	0.0535949		0.0538404	0.183998
ERK2	Q60749_T84	0.196872	0.105779	0.0386048	0.0145629	0.385061	0.138143	0.0940021	0.125987	0.0281294	0.102173	0.118477	0.0363393	0.0944836	0.14628	0.0561671	0.0852081	0.3068	0.265944	0.14217		0.0951711	0.116704	0.0653098	0.094703	0.105816	0.0535949		0.0538404	0.183998
GSK3B	Q60817_T159	1.34698	1.47489	1.34726	4.0477	1.70138	1.37203	2.15806	0.681671	3.01894	2.66346	2.6927	2.19072	3.9056	1.97322	3.54345	5.45927	2.65876	2.94453	5.58403	3.56267	4.33948	2.35514	3.56082	2.30165	2.34488	3.51419	3.22586	7.47357	3.0541
MAPKAPK2	Q60855_S336	0.096466		0.0450759	0.0166785	0.0216415		0.0963512		0.13631	0.0759288	0.0792018	0.109006	0.112307		0.113684	0.153202	0.133473	0.093729	0.0951075	0.0520087	0.0853102	0.0847756	0.113543	0.0722647	0.0252733	0.122461	0.0343888	0.0627878
MTOR	Q60876_S64	1.23063	0.526072	0.971175	0.814061	1.2087	0.926236	1.14205	0.639543	0.70482	0.744467	0.829136	0.62109	1.27889	1.06299	1.14962	0.968407	1.38031	1.51079	1.48685	0.658496	1.02219	0.845656	1.15595	1.23897	1.30032	0.761711	0.825501	0.995476	0.520554
MTOR	Q60876_T36	2.36612	1.15154	0.419586	0.790206	2.0885	0.943736	1.54565	0.720515	1.3184	0.674481	0.752709	0.852419	0.568165	1.15644	1.12764	1.59442	2.98002	1.47153	1.02455	1.05714	0.762259	1.12375	0.577135	2.45617	3.8561	0.892256	1.80305	1.38718	1.11294
MTOR	Q60876_T45	2.36612	1.15154	0.419586	0.790206	2.0885	0.943736	1.54565	0.720515	1.3184	0.674481	0.752709	0.852419	0.568165	1.15644	1.12764	1.59442	2.98002	1.47153	1.02455	1.05714	0.762259	1.12375	0.577135	2.45617	3.8561	0.892256	1.80305	1.38718	1.11294
MTOR	Q60876_T69	0.99617	0.466238	0.787004	0.617835	1.18902	0.685839	1.00925	0.41987	0.617165	0.609726	0.695016	0.494397	1.11177	0.978799	0.978216	0.798883	1.18858	1.34983	1.26127	0.540329	0.836122	0.755537	1.03215	1.11229	1.17322	0.650748	0.772875	0.8625	0.457101
AMPK	Q60949_T253											0.0105434						0.0142878		0.032488
HIPK2	Q60953_S17	0.73185	0.646204	1.48504	0.265354	0.93822	1.02292	0.535201	0.0923319	0.459369	0.720968	0.929117	1.25302	1.05682	0.975555	1.2003	0.271249	0.970802	0.901165	1.0839	1.02922	1.36921	0.840249	1.45572	0.966208	0.91504	0.93758	0.0854995	0.62355	0.748373
ERK2	Q60953_S515	0.202492	0.253324	0.180858	0.266055	0.144008	0.168277	0.257892	0.394248	0.0806351	0.222472	0.225998	0.276839	0.226911	0.43825	0.277525	0.438511	0.265502	0.300927	0.316591	0.192711	0.444553	0.231177	0.316519	0.480879	0.390007	0.302767	0.372729	0.394817	0.296717
CDK1	Q60953_S528	5.07029	6.03356	7.54996	7.44457	3.86019	8.7344	6.21511	5.92415	5.10616	5.14707	5.76419	6.65843	3.78107	9.16324	6.41649	6.15662	5.23976	5.9784	6.98635	4.37759	6.55326	9.0808	6.16288	6.90318	4.87034	6.16772	4.74254	6.50734	6.69775
CDK2	Q60953_S528	5.07029	6.03356	7.54996	7.44457	3.86019	8.7344	6.21511	5.92415	5.10616	5.14707	5.76419	6.65843	3.78107	9.16324	6.41649	6.15662	5.23976	5.9784	6.98635	4.37759	6.55326	9.0808	6.16288	6.90318	4.87034	6.16772	4.74254	6.50734	6.69775
ERK2	Q60953_S540	5.07029	6.03356	7.54996	7.44457	3.86019	8.7344	6.21511	5.92415	5.10616	5.14707	5.76419	6.65843	3.78107	9.16324	6.41649	6.15662	5.23976	5.9784	6.98635	4.37759	6.55326	9.0808	6.16288	6.90318	4.87034	6.16772	4.74254	6.50734	6.69775
PKC	Q61029_S179	0.139501	0.124679	0.0312054	0.207427	0.108008	0.228182	0.206399		0.0976624		0.0437447	0.0312093	0.280752	0.16077	0.268227	0.0678557	0.111651	0.14141	0.291682		0.220907	0.188237	0.316223	0.0809557	0.10649
PKCA	Q61029_S179	0.139501	0.124679	0.0312054	0.207427	0.108008	0.228182	0.206399		0.0976624		0.0437447	0.0312093	0.280752	0.16077	0.268227	0.0678557	0.111651	0.14141	0.291682		0.220907	0.188237	0.316223	0.0809557	0.10649
AKT1	Q61337_S112	0.208933	0.105853	0.070916	0.22091	0.160572	0.0449053	0.102766	0.0779323	0.0808668	0.148241	0.0940661	0.0728162	0.0918341	0.0243077	0.153424	0.136594	0.116141	0.105589	0.038591	0.0851037	0.090772	0.0894228	0.080266	0.100263	0.13001	0.0850221	0.149137	0.113991	0.0501723
JNK1	Q61337_S112	0.208933	0.105853	0.070916	0.22091	0.160572	0.0449053	0.102766	0.0779323	0.0808668	0.148241	0.0940661	0.0728162	0.0918341	0.0243077	0.153424	0.136594	0.116141	0.105589	0.038591	0.0851037	0.090772	0.0894228	0.080266	0.100263	0.13001	0.0850221	0.149137	0.113991	0.0501723
MSK1	Q61337_S112	0.208933	0.105853	0.070916	0.22091	0.160572	0.0449053	0.102766	0.0779323	0.0808668	0.148241	0.0940661	0.0728162	0.0918341	0.0243077	0.153424	0.136594	0.116141	0.105589	0.038591	0.0851037	0.090772	0.0894228	0.080266	0.100263	0.13001	0.0850221	0.149137	0.113991	0.0501723
PAK1	Q61337_S112	0.208933	0.105853	0.070916	0.22091	0.160572	0.0449053	0.102766	0.0779323	0.0808668	0.148241	0.0940661	0.0728162	0.0918341	0.0243077	0.153424	0.136594	0.116141	0.105589	0.038591	0.0851037	0.090772	0.0894228	0.080266	0.100263	0.13001	0.0850221	0.149137	0.113991	0.0501723
PAK2	Q61337_S112	0.208933	0.105853	0.070916	0.22091	0.160572	0.0449053	0.102766	0.0779323	0.0808668	0.148241	0.0940661	0.0728162	0.0918341	0.0243077	0.153424	0.136594	0.116141	0.105589	0.038591	0.0851037	0.090772	0.0894228	0.080266	0.100263	0.13001	0.0850221	0.149137	0.113991	0.0501723
PAK4	Q61337_S112	0.208933	0.105853	0.070916	0.22091	0.160572	0.0449053	0.102766	0.0779323	0.0808668	0.148241	0.0940661	0.0728162	0.0918341	0.0243077	0.153424	0.136594	0.116141	0.105589	0.038591	0.0851037	0.090772	0.0894228	0.080266	0.100263	0.13001	0.0850221	0.149137	0.113991	0.0501723
PAK5	Q61337_S112	0.208933	0.105853	0.070916	0.22091	0.160572	0.0449053	0.102766	0.0779323	0.0808668	0.148241	0.0940661	0.0728162	0.0918341	0.0243077	0.153424	0.136594	0.116141	0.105589	0.038591	0.0851037	0.090772	0.0894228	0.080266	0.100263	0.13001	0.0850221	0.149137	0.113991	0.0501723
PAK7	Q61337_S112	0.208933	0.105853	0.070916	0.22091	0.160572	0.0449053	0.102766	0.0779323	0.0808668	0.148241	0.0940661	0.0728162	0.0918341	0.0243077	0.153424	0.136594	0.116141	0.105589	0.038591	0.0851037	0.090772	0.0894228	0.080266	0.100263	0.13001	0.0850221	0.149137	0.113991	0.0501723
PIM1	Q61337_S112	0.208933	0.105853	0.070916	0.22091	0.160572	0.0449053	0.102766	0.0779323	0.0808668	0.148241	0.0940661	0.0728162	0.0918341	0.0243077	0.153424	0.136594	0.116141	0.105589	0.038591	0.0851037	0.090772	0.0894228	0.080266	0.100263	0.13001	0.0850221	0.149137	0.113991	0.0501723
PIM2	Q61337_S112	0.208933	0.105853	0.070916	0.22091	0.160572	0.0449053	0.102766	0.0779323	0.0808668	0.148241	0.0940661	0.0728162	0.0918341	0.0243077	0.153424	0.136594	0.116141	0.105589	0.038591	0.0851037	0.090772	0.0894228	0.080266	0.100263	0.13001	0.0850221	0.149137	0.113991	0.0501723
PIM3	Q61337_S112	0.208933	0.105853	0.070916	0.22091	0.160572	0.0449053	0.102766	0.0779323	0.0808668	0.148241	0.0940661	0.0728162	0.0918341	0.0243077	0.153424	0.136594	0.116141	0.105589	0.038591	0.0851037	0.090772	0.0894228	0.080266	0.100263	0.13001	0.0850221	0.149137	0.113991	0.0501723
PKA	Q61337_S112	0.208933	0.105853	0.070916	0.22091	0.160572	0.0449053	0.102766	0.0779323	0.0808668	0.148241	0.0940661	0.0728162	0.0918341	0.0243077	0.153424	0.136594	0.116141	0.105589	0.038591	0.0851037	0.090772	0.0894228	0.080266	0.100263	0.13001	0.0850221	0.149137	0.113991	0.0501723
PKB	Q61337_S112	0.208933	0.105853	0.070916	0.22091	0.160572	0.0449053	0.102766	0.0779323	0.0808668	0.148241	0.0940661	0.0728162	0.0918341	0.0243077	0.153424	0.136594	0.116141	0.105589	0.038591	0.0851037	0.090772	0.0894228	0.080266	0.100263	0.13001	0.0850221	0.149137	0.113991	0.0501723
PKCA	Q61337_S112	0.208933	0.105853	0.070916	0.22091	0.160572	0.0449053	0.102766	0.0779323	0.0808668	0.148241	0.0940661	0.0728162	0.0918341	0.0243077	0.153424	0.136594	0.116141	0.105589	0.038591	0.0851037	0.090772	0.0894228	0.080266	0.100263	0.13001	0.0850221	0.149137	0.113991	0.0501723
RSK	Q61337_S112	0.208933	0.105853	0.070916	0.22091	0.160572	0.0449053	0.102766	0.0779323	0.0808668	0.148241	0.0940661	0.0728162	0.0918341	0.0243077	0.153424	0.136594	0.116141	0.105589	0.038591	0.0851037	0.090772	0.0894228	0.080266	0.100263	0.13001	0.0850221	0.149137	0.113991	0.0501723
RSK2	Q61337_S112	0.208933	0.105853	0.070916	0.22091	0.160572	0.0449053	0.102766	0.0779323	0.0808668	0.148241	0.0940661	0.0728162	0.0918341	0.0243077	0.153424	0.136594	0.116141	0.105589	0.038591	0.0851037	0.090772	0.0894228	0.080266	0.100263	0.13001	0.0850221	0.149137	0.113991	0.0501723
CDK1	Q61337_S128	0.208933	0.105853	0.070916	0.22091	0.160572	0.0449053	0.102766	0.0779323	0.0808668	0.148241	0.0940661	0.0728162	0.0918341	0.0243077	0.153424	0.136594	0.116141	0.105589	0.038591	0.0851037	0.090772	0.0894228	0.080266	0.100263	0.13001	0.0850221	0.149137	0.113991	0.0501723
JNK1	Q61337_S128	0.208933	0.105853	0.070916	0.22091	0.160572	0.0449053	0.102766	0.0779323	0.0808668	0.148241	0.0940661	0.0728162	0.0918341	0.0243077	0.153424	0.136594	0.116141	0.105589	0.038591	0.0851037	0.090772	0.0894228	0.080266	0.100263	0.13001	0.0850221	0.149137	0.113991	0.0501723
AKT1	Q61337_S136	0.251288	0.182148	0.159332	0.185668	0.349565	0.147076	0.155132	0.522808	0.15141	0.198073	0.207679	0.123058	0.317108	0.069454	0.17843	0.252697	0.134165	0.115656	0.142551	0.261489	0.125112	0.239773	0.0897477	0.0997231	0.163011	0.203596	0.254027	0.2258	0.154217
P70S6K	Q61337_S136	0.251288	0.182148	0.159332	0.185668	0.349565	0.147076	0.155132	0.522808	0.15141	0.198073	0.207679	0.123058	0.317108	0.069454	0.17843	0.252697	0.134165	0.115656	0.142551	0.261489	0.125112	0.239773	0.0897477	0.0997231	0.163011	0.203596	0.254027	0.2258	0.154217
PAK1	Q61337_S136	0.251288	0.182148	0.159332	0.185668	0.349565	0.147076	0.155132	0.522808	0.15141	0.198073	0.207679	0.123058	0.317108	0.069454	0.17843	0.252697	0.134165	0.115656	0.142551	0.261489	0.125112	0.239773	0.0897477	0.0997231	0.163011	0.203596	0.254027	0.2258	0.154217
PIM1	Q61337_S136	0.251288	0.182148	0.159332	0.185668	0.349565	0.147076	0.155132	0.522808	0.15141	0.198073	0.207679	0.123058	0.317108	0.069454	0.17843	0.252697	0.134165	0.115656	0.142551	0.261489	0.125112	0.239773	0.0897477	0.0997231	0.163011	0.203596	0.254027	0.2258	0.154217
PIM3	Q61337_S136	0.251288	0.182148	0.159332	0.185668	0.349565	0.147076	0.155132	0.522808	0.15141	0.198073	0.207679	0.123058	0.317108	0.069454	0.17843	0.252697	0.134165	0.115656	0.142551	0.261489	0.125112	0.239773	0.0897477	0.0997231	0.163011	0.203596	0.254027	0.2258	0.154217
PKA	Q61337_S136	0.251288	0.182148	0.159332	0.185668	0.349565	0.147076	0.155132	0.522808	0.15141	0.198073	0.207679	0.123058	0.317108	0.069454	0.17843	0.252697	0.134165	0.115656	0.142551	0.261489	0.125112	0.239773	0.0897477	0.0997231	0.163011	0.203596	0.254027	0.2258	0.154217
PKB	Q61337_S136	0.251288	0.182148	0.159332	0.185668	0.349565	0.147076	0.155132	0.522808	0.15141	0.198073	0.207679	0.123058	0.317108	0.069454	0.17843	0.252697	0.134165	0.115656	0.142551	0.261489	0.125112	0.239773	0.0897477	0.0997231	0.163011	0.203596	0.254027	0.2258	0.154217
PKCA	Q61337_S136	0.251288	0.182148	0.159332	0.185668	0.349565	0.147076	0.155132	0.522808	0.15141	0.198073	0.207679	0.123058	0.317108	0.069454	0.17843	0.252697	0.134165	0.115656	0.142551	0.261489	0.125112	0.239773	0.0897477	0.0997231	0.163011	0.203596	0.254027	0.2258	0.154217
PKCT	Q61337_S136	0.251288	0.182148	0.159332	0.185668	0.349565	0.147076	0.155132	0.522808	0.15141	0.198073	0.207679	0.123058	0.317108	0.069454	0.17843	0.252697	0.134165	0.115656	0.142551	0.261489	0.125112	0.239773	0.0897477	0.0997231	0.163011	0.203596	0.254027	0.2258	0.154217
RSK	Q61337_S136	0.251288	0.182148	0.159332	0.185668	0.349565	0.147076	0.155132	0.522808	0.15141	0.198073	0.207679	0.123058	0.317108	0.069454	0.17843	0.252697	0.134165	0.115656	0.142551	0.261489	0.125112	0.239773	0.0897477	0.0997231	0.163011	0.203596	0.254027	0.2258	0.154217
AKT1	Q61337_S155	0.271745	0.127738	0.144705	0.466257	0.621386	0.529613	0.206899	0.646077	0.457789	0.301445	0.177448	0.207929	0.342346	0.270792	0.247034	0.370866	0.225683	0.294899	0.192669	0.409888	0.351338	0.297002	0.168821	0.238479	0.208562	0.251374	0.465567	0.397384	0.22274
PIM3	Q61337_S155	0.271745	0.127738	0.144705	0.466257	0.621386	0.529613	0.206899	0.646077	0.457789	0.301445	0.177448	0.207929	0.342346	0.270792	0.247034	0.370866	0.225683	0.294899	0.192669	0.409888	0.351338	0.297002	0.168821	0.238479	0.208562	0.251374	0.465567	0.397384	0.22274
PKA	Q61337_S155	0.271745	0.127738	0.144705	0.466257	0.621386	0.529613	0.206899	0.646077	0.457789	0.301445	0.177448	0.207929	0.342346	0.270792	0.247034	0.370866	0.225683	0.294899	0.192669	0.409888	0.351338	0.297002	0.168821	0.238479	0.208562	0.251374	0.465567	0.397384	0.22274
PKB	Q61337_S155	0.271745	0.127738	0.144705	0.466257	0.621386	0.529613	0.206899	0.646077	0.457789	0.301445	0.177448	0.207929	0.342346	0.270792	0.247034	0.370866	0.225683	0.294899	0.192669	0.409888	0.351338	0.297002	0.168821	0.238479	0.208562	0.251374	0.465567	0.397384	0.22274
PKCA	Q61337_S155	0.271745	0.127738	0.144705	0.466257	0.621386	0.529613	0.206899	0.646077	0.457789	0.301445	0.177448	0.207929	0.342346	0.270792	0.247034	0.370866	0.225683	0.294899	0.192669	0.409888	0.351338	0.297002	0.168821	0.238479	0.208562	0.251374	0.465567	0.397384	0.22274
PKG1	Q61337_S155	0.271745	0.127738	0.144705	0.466257	0.621386	0.529613	0.206899	0.646077	0.457789	0.301445	0.177448	0.207929	0.342346	0.270792	0.247034	0.370866	0.225683	0.294899	0.192669	0.409888	0.351338	0.297002	0.168821	0.238479	0.208562	0.251374	0.465567	0.397384	0.22274
RSK	Q61337_S155	0.271745	0.127738	0.144705	0.466257	0.621386	0.529613	0.206899	0.646077	0.457789	0.301445	0.177448	0.207929	0.342346	0.270792	0.247034	0.370866	0.225683	0.294899	0.192669	0.409888	0.351338	0.297002	0.168821	0.238479	0.208562	0.251374	0.465567	0.397384	0.22274
CK2	Q61337_T117	0.0709397	0.0117147	0.0309401	0.0914949				0.155865	0.0287186	0.0460425					0.0561323	0.0440933	0.0561139			0.090847	0.0193879	0.00937793		0.0282389	0.0652951			0.0141727
AKT1	Q61409_S273	0.131929	0.117988	0.0796566	0.168051	0.214584	0.328749	0.216696	0.385374	0.133886	0.212292	0.120619	0.106979	0.105342	0.124728	0.072412	0.0571673	0.0972424	0.135231	0.0682386	0.178503	0.0901885	0.139617	0.0686956	0.241554	0.149938	0.114674	0.20349	0.0726571	0.0929343
AKT2	Q61409_S273	0.131929	0.117988	0.0796566	0.168051	0.214584	0.328749	0.216696	0.385374	0.133886	0.212292	0.120619	0.106979	0.105342	0.124728	0.072412	0.0571673	0.0972424	0.135231	0.0682386	0.178503	0.0901885	0.139617	0.0686956	0.241554	0.149938	0.114674	0.20349	0.0726571	0.0929343
PKB	Q61409_S273	0.131929	0.117988	0.0796566	0.168051	0.214584	0.328749	0.216696	0.385374	0.133886	0.212292	0.120619	0.106979	0.105342	0.124728	0.072412	0.0571673	0.0972424	0.135231	0.0682386	0.178503	0.0901885	0.139617	0.0686956	0.241554	0.149938	0.114674	0.20349	0.0726571	0.0929343
CAMK2	Q62048_S116	0.596743	0.679813	0.552796	0.664813	0.707097	0.783297	0.576917	0.768669	0.464605	0.702833	0.578234	0.765958	0.593729	0.856833	0.737079	0.366707	0.627144	0.586264	0.638956	0.229365	0.404196	0.407376	0.516255	0.525058	0.571118	0.461905	0.689277	0.405963	0.418421
PKC	Q62048_S116	0.596743	0.679813	0.552796	0.664813	0.707097	0.783297	0.576917	0.768669	0.464605	0.702833	0.578234	0.765958	0.593729	0.856833	0.737079	0.366707	0.627144	0.586264	0.638956	0.229365	0.404196	0.407376	0.516255	0.525058	0.571118	0.461905	0.689277	0.405963	0.418421
DYRK2	Q62188_S522	0.502344	0.525195	0.827892	0.723871	0.154328	0.19206	0.438836	0.0113104	0.187021	0.281108	0.377516	0.39434	0.459835	0.172472	0.291696	0.585131	0.185944	0.340185	0.575256	0.0763733	0.358329	0.536439	0.492676	0.250015	0.16472	0.14617	0.0841713	0.316594	0.374632
MTOR	Q62188_S522	0.502344	0.525195	0.827892	0.723871	0.154328	0.19206	0.438836	0.0113104	0.187021	0.281108	0.377516	0.39434	0.459835	0.172472	0.291696	0.585131	0.185944	0.340185	0.575256	0.0763733	0.358329	0.536439	0.492676	0.250015	0.16472	0.14617	0.0841713	0.316594	0.374632
GSK3B	Q62188_T509		0.0117276	0.0183947				0.0224973		0.0118149	0.0169784	0.0195089	0.0147007	0.0228911		0.0207008		0.0131482	0.0134317	0.0264546		0.0195188		0.0322706	0.0156556	0.0268879
SGK1	Q62433_S330	0.197836	0.154382	0.235054	1.96306	0.371706	0.437924	0.173994	0.284047	0.356467	1.26183	0.246455	0.120868	0.0709872	0.194556	0.288975	0.241824	0.249155	0.22362	0.200036	0.248582	0.767032	0.629041	0.0737959	0.221408	0.221534	0.10331	0.3231	0.188463	0.110767
SGK1	Q62433_S332	0.0281599	0.0278157	0.0447195	1.07072	0.131121	0.149003	0.0397103		0.149985	0.539572	0.0708449	0.0104064		0.155683	0.0930301	0.0553179	0.0929115	0.0340048	0.023878	0.0663293	0.239801	0.192113			0.0478643			0.0341623	0.0198831
MEK1	Q63844_T203	0.308497	0.4404	0.505466	0.226952	0.182192	0.449134	0.931985	0.187882	0.122059	0.155945	0.191404	0.351636	0.587309	0.395004	0.0804764	0.0453294	0.180309	0.327575	0.0886228	0.27645	0.0627709	0.0416013	0.237971	0.337545	0.975928	0.0797724	0.303864	0.0601222	0.0916858
PAK3	Q64331_T406	0.0559362	0.0220673		0.0285391					0.035647			0.0141347				0.00866312					0.00767882							0.0144712
MTOR	Q64337_S351	0.275375	0.247763	0.153699	0.245749	0.468017	0.179814	0.397836	0.0927877	0.166506	0.275403	0.327951	0.537552	0.433327	0.25434	0.281132	0.513951	0.461567	0.504224	0.619636	0.219428	0.348807	0.406901	0.390673	0.536148	0.398053	0.30285	0.245429	0.745095	0.273903
TAK1	Q64337_S351	0.275375	0.247763	0.153699	0.245749	0.468017	0.179814	0.397836	0.0927877	0.166506	0.275403	0.327951	0.537552	0.433327	0.25434	0.281132	0.513951	0.461567	0.504224	0.619636	0.219428	0.348807	0.406901	0.390673	0.536148	0.398053	0.30285	0.245429	0.745095	0.273903
NDR1	Q68EF0_S240	0.462078	0.395259	0.34084	0.389069	0.619786	0.53399	0.492144	0.371562	0.197428	0.473177	0.346402	0.447372	0.438728	0.410871	0.606628	0.406526	0.576886	0.281898	0.162663	0.193545	0.267982	0.306028	0.336711	0.298976	0.311653	0.204028	0.409756	0.289258	0.204074
ERK2	Q68FE6_T351	0.133028	0.0920813	0.0732124	0.0646018			0.113443		0.0175446	0.0962763	0.065116	0.0757601	0.129429	0.144474	0.118655	0.0618746	0.0755815	0.0894432	0.0971869			0.0609644	0.0192709	0.135725	0.148261	0.0489093	0.100244	0.0369049	0.15082
PKC	Q6NZJ6_S1187	1.26494	1.00138	2.10904	0.288875	1.76803	1.7171	1.89678	0.844202	1.22984	0.715851	0.948182	1.47423	1.70215	0.70094	1.15349	0.847101	1.25098	1.82662	0.853454	0.841477	0.807146	0.945819	1.1495	1.06588	1.43759	1.51901	0.92436	0.517133	1.36534
PKCA	Q6NZJ6_S1187	1.26494	1.00138	2.10904	0.288875	1.76803	1.7171	1.89678	0.844202	1.22984	0.715851	0.948182	1.47423	1.70215	0.70094	1.15349	0.847101	1.25098	1.82662	0.853454	0.841477	0.807146	0.945819	1.1495	1.06588	1.43759	1.51901	0.92436	0.517133	1.36534
MTOR	Q6NZJ6_T212	0.825298	0.50104	0.246104	0.445792	0.449085	0.0406924	0.50513		0.413595	0.37101	0.461509	0.403221	0.398078	0.0844131	0.590876	0.776905	0.552548	0.635081	0.220299	0.227116	0.437532	0.457359	0.244316	0.802599	0.755565	0.153089	0.37937	0.951462	0.366559
CK2	Q6P542_S107	3.18257	3.26091	2.24142	3.12724	3.56566	8.07204	3.84899	4.54892	4.82781	3.59467	4.12888	4.04748	2.41874	5.9272	2.64608	4.83894	4.61627	4.40147	4.36593	5.48984	2.22743	3.57104	2.55616	7.07515	5.08085	3.84373	5.47396	4.38351	3.97391
CK2	Q6P542_S138	0.131829	0.150872	0.40071	0.620291	0.296033	0.54977	0.484746	1.3057	0.307103	0.315504	0.469957	0.31438	0.330587	0.649218	0.284745	1.92547	0.236459	0.586202	1.93988	1.81271	0.888795	0.354733	0.268135	0.585922	0.687655	0.266286	0.670905	0.850459	0.974085
AMPK	Q6PCP5_S129	0.18258	0.164449	0.077058	0.0663566			0.318117		0.00937729	0.28334	0.13178	0.0404832	0.218499		0.141732	0.268491	0.177954	0.0374226	0.318325		0.395985	0.374587	0.228793	0.292002	0.199503	0.498978	0.0164052	0.298457	0.300071
ERK2	Q6Y7W8_S30	0.251632	0.211611	0.181489	0.0894225	0.276659	0.194363	0.37257		0.182489	0.16778	0.180848	0.620439	0.320096	0.438265	0.201281	0.182153	0.212398	0.196677	0.193882	0.177854	0.151538	0.0921521	0.481187	0.570295	0.482027	0.184586	0.225088	0.253148	0.138948
MTOR	Q6ZQ58_S743	0.740115	0.250805	0.148242	1.26326	1.25283		0.247705		0.741351	1.36517	0.871552	0.262001	0.0569702		1.63832	0.756584	1.0026	0.263698			1.13262	1.25559		0.208124	0.391584	0.147149	1.2888	0.964571	0.176178
ERK2	Q6ZQ58_S751	4.17764	3.01982	2.4783	2.97934	3.29994	2.98775	3.40312	4.17033	3.49335	4.19478	3.05213	3.11437	3.24221	1.51226	4.04283	2.81462	4.62778	3.0634	2.98845	4.88591	3.09169	3.90823	1.64205	4.20725	2.66069	2.05164	4.8305	4.44629	2.33635
MTOR	Q6ZQ58_S751	4.17764	3.01982	2.4783	2.97934	3.29994	2.98775	3.40312	4.17033	3.49335	4.19478	3.05213	3.11437	3.24221	1.51226	4.04283	2.81462	4.62778	3.0634	2.98845	4.88591	3.09169	3.90823	1.64205	4.20725	2.66069	2.05164	4.8305	4.44629	2.33635
ROCK1	Q7TQD2_S158	1.31982	0.847709	0.670672	0.645532	1.51143	1.37427		1.5777	1.64576	1.09035	1.51106	0.920807	0.740586	1.20471	0.918475	1.61729		0.725499	2.10298	0.504649		0.821844	1.61763	1.40155	0.552364	3.54997	1.00312	1.00814	1.01662
ROCK1	Q7TQD2_S31	0.203108	0.202094	0.0639888	0.0263758	0.457313	0.457868	0.0533633	0.613597	0.65117	0.0573223	0.0537913	0.410378	0.272772	0.662434	0.205091	0.464803	1.05692	0.381065	0.306516	0.475859	0.443148	0.190123	0.134604	0.478839	0.934217	0.138002	0.842402	0.102514	0.429251
ERK2	Q7TSC1_S1217	0.188781	0.199751	0.100151	0.0950416	0.135732	0.314734	0.188159	0.319814	0.0232385	0.112817	0.137189	0.214618	0.685151	0.161551	0.143104	0.0985655	0.10745	0.154468	0.166466	0.0923475	0.0632375	0.0788931	0.100046	0.135934	0.143982	0.19362		0.106346	0.124991
ERK2	Q7TSC1_T609	0.457645	0.378055	0.31556	0.355049	0.494758	0.130463	0.370842		0.274401	0.424667	0.350387	0.2961	0.721507	0.497471	0.402791	0.413417	0.280086	0.460683	0.369634	0.232409	0.157655	0.305311	0.518811	0.503337	0.431691	0.408447	0.41661	0.429887	0.410959
MTOR	Q7TT50_S1692	5.53597	5.30234	5.26496	7.13632	7.66422	8.14373	7.91139	15.3135	5.95714	6.04509	6.9738	6.54241	7.21372	7.42837	8.50021	4.97893	6.93946	4.58793	4.61628	8.58907	5.53366	5.69223	8.45943	4.86261	9.41989	7.69839	4.65282	5.64825	6.4173
MTOR	Q80W47_S395	4.75512	7.97288	3.06074	1.90954	10.2989	5.30078	7.33482	4.96715	4.61231	1.62096	5.02465	2.44384	6.21537	4.75955	3.77509	2.41313	4.21951	7.15921	2.94518	4.61432	2.84504	5.16825	4.67508	8.53589	9.08753	5.91311	4.71223	4.69807	3.84414
CAMK1	Q80XI3_S1150	0.819268	1.53077	0.70019	0.652411	1.21716	1.3352	1.26856	1.74428	0.739446	0.614222	0.668272	0.573155	0.679641	1.28887	0.422539	0.592118	0.718149	1.30732	0.458209	1.29198	0.593255	0.653317	0.618069	1.25863	1.36563	0.560549	0.839606	0.566704	0.583777
ERK2	Q80YR5_S387	5.33821	5.5043	8.74814	4.55696	8.11489	8.51607	9.9657	9.64831	7.54619	5.05636	7.84455	7.8949	5.23506	6.78291	9.01286	5.92101	2.94199	7.99347	4.79078	8.62879	7.93301	6.85829	8.70877	9.85783	10.0657	9.50289	7.09286	4.65118	6.32421
ERK2	Q80YV2_S353	0.249019	0.436548	0.187431	0.354485	0.335633	0.217626	0.34396	0.289255	0.40678	0.551541	0.327761	0.646176	0.580356	0.809053	0.652639	0.337758	0.437046	0.307149	0.309923	0.535393	0.452853	0.387833	0.343746	0.131806	0.373145	0.236101	0.67928	0.414236	0.173167
ERK2	Q80YV2_S358	0.249019	0.436548	0.187431	0.354485	0.335633	0.217626	0.34396	0.289255	0.40678	0.551541	0.327761	0.646176	0.580356	0.809053	0.652639	0.337758	0.437046	0.307149	0.309923	0.535393	0.452853	0.387833	0.343746	0.131806	0.373145	0.236101	0.67928	0.414236	0.173167
GSK3B	Q8BGW1_S249			0.0334889	0.0280562					0.0584926		0.0188683		0.0248256		0.0341845	0.132291				0.10245	0.0295469	0.0460129				0.0229883	0.139604	0.0381567
GSK3B	Q8BGW1_S253			0.0334889	0.0280562					0.0584926		0.0188683		0.0248256		0.0341845	0.132291				0.10245	0.0295469	0.0460129				0.0229883	0.139604	0.0381567
MST1	Q8BPB0_T35	0.152008	0.036806	0.200471	0.169194	0.344522	0.187906	0.297299		0.119905	0.139403	0.130793	0.202319	0.129456	0.0897903		0.137947	0.0766315	0.0744934	0.0599727		0.126117	0.0967674		0.0945773	0.109889		0.142238	0.0860152	0.0482196
ERK1	Q8BTI8_S1068	4.76309	4.28801	3.14028	3.55558	4.89496	6.60599	3.24908	5.6293	4.53292	2.82296	3.55338	4.99514	3.65087	5.9538	3.27637	2.93235	3.9386	4.84776	3.73154	3.61155	4.03132	2.56848	4.17254	3.4142	3.9861	3.51914	6.42911	3.13617	3.33878
PAK4	Q8BTW9_S476	0.146529	0.164635	0.102623	0.103664			0.169943		0.204126	0.128581	0.146536	0.197378	0.206035	0.0857775	0.179376	0.382499	0.221906	0.127017	0.193641		0.118991	0.106008	0.151094	0.242148	0.213288	0.160872	0.148597	0.115355	0.0970134
PDK1	Q8BWW9_T815	0.0271341									0.0162742	0.0232815												0.00280897					0.00884278
SGK1	Q8CFI0_S477	0.713085	0.373985	0.290749	0.304582	1.06214	0.280795	1.57582	0.30106	0.446769	0.41611	0.561457	0.516736	0.543332	1.15806	0.327695	0.465045	0.618211	1.01371	0.488435	0.162961	0.346957	0.41701	0.46362	0.944906	0.616734	0.822468	0.352698	1.01608	0.493624
CAMK2	Q8K1M6_S622	0.111192	0.150107	0.0458378	0.0361238	0.11451	0.0784236	0.158988	0.10162	0.0993904	0.0755326	0.0594797	0.161177	0.182924	0.120521	0.209391	0.142482	0.259076	0.125674	0.188402	0.154506	0.078825	0.137457	0.174124	0.131313	0.101204	0.143401	0.196427	0.0605205	0.120422
AMPK	Q8K4Q0_S722	0.685991	1.1491	1.08379	0.627046	1.46683		0.928983	0.526976	0.853027	0.748889	1.12159	0.63136	0.490747	0.97681	0.938093	0.94512	0.877997	1.40903	0.344746	1.04755	0.509615	0.811734	0.535954	0.573763	0.909785	0.629876	0.609602	1.27705	0.483439
RSK	Q8K4Q0_S722	0.685991	1.1491	1.08379	0.627046	1.46683		0.928983	0.526976	0.853027	0.748889	1.12159	0.63136	0.490747	0.97681	0.938093	0.94512	0.877997	1.40903	0.344746	1.04755	0.509615	0.811734	0.535954	0.573763	0.909785	0.629876	0.609602	1.27705	0.483439
MTOR	Q8K4Q0_S859	0.54857	0.38087	0.444717	0.559432	0.597779	0.417645	0.528976	0.988646	0.515249	0.712651	0.553664	0.451421	0.753585	0.598527	0.925321	0.466224	0.711895	0.639759	0.43158	0.688765	0.412192	0.500109	0.337689	0.396107	0.611272	0.299548	0.731727	0.335254	0.406813
JNK1	Q8K4Q0_S863	0.54857	0.38087	0.444717	0.559432	0.597779	0.417645	0.528976	0.988646	0.515249	0.712651	0.553664	0.451421	0.753585	0.598527	0.925321	0.466224	0.711895	0.639759	0.43158	0.688765	0.412192	0.500109	0.337689	0.396107	0.611272	0.299548	0.731727	0.335254	0.406813
MTOR	Q8K4Q0_S863	0.54857	0.38087	0.444717	0.559432	0.597779	0.417645	0.528976	0.988646	0.515249	0.712651	0.553664	0.451421	0.753585	0.598527	0.925321	0.466224	0.711895	0.639759	0.43158	0.688765	0.412192	0.500109	0.337689	0.396107	0.611272	0.299548	0.731727	0.335254	0.406813
CDKL5	Q8R001_S222	0.0658115	0.0818835	0.0599447	0.0765239	0.0926316		0.0847485		0.0773694	0.0706625	0.0707691	0.0805217	0.0888392		0.0849875	0.101902	0.0907299	0.0560968	0.109594	0.0176673	0.0607495	0.0954176	0.0930382	0.0810159	0.0717678	0.0832801	0.078458	0.0747783	0.0936645
P38B	Q8R0S1_T51				0.045788						0.0326672						0.0551952					0.0683481							0.0365619
ERK2	Q8R1Q8_S516	2.45836	2.66709	1.83503	3.23368	2.53707	1.89368	4.20779	1.57574	2.93668	3.00717	2.86834	3.13438	2.70542	1.72062	3.22267	3.00948	3.02502	3.71011	2.14081	1.88938	3.22024	2.97224	2.53372	2.95326	2.14847	1.73091	2.08145	3.54676	3.08199
AMPK	Q8VCB3_S8	4.7886	4.24021	3.5631	3.04783	9.37987	7.6633	3.82633	6.67923	10.776	3.69868	3.13472	5.8675	3.60143	8.66428	4.66004	7.85129	17.1782	7.68689	5.05641	3.22482	8.42741	3.15539	3.6341	7.98655	4.8345	1.94561	4.76552	1.68532	7.38798
PKA	Q8VCB3_S8	4.7886	4.24021	3.5631	3.04783	9.37987	7.6633	3.82633	6.67923	10.776	3.69868	3.13472	5.8675	3.60143	8.66428	4.66004	7.85129	17.1782	7.68689	5.05641	3.22482	8.42741	3.15539	3.6341	7.98655	4.8345	1.94561	4.76552	1.68532	7.38798
ERK1	Q8VI36_S130				0.0854097			0.0349203			0.0624861	0.0546115	0.0114781			0.0640082	0.0444519	0.0780087		0.051057		0.0448233	0.0545767			0.0584458	0.0282345
CDK5	Q8VI36_S244						0.215495		0.175055	0.143139					0.128541													0.132766
ERK1	Q8VI36_S83	0.772181	0.892525	0.8737	0.968208	1.04311	0.750855	1.30026	1.39714	0.648036	0.912172	0.315827	0.705244	0.933921	2.47757	0.875884	0.694448	0.636353	1.03066	0.572424	1.10099	0.728819	0.470896	0.594454	1.13982	0.907174	0.543719	0.813266	0.702449	0.375652
AKT1	Q91V92_S455	31.8848	13.3657	24.9318	39.2693	36.9739	41.0277	39.8606	41.1852	22.79	45.7554	27.9103	28.6833	22.7946	30.7605	18.7163	34.6023	20.5916	21.683	27.9044	18.962	22.4494	27.3644	20.0329	21.6014	25.4638	15.3978	21.4799	23.2657	11.337
AKT2	Q91V92_S455	31.8848	13.3657	24.9318	39.2693	36.9739	41.0277	39.8606	41.1852	22.79	45.7554	27.9103	28.6833	22.7946	30.7605	18.7163	34.6023	20.5916	21.683	27.9044	18.962	22.4494	27.3644	20.0329	21.6014	25.4638	15.3978	21.4799	23.2657	11.337
PKA	Q91V92_S455	31.8848	13.3657	24.9318	39.2693	36.9739	41.0277	39.8606	41.1852	22.79	45.7554	27.9103	28.6833	22.7946	30.7605	18.7163	34.6023	20.5916	21.683	27.9044	18.962	22.4494	27.3644	20.0329	21.6014	25.4638	15.3978	21.4799	23.2657	11.337
CK1E	Q91ZP3_S483		0.0581503		0.356077	0.159196				0.287541	0.274383		0.0778339			0.334968	0.14246	0.115051	0.0558333			0.197481	0.128631		0.123431	0.124237		0.314368	0.149423
CK1E	Q91ZP3_S487		0.0581503		0.356077	0.159196				0.287541	0.274383		0.0778339			0.334968	0.14246	0.115051	0.0558333			0.197481	0.128631		0.123431	0.124237		0.314368	0.149423
P38G	Q922Y1_S200	4.11444	3.62385	3.13908	2.25468	3.998	2.38113	4.33348	2.55221	2.62812	1.80202	3.37182	2.82108	2.22687	1.33072	2.56968	3.16085	3.09272	4.47771	2.80816	1.47306	2.78181	4.27352	1.79313	2.37188	2.72036	2.36342	3.85276	3.38516	3.18602
ERK2	Q99K01_T691	2.31224	5.11034	2.53892	0.726163	1.5454	3.8037	2.81413	3.01196	2.11665	1.39135	1.21361	2.67942	3.77687	4.63205	1.68628	0.966089	1.74218	2.85967	2.22589	2.9503	1.12535	1.7729	1.91757	3.66495	3.12809	1.77446	2.56868	2.3569	2.28586
AMPK	Q99MZ3_S566	0.142903	0.341769	0.194895	0.172718	0.27373	0.179844	0.425696	0.408149	0.205163	0.200989	0.352465	0.735999	0.274276	0.453965	0.259732	0.3147	0.574837	0.388956	0.451458	0.292088	0.202092	0.167014	0.273253	0.375816	1.12208	0.217725	0.831936	0.227187	0.198906
AKT1	Q99N57_S259	0.663712	0.559263	0.284758	0.150925	1.49148	1.52839	0.350873	0.749169	0.493167	0.245065	0.126628	0.705008	0.563888	0.278329	0.61115	0.242372	0.365138	0.540218	0.241043	0.218985	0.154281	0.613098	0.51305	0.544325	0.447648	0.28689	0.475585	0.277727	0.142643
ERK2	Q99N57_S289	0.291853	0.31747	0.235025	0.332067	0.75628	0.165656	0.300923	0.0519517	0.69096	0.500784	0.259334	0.835459	0.371028	0.296747	0.534191	0.342653	0.501382	0.494844	0.290819	0.0645784	0.308936	0.327825	0.291476	0.257381	0.387109	0.253664	0.222693	0.294199	0.152996
ERK2	Q99N57_S29		0.0153329			0.130014		0.0249291			0.0106083	0.0165786				0.00577796			0.013046	0.00784513				0.00528425
ERK2	Q99N57_S296	0.291853	0.31747	0.235025	0.332067	0.75628	0.165656	0.300923	0.0519517	0.69096	0.500784	0.259334	0.835459	0.371028	0.296747	0.534191	0.342653	0.501382	0.494844	0.290819	0.0645784	0.308936	0.327825	0.291476	0.257381	0.387109	0.253664	0.222693	0.294199	0.152996
ERK2	Q99N57_S301	0.291853	0.31747	0.235025	0.332067	0.75628	0.165656	0.300923	0.0519517	0.69096	0.500784	0.259334	0.835459	0.371028	0.296747	0.534191	0.342653	0.501382	0.494844	0.290819	0.0645784	0.308936	0.327825	0.291476	0.257381	0.387109	0.253664	0.222693	0.294199	0.152996
ERK2	Q99N57_S43	0.0131186	0.0156451				0.00600644						0.00753034		0.00802315										0.0295118
PKA	Q99N57_S43	0.0131186	0.0156451				0.00600644						0.00753034		0.00802315										0.0295118
RAF1	Q99N57_S621	0.579706	0.741501	0.645775	1.11371			1.31703	0.015974		1.28495	0.576526	0.569186	0.716585	0.120869	0.635409	1.05403	0.517676	0.434929	1.80024	0.0303104	1.81573	0.957671	0.713431	0.476223	0.588933	2.26174	0.0407506	1.86145	2.09619
P38A	Q9CQF4_S106	0.138519	0.0825887	0.855141	1.15339	0.331823	0.195167	0.312968	0.680221	0.399862	1.0589	0.615901	0.357037	0.46599	0.371156	0.690403	0.935161	0.288033	0.3427	0.975365	0.782759	1.04677	0.821618	0.556632	0.270477	0.40459	0.587462	0.674893	0.77473	0.88066
P38A	Q9CQF4_S116	0.17563	0.0907513	1.43022	1.87907	0.575549	0.377156	0.431647	1.36044	0.594513	1.74636	1.0079	0.534089	0.576428	0.742312	1.16068	1.56407	0.501737	0.514558	1.70027	1.37512	1.77167	1.26159	0.835322	0.432955	0.652617	0.908022	1.05664	1.28203	1.52038
ERK2	Q9CWK8_T104	0.970558	1.32516	0.365073	0.445261	1.90561	0.911471	1.2087	1.03496	1.84702	0.843117	0.585152	0.707854	1.8469	2.52771	0.658898	1.00722	2.10639	1.2897	1.71876	0.796671	1.35167	0.543608	0.754689	1.09559	2.46564	0.67397	1.86975	0.926944	1.20399
GSK3B	Q9DBD5_T751	0.310857	0.359179	0.299019	0.397276	0.288504	0.0163375	0.210753		0.163373	0.323026	0.124126	0.384736	0.163172	0.198602	0.197359	0.254872	0.345993	0.452319	0.308299	0.0940876	0.32756	0.364853	0.293981	0.449659	0.439196	0.309251	0.235287	0.273773	0.0823304
NUAK1	Q9DBR7_S445	0.140526	0.178644	0.264091	0.213473	0.343274	0.229805	0.299368	0.352669	0.182209	0.285321	0.133451	0.261354	0.276524	0.0905006	0.146056	0.274941	0.25174	0.35096	0.182264	0.333624	0.17596	0.336024	0.186375	0.343495	0.225705	0.277597	0.228413	0.173702	0.179336
NUAK1	Q9DBR7_S909		0.0588302	0.091121	0.0871593	0.0302128		0.0894293			0.0853578	0.0488909		0.0797255	0.16638		0.0719397	0.0445334	0.0547065	0.0513369		0.0430152	0.0758092		0.0212298	0.029214	0.0628891		0.0556319	0.0460701
GSK3B	Q9DCL8_T74	0.0718123		0.267469	0.505747	0.275163	0.632226		0.645825	0.205511	0.429559	0.288841	0.252556	0.427375	0.406847	0.378709	1.58677	0.291479	0.394861	1.52769	1.33395	0.86025	0.528729	0.40471	0.245545	0.527166	0.38947	1.04871	1.0704	0.684067
ERK2	Q9EP71_T249					0.405271	0.0230897	0.578544	0.461525	0.0899618			0.186142	0.303211			0.0192813		0.21326	0.0397117	0.0577451			0.0341683	0.212212	0.273028		0.0594746
CDK1	Q9ERT9_S67															0.0199974
CDK5	Q9ERT9_S67															0.0199974
ERK1	Q9ERT9_S67															0.0199974
PKCA	Q9ERT9_S67															0.0199974
P38A	Q9ERU9_S2505	0.320647	0.367382	0.394094	0.461636	0.504018	0.36048	0.339856	0.222833	0.479502	0.594954	0.470196	0.447944	0.435067	0.329443	0.462802	0.426397	0.317389	0.399413	0.423577	0.394584	0.435578	0.389814	0.415601	0.517822	0.495809	0.404339	0.518769	0.493317	0.422451
AKT1	Q9ET54_S1143	0.0981329		0.325443	0.858294	0.0411196	0.116175	0.0258144	0.261035	0.0395121	0.233243	0.337813	0.0555837	0.147641	0.842529	0.258745	1.26504	0.0419687	0.140221	0.655185	0.650763	0.715815	0.480296	0.0853297	0.227082	0.129306	0.162539	0.0625691	0.198538	0.547109
AMPK	Q9JLN9_S1261	0.242025	0.143503	0.219995	0.192584	0.0136765	0.155924	0.32813	0.409205	0.220051	0.331048	0.15509	0.12484	0.285433	0.122476	0.493738	0.152208	0.157661	0.0987449	0.180388	0.260299	0.12333	0.207613	0.185664	0.0814637	0.115415	0.19691	0.163267	0.221341	0.0843412
P70S6K	Q9JLN9_S2448	0.186007	0.0679178	0.00822012	0.115808	0.152723	0.17453	0.0691494	0.103971	0.102106	0.0935946	0.115614	0.0527539	0.0204396	0.0414343	0.155869	0.115771	0.319119	0.0776977	0.0306966	0.0657215	0.0791276	0.0861034	0.0484542	0.0977468	0.18926	0.0564272	0.016951	0.107034	0.0186236
AMPK	Q9JLN9_T2446	0.186007	0.0679178	0.00822012	0.115808	0.152723	0.17453	0.0691494	0.103971	0.102106	0.0935946	0.115614	0.0527539	0.0204396	0.0414343	0.155869	0.115771	0.319119	0.0776977	0.0306966	0.0657215	0.0791276	0.0861034	0.0484542	0.0977468	0.18926	0.0564272	0.016951	0.107034	0.0186236
P70S6K	Q9JLN9_T2446	0.186007	0.0679178	0.00822012	0.115808	0.152723	0.17453	0.0691494	0.103971	0.102106	0.0935946	0.115614	0.0527539	0.0204396	0.0414343	0.155869	0.115771	0.319119	0.0776977	0.0306966	0.0657215	0.0791276	0.0861034	0.0484542	0.0977468	0.18926	0.0564272	0.016951	0.107034	0.0186236
ERK2	Q9QY06_T1317	0.444076	0.563441	0.489353	0.468735	0.388506	0.383141	0.510009	0.536303	0.552809	0.537497	0.289157	0.686484	0.771863	0.375343	0.852977	0.633736	0.644824	0.474395	0.628832	0.32801	0.776293	0.610964	0.587163	0.391075	0.439316	0.513189	0.354978	0.460874	0.550584
PKA	Q9QYC0_S481	0.0563632	0.0651043	0.054862	0.0820634	0.116235	0.10415	0.0762669	0.122187	0.0588454	0.067643	0.0583059	0.0590211	0.0869055	0.359934	0.0537891	0.0623989	0.156581	0.0586267	0.0553478	0.398623	0.0505908	0.0771117	0.120699		0.0358703	0.0663748	0.0865298	0.0504273	0.0436732
PKA	Q9QYC0_S724	3.91589	2.27106	3.53822	4.90451	3.02675	5.01356	3.06073	4.82974	3.51261	1.87916	2.69912	2.94802	2.59246	2.03724	2.07228	1.89905	2.38963	2.81297	2.62262	3.18042	2.45672	1.95115	1.8503	1.98485	2.98094	1.87859	3.03768	2.37134	1.79622
PKC	Q9QYC0_S724	3.91589	2.27106	3.53822	4.90451	3.02675	5.01356	3.06073	4.82974	3.51261	1.87916	2.69912	2.94802	2.59246	2.03724	2.07228	1.89905	2.38963	2.81297	2.62262	3.18042	2.45672	1.95115	1.8503	1.98485	2.98094	1.87859	3.03768	2.37134	1.79622
ROCK2	Q9QYC0_T480	0.0563632	0.0651043	0.054862	0.0820634	0.116235	0.10415	0.0762669	0.122187	0.0588454	0.067643	0.0583059	0.0590211	0.0869055	0.359934	0.0537891	0.0623989	0.156581	0.0586267	0.0553478	0.398623	0.0505908	0.0771117	0.120699		0.0358703	0.0663748	0.0865298	0.0504273	0.0436732
PKCT	Q9QYG0_S332	21.0987	22.5393	20.3031	28.5701	19.0998	22.0183	23.8962	19.1532	28.1904	26.879	19.9592	12.9959	12.9208	16.0252	16.7597	16.8348	13.1295	24.9552	14.4174	16.0088	18.5521	20.8408	13.4233	21.9377	26.2762	15.5142	33.3748	20.1635	18.8043
SGK1	Q9QYG0_S332	21.0987	22.5393	20.3031	28.5701	19.0998	22.0183	23.8962	19.1532	28.1904	26.879	19.9592	12.9959	12.9208	16.0252	16.7597	16.8348	13.1295	24.9552	14.4174	16.0088	18.5521	20.8408	13.4233	21.9377	26.2762	15.5142	33.3748	20.1635	18.8043
SGK1	Q9QYG0_T330	15.8411	14.7803	19.5598	30.6614	20.5177	19.185	17.6931	25.537	20.0749	27.7998	17.9753	11.388	7.42024	8.85775	12.9353	16.4342	11.3781	20.0136	6.6663	8.14882	13.6232	16.5713	6.87131	19.4237	20.5581	12.3717	24.9406	11.4741	12.0608
AKT1	Q9QYG0_T348	6.93294	5.27118	6.82595	8.36145	8.05281	8.3402	8.2006	8.45866	9.67088	9.37412	7.32922	5.8059	5.46659	6.58937	5.95776	4.60752	4.63651	4.52181	3.10313	3.9407	4.6612	4.55442	2.25258	5.8054	8.17792	3.2437	14.2418	3.29859	3.57921
SGK1	Q9QYG0_T348	6.93294	5.27118	6.82595	8.36145	8.05281	8.3402	8.2006	8.45866	9.67088	9.37412	7.32922	5.8059	5.46659	6.58937	5.95776	4.60752	4.63651	4.52181	3.10313	3.9407	4.6612	4.55442	2.25258	5.8054	8.17792	3.2437	14.2418	3.29859	3.57921
AMPK	Q9R078_S108	3.28147	1.62014	1.76671	2.13138	5.41873	5.21633	3.0918	4.1074	7.12888	2.73404	2.44491	3.83638	3.56239	6.18051	4.01868	4.49804	6.03157	4.06581	8.74475	4.87475	2.76552	2.73748	3.47745	5.42915	5.63465	3.83601	6.41399	2.62025	8.54894
AKT1	Q9R1E0_S316	0.474529	0.395549	0.209036	0.159226	0.690235	0.517428	0.188373	0.0778764	0.277594	0.224202	0.400699	0.569373	0.292603	0.445327	0.519234	0.364161	0.743541	0.458413	0.710401		0.320619	0.342954	0.383883	0.842539	0.493272	0.348492		0.740175	0.524361
CK1	Q9R1E0_S319	0.474529	0.395549	0.209036	0.159226	0.690235	0.517428	0.188373	0.0778764	0.277594	0.224202	0.400699	0.569373	0.292603	0.445327	0.519234	0.364161	0.743541	0.458413	0.710401		0.320619	0.342954	0.383883	0.842539	0.493272	0.348492		0.740175	0.524361
ERK1	Q9R1E0_S326	0.474529	0.395549	0.209036	0.159226	0.690235	0.517428	0.188373	0.0778764	0.277594	0.224202	0.400699	0.569373	0.292603	0.445327	0.519234	0.364161	0.743541	0.458413	0.710401		0.320619	0.342954	0.383883	0.842539	0.493272	0.348492		0.740175	0.524361
ERK2	Q9R1E0_S326	0.474529	0.395549	0.209036	0.159226	0.690235	0.517428	0.188373	0.0778764	0.277594	0.224202	0.400699	0.569373	0.292603	0.445327	0.519234	0.364161	0.743541	0.458413	0.710401		0.320619	0.342954	0.383883	0.842539	0.493272	0.348492		0.740175	0.524361
P38A	Q9R1E0_S326	0.474529	0.395549	0.209036	0.159226	0.690235	0.517428	0.188373	0.0778764	0.277594	0.224202	0.400699	0.569373	0.292603	0.445327	0.519234	0.364161	0.743541	0.458413	0.710401		0.320619	0.342954	0.383883	0.842539	0.493272	0.348492		0.740175	0.524361
ERK2	Q9R1E0_S467	0.115751	0.112092	0.0972704	0.150685	0.237799	0.162052	0.217687	0.0467918	0.0986127	0.136962	0.0902698	0.118388	0.160348	0.0387043	0.177553	0.0763085	0.120206	0.15959	0.195508	0.161415	0.105199	0.100971	0.144241	0.13415	0.16166	0.0684235	0.115834	0.117023	0.0814328
P38A	Q9R1E0_S467	0.115751	0.112092	0.0972704	0.150685	0.237799	0.162052	0.217687	0.0467918	0.0986127	0.136962	0.0902698	0.118388	0.160348	0.0387043	0.177553	0.0763085	0.120206	0.15959	0.195508	0.161415	0.105199	0.100971	0.144241	0.13415	0.16166	0.0684235	0.115834	0.117023	0.0814328
ERK2	Q9R1E0_S475	0.115751	0.112092	0.0972704	0.150685	0.237799	0.162052	0.217687	0.0467918	0.0986127	0.136962	0.0902698	0.118388	0.160348	0.0387043	0.177553	0.0763085	0.120206	0.15959	0.195508	0.161415	0.105199	0.100971	0.144241	0.13415	0.16166	0.0684235	0.115834	0.117023	0.0814328
P38A	Q9R1E0_S475	0.115751	0.112092	0.0972704	0.150685	0.237799	0.162052	0.217687	0.0467918	0.0986127	0.136962	0.0902698	0.118388	0.160348	0.0387043	0.177553	0.0763085	0.120206	0.15959	0.195508	0.161415	0.105199	0.100971	0.144241	0.13415	0.16166	0.0684235	0.115834	0.117023	0.0814328
ERK2	Q9R1Z8_S594	0.0461731	0.146407	0.0281456	0.0403064	0.219016	0.108143	0.15911		0.102758	0.0614762	0.205836	0.0862812	0.0746299	0.173019	0.0763359		0.180485	0.145427		0.0542968	0.0287119	0.0633352	0.172872	0.127265	0.183214	0.2811	0.0677793		0.0582994
AKT1	Q9R210_S466	0.0456733	0.0108752	0.0452582	0.075458			0.0988964			0.0631887	0.071247	0.040535	0.0575934		0.0693303	0.0579156	0.0740159	0.026206	0.0770875		0.0610633	0.0496734	0.0420501			0.0530324	0.0311608	0.064856	0.0311864
CDK5	Q9WUD1_S20	0.666268	0.959022	0.635101	0.651533	0.570546	1.0506	0.729182	1.30925	0.861864	0.591676	0.491465	0.663468	0.770906	1.01032	0.823597	0.842684	0.707315	0.631321	0.443038	0.947647	0.754801	0.576989	0.509718	0.583592	0.552166	0.523786	0.832842	0.421153	0.498652
AKT1	Q9WV60_S9	0.073548	0.0820478	0.114419	0.104732	0.136943	0.30923	0.200942			0.141163	0.149253	0.0363973	0.0786221	0.20884	0.0805702	0.0621342	0.0897107	0.0411283	0.0627017		0.0413456	0.0433891	0.0510678	0.0929669	0.139965	0.0416247	0.228573	0.0468049	0.0341113
P70S6K	Q9WV60_S9	0.073548	0.0820478	0.114419	0.104732	0.136943	0.30923	0.200942			0.141163	0.149253	0.0363973	0.0786221	0.20884	0.0805702	0.0621342	0.0897107	0.0411283	0.0627017		0.0413456	0.0433891	0.0510678	0.0929669	0.139965	0.0416247	0.228573	0.0468049	0.0341113
PKCA	Q9WV60_S9	0.073548	0.0820478	0.114419	0.104732	0.136943	0.30923	0.200942			0.141163	0.149253	0.0363973	0.0786221	0.20884	0.0805702	0.0621342	0.0897107	0.0411283	0.0627017		0.0413456	0.0433891	0.0510678	0.0929669	0.139965	0.0416247	0.228573	0.0468049	0.0341113
RSK2	Q9WV60_S9	0.073548	0.0820478	0.114419	0.104732	0.136943	0.30923	0.200942			0.141163	0.149253	0.0363973	0.0786221	0.20884	0.0805702	0.0621342	0.0897107	0.0411283	0.0627017		0.0413456	0.0433891	0.0510678	0.0929669	0.139965	0.0416247	0.228573	0.0468049	0.0341113
SGK3	Q9WV60_S9	0.073548	0.0820478	0.114419	0.104732	0.136943	0.30923	0.200942			0.141163	0.149253	0.0363973	0.0786221	0.20884	0.0805702	0.0621342	0.0897107	0.0411283	0.0627017		0.0413456	0.0433891	0.0510678	0.0929669	0.139965	0.0416247	0.228573	0.0468049	0.0341113
PDK1	Q9Z2A0_S244	0.420981	0.389985	0.346748	0.607686	0.628806	0.0711248	0.550241		0.338051	0.520592	0.455542	0.721429	0.491233	0.368327	0.490605	0.538422	0.685505	0.5556	0.442768	0.0527313	0.463437	0.38575	0.533947	0.669482	0.765265	0.43314	0.417978	0.437079	0.531402
CAMK2	Q9Z2D6_S421	0.0487554	0.0549648	0.120172	0.103883	0.024008	0.03087	0.0559264	0.0392361	0.0331937	0.0886547	0.0553731	0.0546994	0.0960902	0.0695847	0.0767306	0.034643	0.0594947	0.0283858	0.0802876	0.0293763	0.0899138	0.0670021	0.0671543	0.044253	0.0819553	0.0790458	0.0297125	0.0377301	0.0539242
HIPK2	Q9Z2D6_S80	0.344481	0.29213	0.102373	0.153047	0.611552	0.182408	0.51575		0.268311	0.236993	0.127673	0.0457334	0.270556	0.221386	0.589933	0.556588	0.254203	0.609283	0.09561	0.205842	0.354133	0.196514	0.416603	0.264704	0.142354	0.255934	0.313437	0.215665	0.238427
