# Supplementary material for: Rhythmic transcription of Bmal1 stabilizes the circadian timekeeping system in mammals
Source: Nat Commun. 2022 Aug 23;13:4652. doi: 10.1038/s41467-022-32326-9 (PMC9399252; doi:10.1038/s41467-022-32326-9)
Supplement: Supplementary file 9 — Source Data [file 41467_2022_32326_MOESM9_ESM.xlsx]

## Sheet: Fig.2b
	WT mice	ΔRRE mice
Sample 1	23.75	23.8
Sample 2	23.75	23.65
Sample 3	23.65	23.67
Sample 4	23.73	23.9
Sample 5	23.78	23.93
Sample 6	23.85	23.7
Average	23.7517	23.775
SEM	0.0266354	0.0491766
TTEST		0.685337

## Sheet: Fig.2g
	WT cells	ΔRRE cells
Sample 1	22.581	23.048
Sample 2	22.457	22.819
Sample 3	22.686	22.962
Sample 4	22.486	22.914
Average	22.5525	22.9357
SEM	0.0517824	0.0477779
TTEST		0.0016031

## Sheet: Fig.4c
WT
	0 µM	0.5 µM	1 µM	2 µM
Sample 1	1.00178	0.999324	1.03508	1.08361
Sample 2	0.999712	0.999324	1.02562	1.06306
Sample 3	0.998503	1.00096	1.0137	1.07044
Average	1	0.99987	1.0248	1.07237
SEM	0.00095822	0.000546951	0.00618385	0.00601125
ΔRRE
	0 µM	0.5 µM	1 µM	2 µM
Sample 1	1.00333	1.01213	1.03527	1.10038
Sample 2	0.994145	1.01414	1.04009	1.08918
Sample 3	1.00253	1.01691	1.04965	1.10314
Average	1	1.01439	1.04167	1.09757
SEM	0.00293659	0.00138534	0.00422538	0.00426764
TTEST (v.s. WT)	1	0.000619637	0.0873959	0.0268329

## Sheet: Fig.4f
WT
	0 µM	10 µM	20 µM
Sample 1	0.849641	0.705537	0.132266
Sample 2	1.17225	0.974012	0.138073
Sample 3	0.978104	0.766805	0.126352
Average	1	0.815451	0.132231
SEM	0.0937718	0.0812291	0.00338345
ΔRRE
	0 µM	10 µM	20 µM
Sample 1	1.04251	0.712082	0.0433312
Sample 2	0.909133	0.542249	0.0420147
Sample 3	1.04835	0.91583	0.0470765
Average	1	0.723387	0.0441408
SEM	0.0454649	0.107991	0.00151623
TTEST (v.s. WT)	1	0.533084	1.86095e-05

## Sheet: Fig.4g
WT
	0 µM	10 µM	20 µM
Sample 1	0.998239	0.999304	1.03522
Sample 2	1.00192	1.00161	1.05112
Sample 3	0.999837	1.00952	1.04721
Average	1	1.00348	1.04452
SEM	0.00106688	0.00309173	0.00478188
ΔRRE
	0 µM	10 µM	20 µM
Sample 1	0.997069	1.02513	1.08479
Sample 2	1.00533	1.01673	1.08563
Sample 3	0.997599	1.04077	1.08267
Average	1	1.02755	1.08436
SEM	0.00267055	0.00704397	0.000880981
TTEST (v.s. WT)	1	0.0352309	0.0012083

## Sheet: Supplementary Fig.5b
WT
	SCN	lung	eWAT
Sample 1	24.419	27.02	26.286
Sample 2	24.419	27.191	26.99
Sample 3	23.952	26.198	26.981
Average	24.2633	26.803	26.7523
SEM	0.155667	0.306501	0.233181
ΔRRE
	SCN	lung	eWAT
Sample 1	26.048	27.357	27.009
Sample 2	24.676	26.802	26.419
Sample 3	24.667	27.5	26.59
Average	25.1303	27.2197	26.6727
SEM	0.458841	0.212874	0.175262
TTEST (v.s. WT)	0.148059	0.326729	0.79829

## Sheet: Supplementary Fig.6b
	WT cells	ΔRRE #1 cells	ΔRRE #2 cells	ΔRRE #3 cells
Sample 1	22.581	23.048	22.686	24.01
Sample 2	22.457	22.819	22.695	24.27
Sample 3	22.686	22.962	22.771	23.8
Sample 4	22.486	22.914	22.867	23.857
Average	22.5525	22.9357	22.7548	23.9842
SEM	0.0517824	0.0477779	0.0419928	0.105062
TTEST (v.s. WT)		0.0016031	0.0229905	1.82477e-05

## Sheet: Supplementary Fig.8e
WT
	control	1 ng	3 ng
Sample 1	1.06036	0.668729	0.439815
Sample 2	0.980885	0.790141	0.550714
Sample 3	0.958756	0.645732	0.428646
Average	1	0.701534	0.473058
SEM	0.0308482	0.0447981	0.0389617
ΔRRE
	control	1 ng	3 ng
Sample 1	1.11449	0.715536	0.622115
Sample 2	0.779447	0.636627	0.499143
Sample 3	1.10606	0.757736	0.601666
Average	1	0.7033	0.574308
SEM	0.110303	0.0354923	0.0380434
TTEST (v.s. WT)	1	0.976832	0.136505

## Sheet: Supplementary Fig.10b
WT
	0 µM	0.5 µM	1 µM	2 µM
Sample 1	23.2	23.143	23.971	25.095
Sample 2	23.152	23.143	23.752	24.619
Sample 3	23.124	23.181	23.476	24.79
Average	23.1587	23.1557	23.733	24.8347
SEM	0.0221911	0.0126667	0.14321	0.139212
ΔRRE
	0 µM	0.5 µM	1 µM	2 µM
Sample 1	23.933	24.143	24.695	26.248
Sample 2	23.714	24.191	24.81	25.981
Sample 3	23.914	24.257	25.038	26.314
Average	23.8537	24.197	24.8477	26.181
SEM	0.0700484	0.0330454	0.100791	0.101799
TTEST (v.s. WT)	0.000696923	7.94278e-06	0.00312356	0.00145291

## Sheet: Supplementary Fig.10c
WT
	0 µM	10 µM	20 µM
Sample 1	22.484	22.508	23.317
Sample 2	22.567	22.56	23.675
Sample 3	22.52	22.738	23.587
Average	22.5237	22.602	23.5263
SEM	0.0240301	0.0696372	0.107705
ΔRRE
	0 µM	10 µM	20 µM
Sample 1	22.563	23.198	24.548
Sample 2	22.75	23.008	24.567
Sample 3	22.575	23.552	24.5
Average	22.6293	23.2527	24.5383
SEM	0.0604327	0.1594	0.019936
TTEST (v.s. WT)	0.179537	0.0201108	0.000762886

[truncated: 1 more sheets: Supplementary Fig. 12]
